# Supplementary material for: Contribution of a Novel TetR/AcrR Family Transcriptional Regulator RalT of Ralstonia pseudosolanacearum Strain OE1‐1 to the Fine‐Tuning of Its Virulence
Source: Microbiologyopen. 2026 Feb 22;15(1):e70229. doi: 10.1002/mbo3.70229 (PMC12928067; doi:10.1002/mbo3.70229)
Supplement: Supplementary file 2 — TABLE S1: RNA‐sequencing data for transcripts of genes in Ralstonia pseudosolanacearum strain OE1‐1, and phcA‐deletion (ΔphcA), ralA‐deletion (ΔralA) and ralT‐deletion (ΔralT) mutants, grown in quarter‐strength M63 medium, and predicted function of proteins encoded the genes. [file MBO3-15-e70229-s010.xlsx]

## Sheet: Sheet2
TABLE S1 | RNA-sequencing data for transcripts of genes in Ralstonia pseudosolanacearum strain OE1-1, and phcA-deletion (ΔphcA), ralA-deletion (ΔralA) and ralT-deletion (ΔralT) mutants, grown in quarter-strength M63 medium, and predicted function of proteins encoded the genes.
Gene ID	Gene name	Description	Count values																									log (fold change)a			q-valueb
			OE1-1							ΔphcA								ΔralA					ΔralT
			value 1	value 2	value 3	value 4	value 5	mean	STDEV	value 1	value 2	value 3	value 4	value 5	value 6	mean	STDEV	value 1	value 2	value 3	mean	STDEV	value 1	value 2	value 3	mean	STDEV	ΔphcA	ΔralA	ΔralT	ΔphcA	ΔralA	ΔralT
RSc0001	rpmH	50S ribosomal protein L34	3472	4462	7988	3616	2704	4448.4	2074.74	2748	5918	7856	7116	6700	2772	5518.33	2226.67	4059	10075	9383	7839	3291.81	5384	6411	7231	6342	925.431	1.08081	0.707247	1.11784	0.00261295	0.058176	0.00546227
RSc0002	rnpA	ribonuclease P protein component	1429	1076	4432	1935	664	1907.2	1486.65	1369	2233	5442	4999	4696	801	3256.67	2026.06	1608	7881	7186	5558.33	3438.69	3711	4656	5861	4742.67	1077.62	1.73799	1.5855	2.1492	0.00441225	0.0159852	0.0021378
RSc0003		hypothetical protein	485	975	1341	678	576	811	348.922	327	1355	754	822	929	1575	960.333	446.627	455	1538	1543	1178.67	626.719	460	699	677	612	132.095	0.593757	0.374032	0.233134	0.0341458	0.238809	0.476097
RSc0004		putative inner membrane protein translocase component YidC	4459	5038	7029	4867	4584	5195.4	1050.1	6940	11770	8588	9358	9494	11880	9671.67	1899.79	6351	15023	14195	11856.3	4785.7	3458	7341	7178	5992.33	2196.31	1.38792	1.08586	0.699547	3.06562e-07	2.06092e-05	0.00111312
RSc0005	trmE	tRNA modification GTPase TrmE	1625	1660	2511	1878	2000	1934.8	357.413	1296	1984	1298	1241	1314	1539	1445.33	283.529	1957	2866	2472	2431.67	455.84	1241	1564	2106	1637	437.096	0.1121	0.322521	0.305572	0.368776	0.0351364	0.0444843
RSc0006		hypothetical protein	248	196	570	430	192	327.2	166.797	309	276	358	330	296	315	314	28.2347	478	647	516	547	88.6623	404	577	537	506	90.5704	0.628681	0.87542	1.34908	0.043177	0.0199843	0.00119828
RSc0008	rpsU	30S ribosomal protein S21	6424	6259	3997	2570	2656	4381.2	1877.73	4391	7457	3828	3706	3236	3852	4411.67	1536.78	5248	4794	4620	4887.33	324.237	2839	3647	4170	3552	670.566	0.656214	-0.0685763	0.0237761	0.00646696	0.807667	0.934646
RSc0009		drug efflux lipoprotein	9226	9262	9248	6296	8688	8544	1279.7	12204	10953	5365	5973	5603	8010	8018	2939.03	10049	11372	10114	10511.7	745.779	7282	5822	7262	6788.67	837.218	0.401177	0.147465	0.0896828	0.0327737	0.505788	0.691871
RSc0010	acrB	putative acriflavin resistance transmembrane protein	23335	15518	17945	15145	17136	17815.8	3292.17	26958	18053	13055	13656	11618	20223	17260.5	5761.29	22491	21197	18699	20795.7	1927.59	15464	13249	14440	14384.3	1108.55	0.419426	0.117403	0.162601	0.00904841	0.520666	0.366003
RSc0011	acrA	acriflavin resistance lipoprotein A precursor	11683	9452	7214	5953	9648	8790	2240.32	6824	8502	4886	4868	4185	10260	6587.5	2401.34	7020	7688	6712	7140	498.943	4421	4828	5005	4751.33	299.453	-0.0295741	-0.39874	-0.413456	0.879833	0.0725164	0.0634072
RSc0012	acrR	putative AcrAB operon repressor transcription regulator protein	6117	2692	4489	3563	1960	3764.2	1620.67	1842	2124	1629	1646	1172	1692	1684.17	311.526	3071	3011	2635	2905.67	236.316	2060	2822	2069	2317	437.366	-0.523343	-0.507294	-0.224458	0.026858	0.0688355	0.419379
RSc0013		hypothetical protein	3797	1697	2306	1876	784	2092	1102.99	973	1594	980	959	648	1359	1085.5	336.027	1542	1686	1565	1597.67	77.3585	744	739	1128	870.333	223.16	-0.33003	-0.568451	-0.888841	0.180533	0.0594592	0.00651241
RSc0014	gor	glutathione reductase oxidoreductase protein	460	124	465	202	40	258.2	195.108	83	120	138	114	88	54	99.5	30.2903	141	194	173	169.333	26.6896	163	135	131	143	17.4356	-0.202469	-0.643153	-0.302177	0.721001	0.309229	0.640024
RSc0015		hypothetical protein	3214	2694	3548	2339	1992	2757.4	632.149	2151	2136	1426	1351	1257	1134	1575.83	450.439	2618	2705	2552	2625	76.7398	1697	1449	1139	1428.33	279.573	-0.183835	-0.247667	-0.535634	0.2679	0.215695	0.0128795
RSc0016	serA1	putative D-3-phosphoglycerate dehydrogenase oxidoreductase protein	8455	8035	8457	5805	8848	7920	1216.78	7244	7896	5708	5356	5400	8541	6690.83	1385.32	11817	11245	10156	11072.7	843.803	5567	6505	9644	7238.67	2135.22	0.233135	0.412145	0.337634	0.146157	0.036182	0.0807141
RSc0017	pckA	phosphoenolpyruvate carboxykinase	22418	15666	9859	8408	8608	12991.8	6042.52	20656	19931	9260	9830	10771	6768	12869.3	5905.82	11670	16610	14578	14286	2482.91	8669	11505	11261	10478.3	1571.67	0.687857	-0.0371771	0.0792486	0.00542989	0.898852	0.781906
RSc0018		response regulator transcription regulator protein	13018	12018	14580	12159	14704	13295.8	1287.87	708	881	738	747	664	2025	960.5	526.543	3283	2601	2276	2720	513.939	4462	1590	2544	2865.33	1462.72	-3.58908	-2.30877	-1.68809	1.03766e-08	6.8596e-06	0.000125312
RSc0019		hypothetical protein	7117	3918	9468	7008	3856	6273.4	2390.01	816	951	949	1002	812	864	899	79.3675	1611	2342	1997	1983.33	365.692	1990	1222	2247	1819.67	533.307	-2.14751	-1.62913	-1.23214	1.23165e-07	1.97692e-05	0.000230346
RSc0020		hypothetical protein	2567	1685	1408	1274	1408	1668.4	524.148	1055	1401	755	656	759	1395	1003.5	333.532	1571	1641	1403	1538.33	122.317	987	872	1012	957	74.6659	-0.301688	-0.258302	-0.36831	0.0413032	0.13791	0.0399848
RSc0021		transmembrane sensor histidine kinase transcription regulator protein	1122	1015	1589	1026	568	1064	363.61	814	1452	830	741	870	882	931.5	259.827	1384	1827	1702	1637.67	228.4	585	769	998	784	206.908	0.425833	0.477242	-0.0373739	0.036159	0.0444003	0.882657
RSc0022	cstA	carbon starvation A transmembrane protein	14071	14297	23358	15400	21888	17802.8	4459.25	11660	10224	10270	9873	9198	16956	11363.5	2855.49	13398	18261	16953	16204	2516.53	42679	21026	11644	25116.3	15916.7	-0.217724	-0.106697	1.15875	0.578801	0.829382	0.0184073
RSc0023		hypothetical protein	3081	4976	3936	2260	4432	3737	1080.46	3217	3233	1493	1387	1247	5139	2619.33	1533.17	4492	3021	2526	3346.33	1022.58	7686	3641	1784	4370.33	3017.84	-0.369033	-0.389351	0.510436	0.376116	0.445075	0.31486
RSc0024		putative signal peptide protein	1249	1320	1770	1226	920	1297	305.668	1012	1034	736	720	649	441	765.333	225.684	1274	1331	1140	1248.33	98.0527	562	670	804	678.667	121.233	-0.0818795	-0.182353	-0.509301	0.60273	0.323653	0.0104599
RSc0025	phaP2	hypothetical protein	21475	23457	20061	16093	26680	21553.2	3935.58	901	886	550	539	473	792	690.167	191.223	646	1126	994	922	247.968	1276	627	891	931.333	326.375	-4.46898	-4.62076	-4.01892	2.03566e-09	1.79556e-08	5.43661e-08
RSc0026	metW	Methionine biosynthesis MetW	1304	943	406	496	456	721	390.272	377	720	383	328	360	468	439.333	145.15	453	699	656	602.667	131.386	179	268	333	260	77.3111	-0.115649	-0.417332	-1.06504	0.762523	0.343922	0.0235827
RSc0027	metX	homoserine O-acetyltransferase	2944	2324	2162	2000	1064	2098.8	680.008	701	1359	1025	1032	1018	1116	1041.83	211.287	779	2016	1913	1569.33	686.384	860	1005	1025	963.333	90.0463	-0.401654	-0.608218	-0.681591	0.197527	0.10664	0.0715494
RSc0028	gabD1	succinate-semialdehyde dehydrogenase oxidoreductase protein	3870	12421	4155	4106	6640	6238.4	3636.03	2605	2713	1817	1712	1631	2646	2187.33	516.477	3322	4490	4114	3975.33	596.219	1546	1507	6671	3241.33	2970.24	-0.916817	-0.688946	-0.509012	0.0792355	0.271581	0.436445
RSc0029	goaG	4-aminobutyrate aminotransferase protein	1825	9581	868	1117	1640	3006.2	3695.63	567	883	627	460	501	963	666.833	207.979	928	1546	1448	1307.33	332.147	285	389	3465	1379.67	1806.7	-1.31536	-1.15885	-0.658134	0.128679	0.273594	0.579911
RSc0030		putative transcription regulator protein	1000	882	1673	1315	1272	1228.4	307.908	959	784	597	605	597	441	663.833	180.894	1380	1287	1215	1294	82.7224	729	513	636	626	108.347	-0.234724	0.104844	-0.368834	0.30643	0.714588	0.186421
RSc0031	slmA	nucleoid occlusion protein	2820	2206	2465	2549	1536	2315.2	487.597	3143	2857	2060	2070	1795	1557	2247	619.938	2815	4678	4322	3938.33	988.986	2190	3514	3793	3165.67	856.39	0.605062	0.635056	0.891798	0.00241842	0.00567178	0.000440403
RSc0032		hypothetical protein	1150	1022	1507	1441	624	1148.8	355.381	914	2714	1136	1222	1167	837	1331.67	693.89	1059	2707	2481	2082.33	893.408	903	1811	1712	1475.33	498.121	0.838861	0.690971	0.806853	0.00279968	0.0237596	0.0100772
RSc0033	argB	acetylglutamate kinase	5935	4533	4967	5319	3552	4861.2	893.804	3697	7176	3537	3617	3862	4698	4431.17	1409.3	5407	8479	7390	7092	1557.53	2455	3875	7193	4507.67	2431.53	0.370379	0.439057	0.296142	0.105324	0.106077	0.278445
RSc0034		RNA polymerase sigma factor	3324	5190	5058	3679	6304	4711	1212.05	2026	2930	1719	1544	1570	3636	2237.5	857.372	4146	3828	3565	3846.33	290.934	2562	2659	2781	2667.33	109.738	-0.710379	-0.265566	-0.234938	0.00630367	0.360848	0.420154
RSc0035		hypothetical protein	1402	956	2470	2294	1680	1760.4	626.545	708	742	886	846	831	648	776.833	91.853	1471	2188	2039	1899.33	378.355	1128	1172	1438	1246	167.726	-0.504675	0.313002	0.294791	0.0203465	0.208415	0.236377
RSc0036		putative signal peptide protein	664	407	1159	1276	672	835.6	366.895	251	414	459	490	466	45	354.167	174.215	487	1263	1213	987.667	434.31	382	429	545	452	83.8987	-0.373062	0.454255	-0.0195633	0.173478	0.165164	0.957558
RSc0037		hypothetical protein	940	1642	543	406	1584	1023	573.555	682	1930	561	571	605	1269	936.333	556.211	1167	1735	1767	1556.33	337.552	453	611	943	669	250.096	0.358656	0.675034	0.0160842	0.377008	0.15981	0.976572
RSc0038		putative transmembrane protein	3165	5175	2053	1626	3272	3058.2	1378.37	2734	5958	1831	1628	1883	5148	3197	1881.39	3394	4659	4361	4138	661.327	1596	2212	3405	2404.33	919.709	0.355429	0.315044	0.0890392	0.239944	0.391026	0.821754
RSc0039		transmembrane sensor histidine kinase transcription regulator protein	2183	3606	3048	2574	1968	2675.8	662.948	2200	3031	1922	1684	1770	1836	2073.83	501.196	2817	3974	3613	3468	591.972	2417	2675	3334	2808.67	472.887	0.219913	0.244079	0.522342	0.18542	0.218111	0.0128639
RSc0040		response regulator transcription regulator protein	5836	8178	5165	5288	5488	5991	1248.65	6363	5396	2757	2715	2663	2718	3768.67	1663.66	7731	6894	6778	7134.33	519.973	4809	3966	4562	4445.67	433.373	-0.119424	0.112748	-0.00549146	0.62778	0.706393	0.986608
RSc0041	ripI	Type III effector protein	2273	2268	1817	1786	1920	2012.8	240.426	1616	1901	805	773	724	1566	1230.83	521.083	2349	1778	1672	1933	364.144	1248	1143	1084	1158.33	83.0682	-0.340329	-0.204224	-0.373551	0.074724	0.374705	0.104948
RSc0042	hslU	ATP-dependent protease ATP-binding subunit	11915	20860	9504	10327	4968	11514.8	5826.83	29319	18631	6475	7798	7970	9990	13363.8	8957.91	11879	15886	13810	13858.3	2003.94	6005	8120	6420	6848.33	1120.67	0.801519	0.0528463	-0.428882	0.0254374	0.90477	0.29764
RSc0043	hslV	ATP-dependent protease peptidase subunit	4740	9478	4471	5017	2136	5168.4	2667.44	8113	7306	2677	3233	3177	5832	5056.33	2346.21	3972	7318	6332	5874	1719.38	2690	3544	2714	2982.67	486.277	0.526103	0.00112195	-0.412986	0.0976698	0.997749	0.274775
RSc0044		substrate-binding periplasmic (PBP) ABC transporter protein	2144	2296	1909	1540	1488	1875.4	358.033	1962	2246	1130	955	1024	2358	1612.5	646.636	3150	2611	2427	2729.33	375.745	2057	2282	2559	2299.33	251.448	0.127817	0.34461	0.661281	0.410621	0.0655722	0.00163464
RSc0045		hypothetical protein	2033	2383	2062	1503	1376	1871.4	419.916	3437	4158	2291	2243	2240	2565	2822.33	798.135	3833	4027	3897	3919	98.8534	1420	1946	2363	1909.67	472.549	1.15642	0.889806	0.39436	9.47765e-07	7.05893e-05	0.0271522
RSc0046	dksA	putative DNAK suppressor protein	7924	12589	8252	4889	7920	8314.8	2753.06	8483	14727	6486	6138	5891	13023	9124.67	3829.73	11435	14606	13358	13133	1597.43	9219	9172	12873	10421.3	2123.34	0.533189	0.488677	0.732528	0.0164775	0.0554946	0.00696683
RSc0047		hypothetical protein	10970	6111	4356	2408	3744	5517.8	3325.86	15586	9978	3778	4033	4427	4716	7086.33	4765.81	28422	17256	15801	20493	6905.15	6720	10334	5757	7603.67	2413.06	0.970094	1.63404	0.819524	0.000653497	2.32996e-05	0.00722025
RSc0048		putative transcription regulator protein	2417	2803	2601	1807	2056	2336.8	404.077	2231	2604	1016	1031	1135	1404	1570.17	681.219	3760	4815	4272	4282.33	527.576	2594	3136	1644	2458	755.24	-0.08687	0.685254	0.439303	0.685491	0.00929619	0.079013
RSc0049		putative hemaggltinin-related protein	5506	7415	6334	6584	9752	7118.2	1622.08	2354	2825	1366	1494	1444	2151	1939	595.574	3216	3845	3651	3570.67	322.103	1562	1765	2021	1782.67	230.009	-1.36273	-0.940241	-1.37602	1.82003e-05	0.00251352	0.000125708
RSc0050		hypothetical protein	5340	7967	5306	6017	11320	7190	2549.93	369	476	347	354	325	540	401.833	85.8683	534	782	757	691	136.539	534	412	390	445.333	77.5715	-3.63317	-3.23315	-3.2525	1.41404e-08	4.3354e-07	4.28327e-07
RSc0051		hypothetical protein	1088	702	1176	687	688	868.2	242.889	876	1392	1000	986	1039	702	999.167	227.841	1260	1766	1601	1542.33	258.051	691	903	1129	907.667	219.037	0.872746	0.722242	0.518366	0.000133303	0.00230708	0.0191208
RSc0052	xerC	site-specific tyrosine recombinase XerC	1096	1124	1594	1246	888	1189.6	260.167	1063	1987	1364	1355	1440	900	1351.5	373.884	1192	2680	2500	2124	812.138	616	957	1311	961.333	347.52	0.834125	0.722832	0.165349	4.1738e-05	0.000654107	0.359951
RSc0053		hypothetical protein	2004	2076	2116	1850	2272	2063.6	154.521	2851	4597	2229	2385	2484	3006	2925.33	869.266	2356	4748	4108	3737.33	1238.33	1169	1817	2202	1729.33	522.05	1.00733	0.769728	0.240265	5.42166e-06	0.00035489	0.176944
RSc0054	gatB	aspartyl/glutamyl-tRNA amidotransferase subunit B	3552	3445	3369	2528	4480	3474.8	693.704	4128	6582	3237	3486	3655	7821	4818.17	1909.56	4024	6797	6151	5657.33	1450.92	1881	3392	3603	2958.67	939.231	0.818521	0.65522	0.278107	0.000200881	0.00430291	0.183901
RSc0055		putative signal peptide protein	1145	751	1023	1041	880	968	153.717	477	703	625	652	629	243	554.833	170.362	596	1313	1233	1047.33	392.908	369	488	490	449	69.2892	-0.0897694	0.0924961	-0.511959	0.686226	0.73163	0.05394
RSc0056		lipoprotein	1940	2019	2720	2566	1976	2244.2	369.163	1419	1648	1138	1190	1051	846	1215.33	282.388	1554	2105	1913	1857.33	279.686	720	844	828	797.333	67.4487	-0.245776	-0.294714	-0.92288	0.0918246	0.0947061	7.79974e-05
RSc0057	gatA	aspartyl/glutamyl-tRNA amidotransferase subunit A	3325	3364	4018	3523	2768	3399.6	448.162	3212	5209	2817	2847	2820	2682	3264.5	969.05	3646	5857	5553	5018.67	1198.44	1623	2255	2554	2144	475.322	0.517011	0.457684	-0.191058	0.000256071	0.00268919	0.165439
RSc0058	gatC	aspartyl/glutamyl-tRNA amidotransferase subunit C	777	1628	558	352	840	831	485.329	696	2102	355	353	399	1431	889.333	723.178	723	799	727	749.667	42.7707	849	735	920	834.667	93.3292	0.282458	-0.236101	0.502336	0.431704	0.597228	0.240458
RSc0059	mreB	rod shape-determining protein	6339	3198	4565	3632	2336	4014	1527.8	4975	6249	5223	5125	4972	4158	5117	671.356	5669	8798	7873	7446.67	1607.48	4951	6194	7769	6304.67	1412.26	1.04206	0.776063	1.10268	0.000360687	0.00957621	0.000793932
RSc0060	mreC	rod shape-determining MREC transmembrane protein	1182	764	2144	1166	648	1180.8	588.552	1362	2177	2117	1885	1939	1287	1794.5	380.525	1696	3505	3223	2808	973.288	1456	2385	2182	2007.67	488.42	1.34823	1.18309	1.33858	0.000293885	0.00259868	0.0010625
RSc0061	mreD	rod shape-determining MRED transmembrane protein	670	635	886	556	360	621.4	190.504	935	1300	996	847	868	648	932.333	215.177	1279	1884	1857	1673.33	341.769	625	1128	1053	935.333	271.36	1.27569	1.24966	0.977625	2.49945e-06	1.40568e-05	0.00016005
RSc0062		substrate-binding transmembrane protein	1338	904	1458	785	632	1023.4	357.818	1488	2108	1158	1020	988	1179	1323.5	423.189	2340	2119	1975	2144.67	183.849	1049	2094	1702	1615	527.904	0.966126	0.859027	1.00667	0.000289521	0.00257167	0.000813485
RSc0063	mdrB	rod shape-determining (RODA protein) transmembrane	3376	527	1113	756	432	1240.8	1222.1	1412	1829	1545	1379	1375	801	1390.17	336.005	1804	2377	2344	2175	321.719	906	1660	2057	1541	584.655	1.2637	0.859178	0.970435	0.0252316	0.171465	0.127481
RSc0064		putative long-chain-fatty-acid--CoA ligase protein	19065	13112	11003	11322	11328	13166	3400.67	4298	4672	2927	2585	2594	2115	3198.5	1036.3	4743	7499	6669	6303.67	1413.85	2380	1533	2236	2049.67	453.202	-1.40825	-1.17812	-2.24384	3.02887e-06	0.000139518	2.79901e-07
RSc0065		transcription regulator protein	4440	3098	4257	2950	2640	3477	815.124	4425	2724	1721	1557	1538	2160	2354.17	1110.44	5404	3439	3199	4014	1209.74	2613	2004	2634	2417	357.823	-0.0763185	-0.0308012	-0.166971	0.678499	0.893311	0.440736
RSc0066	topB	DNA topoisomerase III	16109	20732	14490	12477	19000	16561.6	3336.1	7803	12393	5192	5070	4814	15300	8428.67	4430.46	11222	10504	9183	10303	1034.25	7210	7941	8795	7982	793.295	-0.741762	-0.764204	-0.572778	0.00167249	0.00566882	0.0277848
RSc0067		putative thioredoxin-like protein	714	501	522	307	432	495.2	148.357	600	578	239	231	194	243	347.5	187.997	701	410	360	490.333	184.148	218	237	317	257.333	52.5389	0.0318019	-0.296595	-0.604697	0.8977	0.285725	0.03672
RSc0068	smf	SMF protein	3914	6131	4933	4677	4320	4795	839.591	2839	7415	3568	3311	3347	7749	4704.83	2243.75	4482	6512	5793	5595.67	1029.29	1981	2635	3690	2768.67	862.305	0.256299	0.159816	-0.306005	0.110191	0.40924	0.116375
RSc0069		signal peptide protein	22946	25501	21206	20683	24120	22891.2	2002.5	14743	25761	14876	14624	14968	29592	19094	6758.47	18554	30318	28606	25826	6355.65	12042	15261	21028	16110.3	4552.81	0.089747	0.106178	-0.00260955	0.569862	0.575571	0.990204
RSc0070	def	peptide deformylase	2554	2718	3655	2422	1504	2570.6	767.731	1690	2199	1339	1386	1281	2124	1669.83	406.914	2164	2443	2155	2254	163.741	2700	2390	1884	2324.67	411.905	-0.123898	-0.349043	0.301919	0.570856	0.17444	0.235557
RSc0071		hypothetical protein	2345	1310	2894	1768	1136	1890.6	730.554	1806	1896	2081	2032	1794	1008	1769.5	390.834	2258	2708	2470	2478.67	225.125	1856	2171	1713	1913.33	234.321	0.672041	0.330897	0.579003	0.0133064	0.273562	0.0603876
RSc0072	fmt	methionyl-tRNA formyltransferase	1313	981	2240	1483	880	1379.4	539.42	1134	1291	1577	1508	1466	1017	1332.17	223.189	1609	2569	2573	2250.33	555.415	1317	1668	1522	1502.33	176.325	0.654094	0.703593	0.763117	0.0130877	0.0211514	0.0140002
RSc0073		transporter transmembrane protein	1641	1214	2299	2537	1360	1810.2	581.792	1750	1683	2205	1938	1791	2322	1948.17	260.808	2375	3312	3201	2962.67	511.951	1836	1914	1664	1804.67	127.911	0.674949	0.813012	0.730617	0.00602242	0.00535835	0.010769
RSc0074	htpX	heat shock protein HtpX	7407	8014	3381	3792	3032	5125.2	2385	12123	7035	1878	1771	1776	3771	4725.67	4159.44	6731	5069	4417	5405.67	1193.17	3066	2684	2238	2662.67	414.412	0.166682	-0.225194	-0.693097	0.616438	0.5747	0.0821806
RSc0075	rrmB	putative RNA methyltransferase (SUN protein)	3374	3727	3922	3308	1640	3194.2	904.763	3943	4167	2745	2505	2440	1836	2939.33	917.344	3518	4373	4089	3993.33	435.454	2348	3295	3512	3051.67	618.977	0.580043	0.146914	0.318958	0.00242545	0.472152	0.113534
RSc0076		proline rich signal peptide protein	2241	1540	3423	3026	944	2234.8	1023.08	2001	1744	2338	2094	2011	828	1836	529.329	2038	3582	3382	3000.67	839.67	1926	3105	2911	2647.33	632.179	0.594357	0.436735	0.870552	0.0591064	0.228547	0.0216124
RSc0077		two component sensor histidine kinase transcription regulator protein	4808	5782	7161	5434	4664	5569.8	999.525	3450	4465	2531	2152	2003	5715	3386	1466.9	5175	5273	4940	5129.33	171.133	4269	4994	4219	4494	433.734	-0.426947	-0.244796	0.140102	0.0305953	0.289824	0.551402
RSc0078		two component response regulator transcription regulator protein	6373	8111	8803	6745	9024	7811.2	1198.92	5455	6614	3856	3629	3417	7776	5124.5	1795.52	8282	8423	7589	8098	446.409	6969	6476	7078	6841	320.763	-0.240528	0.0025255	0.335157	0.235524	0.992752	0.168492
RSc0079		hypothetical protein	3298	1914	2340	1909	1368	2165.8	720.773	2246	2014	1658	1610	1505	1584	1769.5	292.942	2572	2334	2162	2356	205.883	1318	1801	2313	1810.67	497.57	0.342338	-0.0176288	0.175833	0.0596118	0.94001	0.414964
RSc0080		hypothetical protein	9374	4039	20407	15466	19768	13810.8	7016.25	4457	1910	1550	1293	999	2295	2084	1248.52	12809	3662	3655	6708.67	5283.04	6941	1004	2044	3329.67	3170.44	-2.18672	-1.0585	-1.64038	0.00241773	0.167796	0.0420618
RSc0081		hypothetical protein	634	522	1825	918	1440	1067.8	552.36	289	462	316	283	280	495	354.167	97.7045	633	621	568	607.333	34.5881	710	369	364	481	198.336	-1.03853	-0.610459	-0.311627	0.0212786	0.243324	0.56648
RSc0082		hypothetical protein	1153	922	1975	1176	1912	1427.6	481.827	810	824	608	569	555	621	664.5	120.669	1048	1213	1069	1110	89.8165	734	491	652	625.667	123.622	-0.478618	-0.287668	-0.540605	0.0622325	0.347876	0.0832401
RSc0083		hypothetical protein	594	635	922	423	816	678	195.263	283	552	286	274	259	504	359.667	131.606	306	581	523	470	144.959	236	163	256	218.333	48.9524	-0.471146	-0.634817	-1.1012	0.0555289	0.0353459	0.00144921
RSc0084		amino-acid-binding periplasmic (PBP) ABC transporter protein	1467	747	1030	604	1456	1060.8	396.632	1467	1107	630	633	599	729	860.833	351.899	1056	1227	1022	1101.67	109.865	649	621	902	724	154.787	0.325306	0.0284183	-0.0143534	0.194302	0.931231	0.965977
RSc0085	cca	multifunctional tRNA nucleotidyl transferase/2'3'-cyclic phosphodiesterase/2'nucleotidase/phosphatase	4289	4027	5326	4474	4520	4527.2	486.801	2462	3370	3067	2945	3084	3213	3023.5	310.796	3473	6462	5470	5135	1522.4	2533	3048	3883	3154.67	681.292	-0.0411573	0.163306	0.0524176	0.76312	0.292096	0.748236
RSc0086		hypothetical protein	4968	6356	6417	5150	7544	6087	1052.88	4097	4114	3594	3369	3627	5832	4105.5	895.988	5116	7632	6428	6392	1258.39	3784	3925	4550	4086.33	407.689	-0.114417	0.0737832	0.0230169	0.509135	0.729725	0.917753
RSc0087		putative NADH-ubiquinone oxidoreductase oxidoreductase protein	951	1444	1503	1131	2328	1471.4	529.67	763	478	274	237	245	198	365.833	218.231	867	609	616	697.333	146.977	520	412	405	445.667	64.4696	-1.37423	-1.09773	-1.16745	0.00253678	0.0302822	0.0226378
RSc0088	slt	soluble lytic murein transglycosylase precursor transmembrane protein	8660	10363	7419	7203	9736	8676.2	1389.21	11044	10007	4715	4600	4649	8181	7199.33	2934.65	13742	9516	8376	10544.7	2827.03	6993	6096	6685	6591.33	455.777	0.15149	0.157963	0.0647715	0.537591	0.59593	0.835121
RSc0089		hypothetical protein	1067	318	646	525	216	554.4	332.571	486	522	403	440	439	81	395.167	159.393	606	985	967	852.667	213.809	329	442	759	510	222.919	0.486844	0.583128	0.365105	0.207261	0.197282	0.42706
RSc0090		hypothetical protein	1256	919	938	570	592	855	283.805	1866	4254	2469	2206	2726	1827	2558	899.966	1258	4150	3489	2965.67	1515.36	856	1760	2079	1565	634.39	2.22048	1.48799	1.16792	5.45459e-06	0.000756205	0.00436364
RSc0091	metF	5,10-methylenetetrahydrofolate reductase oxidoreductase protein	3746	2773	3049	2023	1680	2654.2	823.026	7051	11647	7939	7703	8608	8082	8505	1621.07	4647	12954	11526	9709	4441.59	2811	5461	6277	4849.67	1812.07	2.28813	1.61405	1.20468	1.1817e-06	0.000135492	0.00152705
RSc0092		hypothetical protein	3932	2266	2322	1571	1352	2288.6	1011.75	6396	8993	7678	7192	7473	6813	7424.17	895.836	4037	10269	9031	7779	3299.26	2771	3907	4014	3564	688.839	2.38857	1.55912	1.02804	4.06092e-06	0.000686514	0.0117447
RSc0093	ahcY	S-adenosyl-L-homocysteine hydrolase	26522	21554	12007	6303	10016	15280.4	8437.33	78030	110307	56384	51938	50698	99981	74556.3	25875.2	43198	81621	71639	65486	19936.8	25302	32514	35413	31076.3	5206.56	2.86125	1.85025	1.34871	3.02067e-07	7.90591e-05	0.00114727
RSc0094		putative lipoprotein transmembrane	1000	825	1135	481	600	808.2	271.236	76	105	70	70	53	99	78.8333	19.6104	156	219	173	182.667	32.5935	136	133	117	128.667	10.2144	-2.83286	-2.37098	-2.2737	5.05055e-09	2.38283e-07	3.74264e-07
RSc0095		hypothetical protein	770	472	593	230	504	513.8	196.403	29	54	26	17	22	72	36.6667	21.5561	57	92	73	74	17.5214	92	82	61	78.3333	15.8219	-3.56044	-3.02842	-2.35908	3.02002e-09	1.02152e-07	1.15019e-06
RSc0097		putative alkaline phosphatase lipoprotein transmembrane	602	542	884	590	824	688.4	154.295	452	705	824	929	1162	1197	878.167	282.609	1147	1653	1444	1414.67	254.272	1066	3155	1986	2069	1046.97	0.786598	1.17029	2.25481	0.0108374	0.00213906	6.68499e-06
RSc0098		putative alkaline phosphatase signal peptide protein	496	427	670	495	640	545.6	104.251	282	605	654	789	925	1260	752.5	329.082	709	1169	1007	961.667	233.327	770	1620	1136	1175.33	426.363	0.770591	0.943859	1.82076	0.0104069	0.00751823	3.84813e-05
RSc0099		putative signal peptide protein	244	80	343	259	160	217.2	100.482	55	89	188	243	337	135	174.5	104.337	117	322	320	253	117.784	234	468	349	350.333	117.006	0.250562	0.463889	1.6436	0.671722	0.492458	0.0180666
RSc0100	thiD	bifunctional hydroxy-phosphomethylpyrimidine kinase/hydroxy-methylpyrimidine kinase	5059	5378	4976	4158	5704	5055	578.013	3193	4012	2182	1994	2354	1890	2604.17	830.887	4814	5782	5120	5238.67	494.79	2409	3302	3971	3227.33	783.672	-0.359873	-0.0172409	-0.162609	0.0164216	0.927156	0.345325
RSc0101		putative lipoprotein transmembrane	2200	1244	1993	1902	1192	1706.2	458.928	825	883	823	780	797	423	755.167	166.446	1749	2360	2067	2058.67	305.585	799	1264	1481	1181.33	348.434	-0.453323	0.240698	-0.000697594	0.0306538	0.318634	0.997836
RSc0102		putative calcium binding hemolysin protein	11926	17295	15474	14637	8752	13616.8	3337.07	1620	3236	3961	3098	3157	2376	2908	807.027	4700	6677	6322	5899.67	1054	2283	3403	5369	3685	1562.21	-1.59665	-1.25797	-1.44012	1.74796e-05	0.000846138	0.000289521
RSc0107		hypothetical protein	1581	2765	1611	1666	3192	2163	760.211	477	378	168	126	127	261	256.167	144.938	781	426	426	544.333	204.959	447	341	334	374	63.3167	-2.64087	-2.07199	-2.04076	2.20406e-05	0.00112417	0.0012054
RSc0108	thiE1	thiamine-phosphate pyrophosphorylase protein	1418	2272	2428	1498	1656	1854.4	463.744	609	1896	1157	1210	1118	270	1043.33	558.57	1235	2800	2595	2210	850.573	550	721	1009	760	231.972	-0.112057	0.130137	-0.774203	0.535484	0.545669	0.00174014
RSc0109	thiG	thiazole synthase	2922	2833	4842	2964	3096	3331.4	849.753	1378	2115	2276	2063	1915	639	1731	617.355	2807	4201	3790	3599.33	716.292	1459	1702	2817	1992.67	724.159	-0.197239	0.110472	-0.220065	0.185281	0.544299	0.218561
RSc0111	thiS	sulfur carrier protein ThiS	739	1100	1093	602	1152	937.2	249.278	237	648	574	540	458	108	427.5	210.732	704	1175	1037	972	242.134	480	519	705	568	120.237	-0.35935	0.0394152	-0.129168	0.174799	0.907397	0.692948
RSc0112		putative D-amino acid oxidase flavoprotein oxidoreductase	4827	7621	6037	4013	5640	5627.6	1359.16	2435	5338	3877	3772	3330	4446	3866.33	984.601	4955	6982	6247	6061.33	1026.18	2560	3009	3883	3150.67	672.781	-0.0252012	0.0358328	-0.336443	0.910727	0.8923	0.176615
RSc0113	thiC	thiamine biosynthesis protein ThiC	16022	30779	14337	7821	28120	19415.8	9703.57	12164	25132	9301	8778	8228	29970	15595.5	9483.94	20790	15937	14384	17037	3341.66	9252	11666	11618	10845.3	1380.08	0.0114026	-0.149399	-0.284291	0.976935	0.739062	0.511391
RSc0114		hypothetical protein	16642	15156	11057	13884	6160	12579.8	4134.37	7677	12935	15140	13214	12629	9360	11825.8	2759.68	23491	24468	22288	23415.7	1091.95	9105	16487	23210	16267.3	7055.07	0.629122	0.818048	0.796052	0.0831725	0.0523592	0.0600713
RSc0115		putative hemagglutinin-related protein	15885	14829	24337	15336	30592	20195.8	7004.17	204	251	169	160	140	333	209.5	72.0076	291	573	463	442.333	142.131	902	306	304	504	344.68	-6.16149	-5.44355	-4.64258	1.03766e-08	3.22792e-07	1.3615e-06
RSc0116		hypothetical protein	14882	26582	16764	16710	33576	21702.8	8071.9	170	213	138	93	133	486	205.5	143.154	269	790	718	592.333	282.32	865	272	342	493	324.057	-6.5971	-5.16861	-4.73467	2.08353e-08	1.74334e-06	4.153e-06
RSc0117		hypothetical protein	13449	15983	15971	15635	33168	18841.2	8078.06	200	203	129	122	128	540	220.333	160.896	381	723	671	591.667	184.286	539	249	310	366	152.895	-6.27205	-4.81937	-4.90113	1.68035e-09	1.37251e-07	1.2883e-07
RSc0118		hypothetical protein	13142	9601	17547	17013	31400	17740.6	8284.72	308	244	221	210	170	306	243.167	54.9488	483	686	664	611	111.396	664	319	371	451.333	186.001	-5.56388	-4.56147	-4.43068	4.28344e-09	2.55322e-07	3.38028e-07
RSc0119		hypothetical protein	4724	6113	7658	6967	10656	7223.6	2208.92	77	141	75	77	64	306	123.333	93.6262	138	219	223	193.333	47.9618	210	74	101	128.333	72.0023	-5.7962	-5.10739	-5.03604	6.89845e-09	2.28157e-07	2.91359e-07
RSc0120		hypothetical protein	3502	3280	6029	5489	6184	4896.8	1400.8	77	116	111	76	87	207	112.333	49.3707	166	233	226	208.333	36.8284	211	108	145	154.667	52.176	-5.10616	-4.40739	-4.20734	1.15749e-09	3.43191e-08	5.52763e-08
RSc0121	aidB	putative oxidoreductase flavoprotein FAD	3587	2705	4640	4110	2856	3579.6	820.724	1632	1485	1245	1135	1126	1251	1312.33	203.206	2153	2722	2362	2412.33	287.82	1375	1277	1681	1444.33	210.735	-0.859462	-0.590814	-0.765187	3.40039e-05	0.00402989	0.000604013
RSc0122		substrate-binding periplasmic (PBP) ABC transporter protein	3540	4398	1901	1336	1800	2595	1307.92	3925	6580	2680	2528	2485	4608	3801	1612.36	3960	3653	3337	3650	311.511	1623	2891	4135	2883	1256.02	1.06257	0.287788	0.484554	0.0024348	0.438594	0.190702
RSc0123		putative alcohol dehydrogenase oxidoreductase protein	2026	1808	2830	1812	2984	2292	570.903	552	1188	534	501	457	936	694.667	297.247	2079	948	877	1301.33	674.414	444	519	514	492.333	41.9325	-1.29469	-0.817927	-1.6668	0.00141204	0.062524	0.00111767
RSc0124		hypothetical protein	977	907	989	664	808	869	135.327	774	607	470	509	458	774	598.667	145.558	1172	724	730	875.333	256.938	813	754	838	801.667	43.1316	-0.0811945	-0.129694	0.328917	0.679084	0.579125	0.143886
RSc0125		hypothetical protein	698	477	1118	801	832	785.2	232.264	346	308	469	442	425	558	424.667	89.2674	755	704	705	721.333	29.1605	898	852	711	820.333	97.4389	-0.379948	0.0251411	0.841831	0.140903	0.940983	0.0105361
RSc0126		hypothetical protein	2360	2539	1284	1338	2032	1910.6	577.08	2253	1110	923	822	748	2259	1352.5	710.32	2576	1466	1065	1702.33	782.733	1474	1166	1584	1408	216.675	-0.200863	-0.379998	0.00835154	0.533989	0.321342	0.984233
RSc0127		putative hemagglutinin-related protein	312	111	219	136	104	176.4	88.5342	102	102	57	50	51	90	75.3333	25.3272	174	134	116	141.333	29.6873	85	93	107	95	11.1355	-0.679184	-0.504315	-0.468868	0.00732611	0.0737246	0.0977222
RSc0128		transcription regulator protein	622	708	1023	896	640	777.8	174.806	699	679	577	524	527	369	562.5	120.499	777	1281	1209	1089	272.588	701	757	1136	864.667	236.644	0.213372	0.444954	0.683583	0.194132	0.0282776	0.00203446
RSc0129	gstN	hypothetical protein	2080	1316	2047	1973	1736	1830.4	317.439	614	458	452	438	463	315	456.667	95.1161	607	1116	1014	912.333	269.3	892	612	886	796.667	159.954	-1.34491	-0.977057	-0.613214	4.3793e-06	0.000610162	0.0137943
RSc0130		hypothetical protein	1217	210	301	192	88	401.6	462.057	103	173	115	100	117	63	111.833	35.7235	81	181	203	155	65.0231	130	118	78	108.667	27.2274	-0.531011	-1.21955	-1.29956	0.407923	0.11403	0.0911683
RSc0131		lipoprotein	547	234	280	179	168	281.6	155.03	243	256	168	156	190	270	213.833	48.5733	332	315	282	309.667	25.4231	209	350	330	296.333	76.2911	0.194676	-0.027579	0.51648	0.481047	0.93788	0.109614
RSc0132		transcription regulator protein	434	352	655	358	336	427	132.947	262	281	334	335	315	252	296.5	36.4459	342	578	567	495.667	133.193	246	316	344	302	50.4777	0.128568	0.146882	0.0406053	0.551644	0.566294	0.881127
RSc0133		hypothetical protein	534	43	61	51	24	142.6	219.22	27	31	30	13	16	9	21	9.48683	67	48	44	53	12.2882	41	40	47	42.6667	3.78594	-1.14754	-1.172	-0.807577	0.0909329	0.131661	0.303395
RSc0134	metK	S-adenosylmethionine synthetase	17220	16924	10838	8216	8792	12398	4377.85	9035	12702	9246	8959	8750	10503	9865.83	1522.61	8368	14832	13954	12384.7	3506.13	8534	10004	10878	9805.33	1184.56	0.274223	-0.196011	0.0534013	0.261213	0.510526	0.863524
RSc0135		lipid A biosynthesis lauroyl acyltransferase	1689	1400	1152	1082	616	1187.8	398.642	817	1465	931	842	806	918	963.167	251.26	1513	1508	1543	1521.33	18.9297	915	1062	1451	1142.67	276.955	0.320334	0.186494	0.324312	0.150336	0.486036	0.217043
RSc0136		lipid A biosynthesis lauroyl acyltransferase	1650	1831	1379	1075	760	1339	431.66	1234	2429	1086	989	1024	1512	1379	548.669	1959	2012	1964	1978.33	29.2632	901	1532	1807	1413.33	464.511	0.552609	0.361537	0.392223	0.00917184	0.123362	0.0960765
RSc0137	dapF	diaminopimelate epimerase	2226	3056	3170	2414	2096	2592.4	490.162	1785	3417	2134	1982	2287	3141	2457.67	663.309	2378	4299	3900	3525.67	1013.73	1778	2493	3330	2533.67	776.799	0.38169	0.3286	0.428194	0.00385264	0.0256844	0.00563511
RSc0138		hypothetical protein	2449	2317	1657	1362	1920	1941	451.602	2099	2072	935	845	1045	1926	1487	603.609	2394	2102	1867	2121	264.013	1196	1430	1771	1465.67	289.155	0.00759381	-0.0360287	0.00952067	0.970756	0.88122	0.969692
RSc0139	pyrE	orotate phosphoribosyltransferase	2583	1816	2855	2256	1648	2231.6	506.463	2201	2793	2359	2402	2162	2079	2332.67	256.21	2189	3550	3474	3071	764.779	1589	1852	3080	2173.67	795.847	0.675728	0.382011	0.423951	0.000217178	0.0331491	0.0197374
RSc0140		putative exodeoxyribonuclease III protein	1780	1958	1496	1031	1672	1587.4	353.388	1543	2039	1129	1069	1165	3204	1691.5	826.024	1785	2065	1992	1947.33	145.246	1149	1206	1789	1381.33	354.198	0.351823	0.168658	0.231194	0.044928	0.414856	0.259493
RSc0141		hypothetical protein	1911	1577	2059	1435	1416	1679.6	290.401	1706	2048	1572	1487	1531	1611	1659.17	204.632	2018	2607	2458	2361	306.247	1246	1383	2128	1585.67	474.643	0.555348	0.384225	0.354266	0.000118207	0.00776341	0.012629
RSc0142	argC	N-acetyl-gamma-glutamyl-phosphate reductase	5924	9255	6453	4276	4832	6148	1938.61	7743	14388	6310	6027	6873	13644	9164.17	3810.89	7851	12679	11601	10710.3	2534.24	4940	7766	9553	7419.67	2325.92	0.95542	0.606745	0.631163	1.98684e-05	0.00388057	0.00294298
RSc0143		hypothetical protein	545	485	703	548	704	597	100.417	546	515	383	379	391	333	424.5	85.1346	576	670	709	651.667	68.3691	320	381	486	395.667	83.9663	0.133866	0.137984	-0.0204568	0.391106	0.463383	0.920743
RSc0144		transcription regulator protein	1039	1094	1397	1312	1032	1174.8	168.492	643	784	532	487	478	567	581.833	115.837	850	1346	1217	1137.67	257.341	665	685	831	727	90.6201	-0.459382	-0.105793	-0.155125	0.00398862	0.551671	0.375227
RSc0145		putative transmembrane protein	161	113	130	54	96	110.8	39.8083	183	230	305	267	315	180	246.667	58.756	591	375	347	437.667	133.527	84	291	334	236.333	133.665	1.9114	1.89269	1.50237	0.000540488	0.00140837	0.00772792
RSc0146		lipoprotein transmembrane	2228	1143	3191	2916	3584	2612.4	958.887	1830	1576	1266	1299	1524	2133	1604.67	330.263	1705	3318	2889	2637.33	835.431	2758	2386	2761	2635	215.646	-0.152859	0.26512	0.857421	0.611744	0.458947	0.0193204
RSc0147		putative signal peptide protein	75	109	82	35	64	73	26.9537	39	92	25	20	23	72	45.1667	29.9427	76	49	47	57.3333	16.1967	66	55	49	56.6667	8.62168	-0.455118	-0.608755	-0.0737701	0.137636	0.0984301	0.849179
RSc0148		hypothetical protein	390	410	494	370	416	416	47.2017	285	373	218	192	198	288	259	69.8627	397	474	419	430	39.6611	325	304	405	344.667	53.2948	-0.196661	-0.0470064	0.204454	0.194943	0.809514	0.260777
RSc0149		transcription regulator protein	494	731	857	616	576	654.8	141.653	470	618	328	281	300	765	460.333	196.547	618	700	623	647	45.9674	460	412	618	496.667	107.784	-0.199311	-0.12949	0.0490594	0.351689	0.625631	0.858342
RSc0150		hypothetical protein	326	617	976	589	912	684	264.067	306	193	122	93	78	189	163.5	84.6516	237	229	215	227	11.1355	421	162	113	232	165.502	-1.66325	-1.70835	-1.10757	0.00880202	0.0227959	0.129845
RSc0151		putative transmembrane protein	743	507	1004	825	664	748.6	184.814	413	177	135	131	146	90	182	116.581	184	308	286	259.333	66.1614	306	132	107	181.667	108.399	-1.4356	-1.55308	-1.57222	0.00168977	0.00427024	0.00436574
RSc0152		lipoprotein	1053	824	460	286	600	644.6	301.511	844	1542	562	491	535	1962	989.333	618.063	1000	1041	913	984.667	65.3631	366	514	835	571.667	239.759	0.851502	0.408959	0.203294	0.0109201	0.268456	0.600501
RSc0153		putative signal peptide protein	905	1104	481	305	656	690.2	320.423	469	815	135	140	152	405	352.667	269.406	730	355	316	467	228.598	285	296	353	311.333	36.5011	-0.68319	-0.817067	-0.769345	0.0628797	0.0703132	0.0865186
RSc0154	ampG	muropeptide transporter	2271	1068	2689	2395	1080	1900.6	769.709	1941	1652	1772	1646	1722	477	1535	529.405	2380	3159	3050	2863	421.826	1431	1813	2413	1885.67	495.016	0.547171	0.641655	0.59508	0.0323942	0.0335332	0.0469779
RSc0155		hypothetical protein	2228	1379	2781	1792	1080	1852	675.968	1362	1573	1470	1333	1480	630	1308	343.301	1546	2669	2493	2236	604.002	992	1319	1801	1370.67	406.967	0.281189	0.176387	0.0307093	0.206544	0.512463	0.915371
RSc0156		short chain dehydrogenase	2347	2384	1289	990	1096	1621.2	687.978	1222	3757	1249	1261	1426	1575	1748.33	993.231	1456	2323	2131	1970	455.371	960	1142	1459	1187	252.525	0.652131	0.0694812	-0.0810104	0.0240898	0.845365	0.819742
RSc0157		hypothetical protein	1979	592	546	382	432	786.2	672.127	1114	1141	648	672	679	441	782.5	281.443	1042	1225	1032	1099.67	108.657	367	508	832	569	238.426	0.900713	0.406889	0.062261	0.0278179	0.383996	0.903332
RSc0158		arginase	3146	14254	3655	2112	11856	7004.6	5615.51	4677	10520	954	1333	1092	1134	3285	3820.02	7862	2191	2118	4057	3295.43	2748	1392	2127	2089	678.798	-0.51706	-0.66002	-0.956625	0.498387	0.495141	0.307773
RSc0159		acetylornithine aminotransferase protein	5626	35614	13401	7812	30280	18546.6	13579.6	13034	25036	3845	4925	4444	2637	8986.83	8693.1	23048	6889	6309	12082	9501.26	12568	4497	5614	7559.67	4373.15	-0.439509	-0.621271	-0.697538	0.571902	0.532134	0.473314
RSc0160		transcription regulator protein	2019	775	1272	753	1128	1189.4	515.025	950	986	641	562	527	297	660.5	264.499	1153	1145	1093	1130.33	32.5781	600	763	787	716.667	101.746	-0.0982034	-0.183765	-0.246321	0.674757	0.506974	0.371134
RSc0161		transmembrane aldehyde dehydrogenase oxidoreductase protein	7938	7652	5340	5521	7160	6722.2	1213.23	1450	1769	712	771	740	702	1024	465.23	2923	1686	1532	2047	762.536	949	721	1046	905.333	166.842	-2.1526	-1.8416	-2.41381	2.77807e-07	1.41365e-05	1.0602e-06
RSc0162		transcription regulator protein	2178	736	1647	454	424	1087.8	785.388	1066	971	706	588	560	342	705.5	271.131	3371	1045	982	1799.33	1361.47	567	837	1085	829.667	259.078	0.370437	0.372049	0.0357685	0.351372	0.429325	0.94474
RSc0163		lipoprotein	2281	748	2650	763	680	1424.4	959.812	895	708	744	641	544	405	656.167	169.316	4197	1252	993	2147.33	1779.78	742	1412	1185	1113	340.754	-0.215247	0.352533	0.220922	0.665696	0.551792	0.715392
RSc0164		ABC transporter ATP-binding protein	1879	610	2413	766	632	1260	832.69	553	515	550	473	381	549	503.5	67.4559	3552	873	807	1744	1566.12	558	1206	754	839.333	332.321	-0.570009	0.247821	0.0656009	0.286353	0.713429	0.927676
RSc0165		hypothetical protein	1462	766	2364	899	504	1199	739.41	505	503	480	405	335	396	437.333	69.1915	2554	871	829	1418	984.029	548	831	594	657.667	151.863	-0.690905	0.0611754	-0.346051	0.113016	0.914711	0.519634
RSc0166		outer membrane channel lipoprotein	1652	869	2637	1371	792	1464.2	745.911	587	555	591	617	543	288	530.167	121.57	2587	1288	1233	1702.67	766.349	619	668	591	626	38.9744	-0.646495	0.187451	-0.613316	0.066071	0.661593	0.146721
RSc0167		hypothetical protein	708	552	636	372	368	527.2	153.763	573	762	600	622	542	783	647	101.05	919	987	1012	972.667	48.1283	170	211	209	196.667	23.1157	0.848326	0.720183	-1.01182	0.00026806	0.00322034	0.000342027
RSc0168		hypothetical conserved protein	1559	1335	1600	962	1200	1331.2	263.478	1616	2755	2139	2198	2141	3456	2384.17	637.231	3074	3618	3288	3326.67	274.054	457	524	571	517.333	57.2917	1.28712	1.22934	-0.88264	3.25255e-06	2.29087e-05	0.000720605
RSc0169		putative transmembrane oxidoreductase protein	1155	1074	957	513	760	891.8	258.642	729	2252	1182	1166	1248	2394	1495.17	668.614	1544	2154	1926	1874.67	308.223	244	316	332	297.333	46.8757	1.12775	0.903403	-1.18008	0.000305075	0.00495275	0.00108549
RSc0170		probable transmembrane protein	1087	694	617	262	472	626.4	305.548	350	1436	558	498	550	1674	844.333	560.597	819	1021	877	905.667	104.006	157	329	273	253	87.7268	0.712961	0.296256	-1.0018	0.0537466	0.488227	0.0284875
RSc0171		short chain dehydrogenase	839	495	714	402	336	557.2	212.652	396	1252	756	725	763	1008	816.667	289.153	759	1423	1313	1165	355.882	220	521	587	442.667	195.638	1.06773	0.839844	-0.0138391	0.00545853	0.0421691	0.976105
RSc0172		hypothetical protein	1070	617	1003	563	472	745	272.133	486	1277	845	814	875	1224	920.167	292.269	1104	1623	1566	1431	284.621	331	660	717	569.333	208.361	0.80787	0.778992	-0.00252004	0.0130664	0.0332349	0.995057
RSc0173		hypothetical protein	1065	701	912	436	664	755.6	241.715	577	1343	745	804	813	1251	922.167	303.856	1178	1425	1321	1308	124.012	433	729	899	687	235.822	0.773518	0.649158	0.256831	0.00661652	0.038071	0.408734
RSc0174		2-dehydropantoate 2-reductase	687	631	570	484	264	527.2	165.29	408	446	296	284	329	189	325.333	92.2641	344	729	650	574.333	203.348	324	328	424	358.667	56.6157	0.0420517	-0.086983	-0.165689	0.872642	0.776836	0.578046
RSc0175		hypothetical protein	2170	1594	1771	1593	1104	1646.4	383.887	1788	1725	1173	1203	986	1341	1369.33	321.167	1725	2284	1972	1993.67	280.129	2052	1782	1747	1860.33	166.908	0.292589	0.130118	0.608299	0.0261777	0.394208	0.00067063
RSc0176		lipoprotein	1233	1045	944	692	720	926.8	226.894	512	538	266	262	238	576	398.667	158.617	764	719	622	701.667	72.5695	528	481	517	508.667	24.5832	-0.851152	-0.616806	-0.50414	3.81496e-06	0.000519695	0.00243137
RSc0177	glmU	UDP-N-acetylglucosamine pyrophosphorylase protein	13914	14757	14406	11332	13448	13571.4	1346.27	12105	14210	7234	7261	7049	14265	10354	3562.44	15077	15960	14284	15107	838.403	12094	10451	12004	11516.3	923.703	-0.0050038	0.0318099	0.216425	0.976875	0.873787	0.241619
RSc0178	glmS	D-fructose-6-phosphate amidotransferase	20948	18374	28074	21541	23264	22440.2	3605.12	19481	16741	11666	12416	12040	14184	14421.3	3108.74	18314	25058	22488	21953.3	3403.64	18633	12649	13917	15066.3	3153.22	-0.0926702	-0.063533	-0.0168044	0.666559	0.812337	0.952324
RSc0179		hypothetical protein	6130	6304	2861	3892	2680	4373.4	1746.39	678	1022	574	486	406	612	629.667	214.634	2308	960	910	1392.67	793.096	540	832	929	767	202.482	-2.2123	-1.83888	-2.08596	1.15878e-05	0.000474248	0.000169734
RSc0182		hypothetical protein	5445	939	690	842	224	1628	2151.34	230	257	248	222	180	108	207.5	55.612	484	426	371	427	56.5066	179	344	342	288.333	94.6907	-1.39449	-1.74168	-1.57878	0.0482897	0.0402611	0.0628797
RSc0183		hypothetical protein	7108	5577	4506	6233	2032	5091.2	1956.29	1759	3027	3362	2765	2297	927	2356.17	897.941	8201	4718	4618	5845.67	2040.39	1653	3811	4977	3480.33	1686.49	-0.237669	0.138083	-0.0994177	0.574241	0.787704	0.850092
RSc0184		hypothetical protein	4285	4573	3424	3927	2208	3683.4	929.616	2278	3703	2980	2628	2177	1809	2595.83	673.793	7746	4843	4436	5675	1805.05	1740	4388	5126	3751.33	1780.52	0.168752	0.550999	0.42208	0.602872	0.142949	0.261573
RSc0185		hypothetical protein	4932	4364	4805	6423	2336	4572	1470.8	1652	2677	4214	3757	3354	2178	2972	976.174	7702	6897	6332	6977	688.495	2353	5310	7574	5079	2618.15	0.0895766	0.693617	0.66875	0.821355	0.107525	0.12171
RSc0186		hypothetical protein	3699	3501	3166	5243	2528	3627.4	1006.58	1154	1815	2917	2622	2313	2754	2262.5	667.946	5606	4263	3777	4548.67	947.372	1605	3269	4983	3285.67	1689.06	-0.149401	0.473683	0.436487	0.692017	0.267435	0.309242
RSc0187		hypothetical protein	4190	4204	2993	5017	2904	3861.6	898.818	1174	1946	2103	1872	1638	1719	1742	323.359	5700	3032	2713	3815	1640.23	1153	2118	3292	2187.67	1071.2	-0.548574	0.0468269	-0.275426	0.136927	0.92326	0.544386
RSc0189		hypothetical protein	4230	2772	3396	5131	3600	3825.8	896.261	1285	1223	1812	1685	1312	1206	1420.5	260.147	4992	3064	2485	3513.67	1312.6	1327	1507	3633	2155.67	1282.57	-0.79681	0.0189441	-0.223076	0.0115613	0.962012	0.541835
RSc0190		transcription regulator protein	901	155	91	92	80	263.8	357.428	67	67	33	36	30	54	47.8333	17.0343	114	74	61	83	27.6225	54	64	80	66	13.1149	-1.32601	-1.55074	-1.1022	0.0195699	0.0224562	0.0950003
RSc0191		transmembrane two component system sensor kinase transcription regulator protein	1066	624	1395	1044	872	1000.2	282.877	559	432	521	452	458	603	504.167	67.9983	1272	868	820	986.667	248.269	664	662	763	696.333	57.7437	-0.449319	0.0118972	0.096928	0.0370577	0.966162	0.711779
RSc0192		response regulator transcription regulator protein	2618	314	585	502	496	903	963.81	371	232	204	211	160	243	236.833	71.7089	651	469	362	494	146.113	325	300	423	349.333	65.0103	-1.0101	-0.721477	-0.543743	0.0191441	0.14699	0.276501
RSc0193		hypothetical conserved protein	9840	4527	2520	3605	1264	4351.2	3301.47	845	1204	1629	1328	1182	333	1086.83	447.58	3472	2204	2186	2620.67	737.331	894	2158	3353	2135	1229.66	-0.868698	-0.854605	-0.505199	0.148232	0.220871	0.485095
RSc0194		zinc-dependent alcohol dehydrogenase oxidoreductase protein	8540	6137	4130	5751	2696	5450.8	2204.4	1270	1052	995	859	743	684	933.833	216.863	2928	1967	1806	2233.67	606.675	1005	1546	1918	1489.67	459.099	-1.82148	-1.43422	-1.41359	1.18792e-05	0.000658186	0.000771151
RSc0195		hypothetical protein	6375	5912	2831	4319	1952	4277.8	1908.74	628	845	619	544	564	1152	725.333	234.97	1999	1192	1039	1410	515.794	526	688	1331	848.333	425.777	-2.06501	-1.74198	-1.88525	9.08556e-05	0.00192524	0.00121862
RSc0196		putative cytochrome c1 signal peptide protein	470	298	295	182	88	266.6	143.369	158	181	134	126	103	180	147	31.3433	273	240	206	239.667	33.5012	138	204	232	191.333	48.2632	-0.171189	-0.407665	-0.150512	0.564092	0.229916	0.669491
RSc0197		putative cytochrome C signal peptide protein	994	60	73	71	40	247.6	417.456	56	42	50	41	30	54	45.5	9.75192	106	80	67	84.3333	19.8578	45	58	80	61	17.6918	-0.746844	-0.965625	-0.659437	0.333894	0.291625	0.486047
RSc0198		hypothetical protein	2382	1992	1429	1657	880	1668	568.542	810	1133	1471	1219	1051	1197	1146.83	217.09	3727	2099	2033	2619.67	959.546	1037	1804	2303	1714.67	637.71	0.122837	0.54129	0.473362	0.758239	0.220626	0.285525
RSc0199		cytochrome B561 cytochrome transmembrane protein	1854	1110	1625	2537	832	1591.6	665.71	926	926	2159	1801	1557	513	1313.67	624.969	2943	2913	2622	2826	177.305	1601	2742	2884	2409	703.341	0.570147	0.98629	1.31428	0.120992	0.0252471	0.0049414
RSc0200		putative small HEAT shock protein	29138	26768	14239	24552	12400	21419.4	7597.78	14057	16711	17749	16425	12876	11232	14841.7	2528.37	50338	25899	17690	31309	16983.1	15726	25131	34167	25008	9221.12	0.207128	0.451993	0.744385	0.604439	0.328221	0.106842
RSc0201		hypothetical protein	29053	23546	14897	26634	9480	20722	8255.99	8791	15233	17069	15020	12939	8181	12872.2	3646.03	45142	27031	23519	31897.3	11603.9	9860	14866	28330	17685.3	9552.31	0.110885	0.590948	0.26444	0.810667	0.240234	0.6163
RSc0202		phosphoribosylpyrophosphate synthetase	5697	3898	2689	4539	1480	3660.6	1633.55	877	2024	2511	2258	2070	1881	1936.83	562.941	6141	3931	3294	4455.33	1494.17	971	2354	4936	2753.67	2012.49	-0.187876	0.264323	0.0461713	0.74782	0.689184	0.94972
RSc0203		hypothetical protein	6505	3309	2590	3828	1720	3590.4	1811.75	845	1025	2130	1729	1482	603	1302.33	578.704	5400	3271	2971	3880.67	1324.3	1315	2485	5190	2996.67	1987.53	-0.589763	0.050901	0.218776	0.262779	0.938806	0.736344
RSc0204	deoA	thymidine phosphorylase	11094	7524	6204	7029	4368	7243.8	2464.76	2194	2672	3719	3077	2670	2619	2825.17	519.764	9674	5828	4756	6752.67	2586.1	3094	3860	8468	5140.67	2906.9	-0.690046	-0.211546	-0.0806014	0.0708637	0.646486	0.867965
RSc0205		transcription regulator protein	1126	1061	1571	715	1472	1189	343.162	1458	1568	800	728	732	1386	1112	397.977	1871	1590	1438	1633	219.679	880	897	893	890	8.88819	0.369483	0.34315	0.0440101	0.126412	0.231861	0.88764
RSc0206		putative signal peptide protein	201	320	225	175	392	262.6	90.721	106	127	77	59	56	252	112.833	73.5212	171	147	154	157.333	12.3423	103	99	123	108.333	12.8582	-1.0496	-0.729382	-0.71536	0.00272524	0.0564287	0.0617287
RSc0207		putative transporter transmembrane protein	241	95	334	208	96	194.8	101.743	95	73	113	99	83	63	87.6667	18.272	147	212	171	176.667	32.8684	165	208	163	178.667	25.4231	-0.369814	-0.105084	0.538858	0.313949	0.823256	0.215516
RSc0209		hypothetical conserved protein	533	717	809	515	696	654	126.214	619	678	409	349	349	720	520.667	170.626	888	706	656	750	122.098	564	543	621	576	40.3609	0.0704527	0.0881333	0.266501	0.773127	0.76416	0.336585
RSc0210		hypothetical protein	517	408	428	297	368	403.6	80.7855	445	343	354	327	306	702	412.833	149.513	513	508	446	489	37.3229	147	177	223	182.333	38.2797	0.397855	0.155225	-0.703252	0.0311252	0.470376	0.00374375
RSc0211		hypothetical conserved protein	817	652	417	354	432	534.4	193.975	563	509	295	234	271	423	382.5	135.914	733	572	522	609	110.259	400	497	623	506.667	111.814	0.0169504	-0.0217229	0.308097	0.940997	0.93715	0.217356
RSc0212		putative aspartate racemase protein	697	658	386	387	424	510.4	153.926	268	276	156	192	189	387	244.667	84.2844	384	375	324	361	32.3574	202	231	242	225	20.664	-0.670012	-0.603892	-0.711002	0.00196339	0.013207	0.0051187
RSc0213		glutamine amidotransferase	430	386	228	273	144	292.2	116.448	119	155	102	94	81	144	115.833	29.0477	167	171	171	169.667	2.3094	98	92	117	102.333	13.0512	-0.788486	-0.951358	-1.11553	0.00332195	0.003415	0.00116156
RSc0214		transcription regulator protein	4354	551	499	371	656	1286.2	1718.02	875	710	409	419	335	684	572	214.263	931	700	632	754.333	156.73	419	361	376	385.333	30.1054	-0.0647042	-0.497012	-0.839033	0.902172	0.403964	0.161945
RSc0215		short chain dehydrogenase	11836	16458	3480	12996	2008	9355.6	6292.04	527	646	344	354	300	558	454.833	140.585	686	663	582	643.667	54.6291	803	372	437	537.333	232.358	-3.51226	-3.75222	-3.48288	1.03086e-05	5.33999e-05	9.439e-05
RSc0216		transport transmembrane protein	3511	2369	1977	3429	272	2311.6	1319.31	107	129	85	78	94	45	89.6667	28.3525	128	161	121	136.667	21.362	280	108	129	172.333	93.8314	-3.49847	-4.05859	-3.21799	4.16304e-05	6.46488e-05	0.000364086
RSc0217		oxidoreductase transmembrane protein	3925	2400	1171	2938	432	2173.2	1391.16	50	62	51	30	43	72	51.3333	14.6105	93	75	69	79	12.49	134	56	53	81	45.9239	-4.54591	-4.77499	-4.26432	8.39531e-07	4.94888e-06	1.20202e-05
RSc0218		hypothetical protein	9274	11175	13990	15514	24376	14865.8	5842.12	119	57	44	28	33	90	61.8333	35.7179	113	158	167	146	28.931	448	74	85	202.333	212.825	-7.54967	-6.53257	-5.71322	9.57403e-08	3.68065e-06	1.2044e-05
RSc0219		putative acylphosphatase protein	1307	1073	1146	1464	2208	1439.6	455.306	214	134	101	92	108	63	118.667	52.0756	181	131	130	147.333	29.1605	106	97	112	105	7.54983	-2.89167	-3.1437	-3.04594	4.29033e-08	2.23787e-07	3.07582e-07
RSc0220		hypothetical protein	837	604	513	483	736	634.6	149.961	154	140	54	77	56	72	92.1667	43.6184	247	139	121	169	68.1469	143	105	105	117.667	21.9393	-2.2426	-2.02793	-1.93884	1.2883e-07	3.66901e-06	5.83024e-06
RSc0221		hypothetical protein	1977	1027	2018	2220	1168	1682	543.734	468	297	312	296	294	162	304.833	97.2963	643	684	605	644	39.5095	578	485	478	513.667	55.8241	-1.72476	-1.33107	-1.07364	9.86339e-07	0.000103265	0.000649464
RSc0222	rtcR	sigma-54 interacting transcription regulator protein	788	613	1240	716	888	849	240.576	426	527	420	392	379	423	427.833	52.136	559	675	654	629.333	61.8088	456	351	348	385	61.5061	-0.402047	-0.444635	-0.537498	0.0669369	0.0925522	0.0474138
RSc0223		hypothetical protein	152	293	505	139	456	309	168.694	130	148	69	56	80	261	124	76.1131	251	174	181	202	42.5793	1117	460	180	585.667	480.974	-1.11372	-0.713786	1.43189	0.072669	0.332723	0.0588393
RSc0224	rtcB	RTCB protein	1024	1525	1906	754	1744	1390.6	486.89	1122	1094	558	587	544	1359	877.333	356.704	1673	1200	1019	1297.33	337.69	2968	1503	883	1784.67	1070.66	-0.310149	-0.27356	0.760356	0.473507	0.605425	0.141382
RSc0225		hypothetical protein	554	391	966	468	576	591	222.119	380	501	425	361	346	630	440.5	108.371	647	720	597	654.667	61.8574	1533	774	633	980	484.073	0.0485682	0.120717	1.31689	0.893311	0.77843	0.00360946
RSc0226	rtcA	RNA 3'-terminal-phosphate cyclase	597	209	549	252	256	372.6	184.646	170	300	229	232	236	450	269.5	97.5495	314	450	399	387.667	68.7047	835	453	293	527	278.474	0.0347871	0.00714816	1.01534	0.937886	0.989558	0.0389885
RSc0228	ripBA	probable pseudogene (type III effector protein, C-term fragment, avrpm1 homologue)	179	83	89	49	32	86.4	56.9017	37	39	50	47	44	54	45.1667	6.49359	69	71	60	66.6667	5.85947	191	112	60	121	65.9621	-0.101917	-0.533138	0.832192	0.836175	0.312838	0.104044
RSc0229		transcriptional regulators containing a dna-binding hth domain and an aminotransferase domain transcription regulator protein	1431	1227	1784	1597	1920	1591.8	275.508	1542	1715	1252	1322	1390	1692	1485.5	194.36	1815	2557	2251	2207.67	372.893	1021	1188	1769	1326	392.631	0.430697	0.541162	0.352245	0.00402376	0.00276251	0.0346537
RSc0230		hypothetical protein	1701	1795	2965	2445	2264	2234	513.953	1199	1201	901	865	896	963	1004.17	154.99	1470	2078	2041	1863	340.85	1220	1098	1344	1220.67	123.001	-0.567949	-0.243332	-0.252055	0.00664204	0.295295	0.279458
RSc0231		putative (homoserine/homoserine lactone) efflux transmembrane protein	1603	1743	1991	1667	2296	1860	284.712	1606	1202	767	687	779	594	939.167	387.755	1655	1798	1626	1693	92.0815	1303	959	1181	1147.67	174.406	-0.374212	-0.180039	-0.168041	0.113645	0.534743	0.564845
RSc0232		hypothetical protein	16979	14537	27180	38774	35712	26636.4	10835.6	342	200	136	115	117	189	183.167	85.7844	267	299	278	281.333	16.2583	467	231	195	297.667	147.748	-6.59035	-6.33555	-5.70905	1.65713e-08	2.67084e-07	6.41069e-07
RSc0233		putative integral membrane transmembrane protein	488	60	125	87	96	171.2	178.61	31	61	66	70	69	81	63	17.0059	79	114	96	96.3333	17.5024	37	56	57	50	11.2694	-0.49666	-0.614631	-0.973932	0.443929	0.426097	0.215516
RSc0234		transcription regulator protein	658	604	581	420	592	571	89.4427	379	536	362	338	364	360	389.833	72.8022	568	621	608	599	27.6225	294	377	390	353.667	52.0801	0.0274876	-0.015808	-0.213539	0.856303	0.932109	0.209439
RSc0235		hypothetical protein	2537	3347	2090	1709	1896	2315.8	653.4	779	1140	409	367	351	774	636.667	315.791	1836	858	788	1160.67	585.902	358	554	715	542.333	178.786	-1.49497	-1.21023	-1.74633	0.000216719	0.00577299	0.000407513
RSc0236		hypothetical protein	3092	2643	6228	4552	4608	4224.6	1418.81	1722	2221	1435	1482	1478	2277	1769.17	385.534	2732	3518	3265	3171.67	401.226	1565	1587	2395	1849	472.978	-0.734715	-0.304477	-0.538794	0.00245753	0.241187	0.0442652
RSc0237		putative methylmalonyl-CoA mutase protein	3538	4605	3635	2659	4288	3745	753.126	2186	3165	781	866	775	1530	1550.5	966.743	3956	1870	1730	2518.67	1246.73	1604	1276	1137	1339	239.789	-0.921138	-0.787161	-1.11584	0.01259	0.0696759	0.0139311
RSc0238		putative permease transmembrane protein	593	169	392	518	200	374.4	187.964	47	56	59	57	38	18	45.8333	15.7406	57	123	84	88	33.1813	49	45	55	49.6667	5.03322	-2.17226	-1.97216	-2.26162	2.25464e-05	0.000382977	0.000130055
RSc0239		hypothetical protein	1021	1173	1885	1918	1608	1521	408.894	196	256	195	185	175	396	233.833	84.3503	279	438	348	355	79.7308	216	170	238	208	34.6987	-2.32527	-1.9866	-2.15596	5.91901e-08	3.08835e-06	1.46443e-06
RSc0240		hypothetical protein	276	366	951	827	488	581.6	293.817	32	81	101	84	89	135	87	33.3886	58	224	162	148	83.8809	106	78	107	97	16.4621	-2.28078	-1.76351	-1.54557	2.0887e-05	0.00120376	0.00340995
RSc0241		hypothetical protein	631	815	1023	838	856	832.6	139.446	103	150	89	109	90	135	112.667	24.7925	100	243	175	172.667	71.5285	141	92	126	119.667	25.1064	-2.39761	-2.31303	-2.15969	1.23165e-07	1.9032e-06	4.19527e-06
RSc0242		putative hydrolase protein	2097	3273	1665	1705	3272	2402.4	812.026	501	588	192	206	165	1197	474.833	395.798	508	525	462	498.333	32.5935	319	276	318	304.333	24.5425	-2.38935	-2.3054	-2.44302	4.99483e-06	6.25285e-05	3.8898e-05
RSc0243		putative transcriptional regulator transcription regulator protein	853	738	1044	909	928	894.4	111.688	815	666	483	465	446	558	572.167	143.755	1121	1011	1028	1053.33	59.2143	750	728	871	783	77	-0.103729	0.205327	0.34864	0.563235	0.327688	0.0972367
RSc0244	paaH1	3-hydroxybutyryl-CoA dehydrogenase	4302	3962	6023	3883	4728	4579.6	873.094	8005	4923	3832	3963	4058	4941	4953.67	1571.85	4775	8176	7024	6658.33	1729.74	3979	4301	6837	5039	1565.41	0.671246	0.453717	0.601182	0.00672727	0.0955686	0.0310515
RSc0245	ripB	Type III effector protein	2052	320	277	636	272	711.4	764.504	2236	6109	3162	2676	2626	2997	3301	1412.59	2468	5207	4735	4136.67	1464.25	335	425	314	358	58.9661	3.2301	2.8059	-0.247195	0.000213026	0.00174769	0.765135
RSc0249		putative calcium binding hemolysin protein	6102	2517	12895	6647	5504	6733	3796.74	571	478	641	562	671	396	553.167	102.32	506	1850	1690	1348.67	734.143	2067	984	728	1259.67	710.791	-2.83209	-2.12526	-1.5197	7.79974e-05	0.00447467	0.026955
RSc0253		hypothetical protein	3327	1317	1451	1068	1176	1667.8	938.701	636	472	544	517	498	486	525.5	59.6716	850	968	835	884.333	72.8446	1065	589	686	780	251.537	-0.924922	-0.962812	-0.64175	0.00186719	0.00544081	0.0444075
RSc0254		hypothetical protein	4098	3738	4514	4077	2392	3763.8	814.722	1410	1955	1329	1185	1204	1107	1365	308.644	1587	2657	2536	2260	585.967	1964	1622	1389	1658.33	289.217	-0.838587	-0.865698	-0.684145	0.00058964	0.0021378	0.0100894
RSc0255		hypothetical protein	3706	4072	3321	2867	4680	3729.2	694.998	1515	1470	752	683	685	1044	1024.83	386.155	2267	1679	1549	1831.67	382.572	911	912	999	940.667	50.5206	-1.37235	-1.11013	-1.49652	2.27171e-05	0.000948123	7.79893e-05
RSc0256	dehH	haloacetate dehalogenase H-1 protein	507	672	460	418	704	552.2	128.402	435	450	228	201	209	351	312.333	114.612	611	418	397	475.333	117.959	254	274	398	308.667	78.0085	-0.352575	-0.281206	-0.34417	0.215516	0.42092	0.321292
RSc0257	ripY	Type III effector protein with ankyrin repeats	1896	527	641	4206	760	1606	1553.65	5582	9410	5466	4844	4538	15912	7625.33	4426.27	3929	10530	8506	7655	3381.78	2020	1055	724	1266.33	673.35	3.02568	2.99982	0.825485	0.000126096	0.000409728	0.220631
RSc0258		putative beta lactamase protein	733	294	460	293	160	388	220.258	249	380	258	223	250	90	241.667	92.6038	404	499	460	454.333	47.7528	155	200	324	226.333	87.5233	0.22031	0.0601953	-0.403123	0.511093	0.884935	0.307278
RSc0259		hypothetical protein	785	339	907	701	416	629.6	243.039	410	495	438	417	401	144	384.167	122.385	584	955	868	802.333	194.021	329	337	531	399	114.385	0.0963614	0.367745	-0.104543	0.698572	0.197975	0.729119
RSc0260		hypothetical protein	1963	2519	2484	1674	1944	2116.8	369.522	1371	2316	1182	1237	1247	3663	1836	991.765	2203	2529	2353	2361.67	163.173	887	804	1269	986.667	248.005	-0.000289096	0.0487691	-0.651147	0.998592	0.810219	0.00275153
RSc0261		hydroxymethylglutaryl-CoA lyase	3443	3737	4927	3214	3592	3782.6	668.336	2887	3534	2361	2289	2242	4662	2995.83	953.779	5254	4491	4448	4731	453.441	2028	2014	2845	2295.67	475.788	0.0396997	0.251047	-0.252761	0.815925	0.188304	0.189025
RSc0262		putative 2-hydroxyacid dehydrogenase oxidoreductase protein	2378	2157	2743	1680	2056	2202.8	393.535	1637	2322	1473	1323	1423	1638	1636	357.913	2890	3085	2815	2930	139.374	1499	1540	1991	1676.67	272.991	0.117443	0.294208	0.0486081	0.311973	0.038513	0.739062
RSc0263		hypothetical conserved protein	1192	1498	787	473	1072	1004.4	391.489	1123	1852	695	588	578	2160	1166	687.335	1642	1282	1121	1348.33	266.759	721	536	647	634.667	93.1146	0.463711	0.244127	-0.264082	0.0867789	0.452294	0.421221
RSc0264		hypothetical protein	1642	1784	853	609	1472	1272	513.365	1794	2218	730	671	634	2187	1372.33	775.401	2512	1281	1186	1659.67	739.669	878	624	719	740.333	128.337	0.409217	0.186651	-0.368189	0.188588	0.629155	0.331934
RSc0265		acyl-CoA carboxylase subunit alpha	2129	2378	2305	1525	3840	2435.4	853.802	1083	1732	1021	1062	1032	1845	1295.83	383.912	1537	2142	1938	1872.33	307.799	1085	1035	957	1025.67	64.5084	-0.419129	-0.31391	-0.578316	0.0669349	0.246325	0.0399065
RSc0266	bioB	biotin synthase protein	3565	4839	2413	1289	4376	3296.4	1451.49	3094	5690	1630	1620	1780	7722	3589.33	2558.44	4109	2580	2362	3017	951.961	1568	1967	1954	1829.67	226.703	0.290778	-0.191421	-0.363113	0.363347	0.629715	0.346027
RSc0267		enoyl-CoA hydratase	1817	2236	1746	1158	1600	1711.4	389.299	918	1677	882	750	833	1458	1086.33	383.252	1280	1585	1567	1477.33	171.133	767	834	1178	926.333	220.509	-0.23428	-0.370826	-0.484348	0.142151	0.0591516	0.0177462
RSc0268		putative signal peptide protein	1423	1375	1643	1175	1392	1401.6	166.493	656	1150	691	709	733	657	766	190.473	1014	1552	1448	1338	285.37	500	670	946	705.333	225.09	-0.296759	-0.148794	-0.519865	0.0190792	0.305418	0.00186613
RSc0269		putative propionyl-CoA carboxylase (beta subunit) protein	2613	3039	2691	1691	2856	2578	522.151	1536	2380	1104	1142	1354	2448	1660.67	604.287	2179	2637	2390	2402	229.236	721	1038	1307	1022	293.327	-0.246988	-0.198023	-0.889664	0.102231	0.274138	0.000151806
RSc0270		hypothetical protein	386	636	550	331	568	494.2	129.43	232	717	275	332	343	540	406.5	185.234	370	762	769	633.667	228.369	131	178	254	187.667	62.0672	0.118056	0.268026	-0.881572	0.569689	0.264646	0.00195324
RSc0271		hypothetical protein	893	1235	1023	613	1296	1012	275.621	660	1359	490	526	571	882	748	330.514	748	1181	1135	1021.33	237.828	275	367	562	401.333	146.548	0.0283698	-0.0714828	-0.862486	0.902079	0.792893	0.00334767
RSc0272		hypothetical protein	870	836	851	557	1400	902.8	306.189	593	616	345	345	386	756	506.833	172.283	764	827	677	756	75.3193	398	393	583	458	108.282	-0.384681	-0.228189	-0.388596	0.0760557	0.378483	0.134518
RSc0273		putative 2-hydroxychromene-2-carboxylate isomerase protein	1134	1509	1304	881	1824	1330.4	359.433	822	944	622	590	644	1773	899.167	449.236	1101	1347	1133	1193.67	133.751	780	772	1200	917.333	244.829	-0.290518	-0.168441	0.0114487	0.153489	0.498742	0.966351
RSc0274		putative acyl CoA dehydrogenase oxidoreductase protein	2185	1693	2342	1701	2376	2059.4	338.59	1041	1171	903	887	931	1467	1066.67	223.286	1506	1907	1659	1690.67	202.367	715	831	1295	947	306.907	-0.493743	-0.291523	-0.591913	0.00129018	0.0722222	0.00146914
RSc0275		short chain dehydrogenase	1767	1947	2198	1635	2280	1965.4	274.746	794	1408	819	856	852	873	933.667	234.107	1012	1819	1545	1458.67	410.369	562	648	874	694.667	161.15	-0.518166	-0.476862	-0.953143	0.000870547	0.00630235	2.3246e-05
RSc0276	atoB	acetyl-CoA acetyltransferase	3433	2539	3862	2919	4144	3379.4	659.285	1713	1759	1319	1444	1364	1008	1434.5	276.827	2168	2994	2519	2560.33	414.548	1409	1387	1591	1462.33	111.97	-0.577767	-0.367395	-0.593739	0.00119126	0.0526893	0.00414369
RSc0277		carbonic anhydrase protein	2476	2237	2210	1372	2168	2092.6	420.291	2001	3019	1544	1652	1597	3690	2250.5	895.479	3372	2851	2454	2892.33	460.394	1011	1214	2296	1507	690.792	0.453559	0.355766	-0.066994	0.0442303	0.174272	0.813251
RSc0278	aceK	bifunctional isocitrate dehydrogenase kinase/phosphatase protein	3834	4389	4212	2359	4024	3763.6	812.073	2264	3794	1396	1427	1484	3627	2332	1116.54	4072	3343	3037	3484	531.711	1748	2381	2619	2249.33	450.18	-0.373322	-0.245958	-0.341399	0.0708106	0.319955	0.166205
RSc0279		acyl-CoA dehydrogenase oxidoreductase protein	2843	2308	2307	1106	1840	2080.8	650.376	2080	2650	1094	1141	1300	2358	1770.5	676.721	2635	2524	2170	2443	242.852	1090	1360	1811	1420.33	364.267	0.213306	0.0207706	-0.196662	0.228853	0.92908	0.359083
RSc0280		putative transcription regulator protein	942	1679	911	456	616	920.8	470.201	815	1771	481	532	570	774	823.833	483.077	1328	1162	1090	1193.33	122.055	302	403	656	453.667	182.358	0.378436	0.1836	-0.70006	0.206163	0.619473	0.0614602
RSc0281		hypothetical protein	2813	5388	4147	2633	3496	3695.4	1119.81	1161	4671	2836	2710	2832	4554	3127.33	1313.85	3184	5768	5216	4722.67	1360.81	1392	2450	2539	2127	638.082	0.133763	0.287816	-0.299084	0.559606	0.276318	0.264155
RSc0282		hypothetical protein	1214	1134	1056	841	1152	1079.4	144.699	402	1051	727	749	710	918	759.5	219.781	1222	1476	1339	1345.67	127.131	308	615	818	580.333	256.761	-0.039965	0.288628	-0.435858	0.881981	0.328291	0.149096
RSc0283		hypothetical protein	949	896	1126	1224	896	1018.2	148.853	810	1034	728	813	792	639	802.667	131.264	1003	1339	1247	1196.33	173.636	648	679	662	663	15.5242	0.274179	0.257843	0.00282902	0.0444337	0.106773	0.987404
RSc0284		short chain dehydrogenase	1053	1329	1476	1957	1352	1433.4	330.984	864	1128	971	1028	1010	1035	1006	86.7341	1137	2004	1640	1593.67	435.353	1161	1269	905	1111.67	186.947	0.0719724	0.254644	0.38474	0.742939	0.309164	0.126222
RSc0285	dsbA1	thiol:disulfide interchange signal peptide protein	16501	19709	15858	17893	14768	16945.8	1914.19	17700	15031	8830	8539	8559	10890	11591.5	3892.96	22860	22591	20628	22026.3	1218.44	16254	17094	17196	16848	516.941	-0.0302322	0.280063	0.462698	0.885935	0.231028	0.0515649
RSc0286		hypothetical protein	3035	4639	5428	4046	3224	4074.4	994.402	2955	7234	3991	3971	4217	4401	4461.5	1447.87	3940	8891	8021	6950.67	2643.35	2920	3966	4832	3906	957.411	0.664505	0.65557	0.465539	0.000171089	0.000793777	0.00911021
RSc0287	argS	arginyl-tRNA synthetase	3872	3319	2937	2344	2016	2897.6	743.686	2416	5664	3410	3599	3579	3159	3637.83	1084.84	3695	6503	5659	5285.67	1440.75	1728	3345	3608	2893.67	1018.03	0.921866	0.69163	0.37671	0.00113277	0.0199693	0.186992
RSc0288		hypothetical protein	9721	15928	9003	8534	10896	10816.4	2993.01	10117	8730	2544	2143	2183	4311	5004.67	3541.22	10408	7524	7296	8409.33	1734.65	6116	4576	4997	5229.67	795.927	-0.789165	-0.602967	-0.725436	0.0433076	0.19273	0.118869
RSc0289	vsrA	transmembrane sensor kinase vsrA transcription regulator protein	3706	4474	5972	3606	3464	4244.4	1042.09	2089	3681	1880	1619	1561	3996	2471	1080.64	5246	3785	3476	4169	945.419	2900	3378	3585	3287.67	351.321	-0.46359	-0.146871	0.0431846	0.0443196	0.60224	0.882399
RSc0290		entericidin precursor lipoprotein	1549	1376	2534	696	1856	1602.2	672.284	432	429	360	233	276	423	358.833	86.1288	1533	625	683	947	508.319	308	296	468	357.333	96.0278	-1.57571	-0.897784	-1.76123	0.000136515	0.0281465	0.000339095
RSc0291		putative transcription regulator protein	3132	4971	4894	1739	4552	3857.6	1397.4	1714	2705	770	673	667	2106	1439.17	866.438	3390	1422	1225	2012.33	1197.15	1719	776	925	1140	506.933	-1.15212	-1.26269	-1.49025	0.0154757	0.0308718	0.0130671
RSc0292	vsrD	response regulator transcription regulator protein	2060	2332	2772	1892	2296	2270.4	332.982	2250	3155	1673	1683	1678	4734	2528.83	1225.1	3074	3501	3022	3199	262.829	2189	1961	3065	2405	582.834	0.402171	0.406747	0.550976	0.014713	0.0339687	0.00638675
RSc0293		putative signal peptide protein	18467	22764	7034	4048	14008	13264.2	7772.1	5156	4198	536	502	593	2610	2265.83	2054.58	8504	1401	1252	3719	4144.6	2090	1482	2517	2029.67	520.131	-2.47335	-2.45989	-2.23844	0.000911224	0.00547135	0.00902295
RSc0294	metHb	5-methyltetrahydrofolate--homocysteinemethyltransferase	8417	8934	3922	4286	5528	6217.4	2328.77	7282	9279	4061	4125	3832	9738	6386.17	2736.74	10083	8681	7797	8853.67	1152.74	3758	5094	6428	5093.33	1335	0.40307	0.378851	0.158606	0.13002	0.233681	0.631927
RSc0295	metHa	5-methyltetrahydrofolate--homocysteinemethyltransferase	3313	5123	1934	1814	2512	2939.2	1357.18	3846	6746	1856	1721	1895	4437	3416.83	1996.81	3687	4173	3805	3888.33	253.49	2088	2592	2674	2451.33	317.316	0.564516	0.259751	0.141484	0.0336773	0.408015	0.660235
RSc0296		hypothetical protein	1357	779	1508	1623	680	1189.4	431.718	1414	669	827	691	623	234	743	384.437	1796	1347	1300	1481	273.808	1683	1599	1528	1603.33	77.5908	0.106764	0.293801	1.02389	0.680097	0.324948	0.00225594
RSc0297		hypothetical protein	17246	42731	15596	14583	10456	20122.4	12884.4	30366	18609	5225	5334	4624	12348	12751	10222.2	29076	12509	12111	17898.7	9681.9	13470	13524	9282	12092	2433.68	-0.372563	-0.528284	-0.539052	0.41566	0.343682	0.324639
RSc0298	pcaD2	B-ketoadipate enol-lactone hydrolase protein	1909	1388	2582	2300	1680	1971.8	476.962	756	1027	945	804	951	927	901.667	101.409	1689	1993	1818	1833.33	152.579	618	844	1354	938.667	377.022	-0.551192	-0.040993	-0.511969	0.00322067	0.849484	0.0170201
RSc0299		putative prolin-rich signal peptide protein	1258	1315	1853	1321	888	1327	344.361	500	1163	739	672	800	981	809.167	234.15	1330	1644	1599	1524.33	169.795	380	812	1028	740	329.945	-0.219526	0.139669	-0.438181	0.292449	0.581939	0.084177
RSc0300		transcription regulator protein	1419	1239	1201	844	888	1118.2	245.003	974	1403	720	657	718	513	830.833	317.529	1588	1433	1424	1481.67	92.1973	327	665	855	615.667	267.435	0.20282	0.235701	-0.518994	0.323062	0.336166	0.0433477
RSc0301		hypothetical protein	1510	916	1312	1087	936	1152.2	255.118	906	1252	981	989	1072	648	974.667	199.027	1498	2170	1929	1865.67	340.447	580	869	1442	963.667	438.728	0.424254	0.636352	0.199262	0.0419858	0.0126251	0.417449
RSc0302		transcription regulator protein	2284	1800	3930	2966	2504	2696.8	807.013	1907	1449	1406	1172	1234	504	1278.67	459.023	2570	2777	2623	2656.67	107.528	1642	1915	1709	1755.33	142.276	-0.325313	0.00330348	0.0107002	0.173615	0.992147	0.973254
RSc0303		hypothetical protein	345	1339	758	455	776	734.6	386.499	328	775	174	161	145	1305	481.333	468.693	609	408	318	445	148.987	426	235	203	288	120.578	-0.874069	-0.859836	-0.906471	0.0954395	0.185917	0.167958
RSc0304		enoyl-CoA hydratase	4178	5708	6611	5076	6208	5556.2	960.536	2400	3221	2064	1856	1823	3987	2558.5	869.901	4900	4025	3586	4170.33	668.947	2405	2400	2662	2489	149.843	-0.754328	-0.423823	-0.614114	0.00275735	0.122702	0.0304611
RSc0305		hypothetical protein	6815	7453	7673	6797	8496	7446.8	702.395	2986	4809	2338	2483	2526	3582	3120.67	943.848	6118	6195	5824	6045.67	195.792	2046	2383	2577	2335.33	268.69	-0.7844	-0.308583	-1.12314	7.86871e-05	0.0956032	1.91772e-05
RSc0306		hypothetical protein	5583	2517	4944	4367	3544	4191	1199.64	1600	1848	1746	1725	1705	909	1588.83	342.404	3023	3418	3071	3170.67	215.537	1198	1394	2148	1580	501.57	-0.676288	-0.360242	-0.831615	0.00199847	0.122139	0.00195112
RSc0307		putative glutathione peroxidase transmembrane protein	2131	1254	1628	1525	1448	1597.2	328.31	880	583	432	400	397	288	496.667	210.428	876	1082	950	969.333	104.352	704	553	765	674	109.138	-1.0493	-0.793638	-0.766179	8.7787e-06	0.00075062	0.000978776
RSc0308		hypothetical protein	5650	5338	4676	3536	3920	4624	900.63	5141	8346	4727	4254	4462	7299	5704.83	1699.46	4863	8615	8256	7244.67	2070.38	4378	5609	7529	5838.67	1588.01	0.747654	0.455053	0.721097	0.000191687	0.0216461	0.00105432
RSc0309	aut	putative transferase protein	572	412	367	325	264	388	116.424	459	818	466	453	408	396	500	158.398	531	749	683	654.333	111.791	201	290	419	303.333	109.61	0.976964	0.572664	0.0153219	0.000289736	0.0311175	0.95817
RSc0310		putative signal peptide protein	1007	1128	690	560	720	821	236.816	656	1577	430	422	465	801	725.167	443.368	855	1093	940	962.667	120.608	439	506	623	522.667	93.1254	0.201405	0.0412058	-0.265133	0.336061	0.879596	0.297011
RSc0311		pantothenate kinase	1260	1644	1859	1471	1392	1525.2	232.673	845	1624	876	893	953	1179	1061.67	300.553	1288	2149	1913	1783.33	444.905	544	737	977	752.667	216.925	-0.0307405	0.154448	-0.520781	0.794799	0.245413	0.00101641
RSc0312	birA	biotin--protein ligase	1520	1797	1794	1372	1544	1605.4	185.62	1511	1865	908	858	899	972	1168.83	419.03	1939	2016	1933	1962.67	46.2853	568	757	1122	815.667	281.621	0.0889667	0.168335	-0.572441	0.632647	0.442668	0.0144307
RSc0313		hypothetical protein	2387	2549	3719	3022	2408	2817	565.605	1324	1800	1401	1231	1298	1179	1372.17	223.13	2549	2837	2564	2650	162.12	1274	1582	2174	1676.67	457.407	-0.433148	-0.0946043	-0.228853	0.00488925	0.585365	0.17607
RSc0314		ABC transporter ATP-binding protein	1597	1376	2076	1851	1472	1674.4	286.561	876	1027	708	691	688	810	800	134.383	1658	1636	1317	1537	190.843	682	944	1271	965.667	295.097	-0.513653	-0.127896	-0.274168	0.00516556	0.535585	0.175876
RSc0315		signal peptide protein	1937	2167	2691	2235	2096	2225.2	282.933	1224	1515	904	941	882	1035	1083.5	245.525	1868	1918	1618	1801.33	160.728	865	1031	1433	1109.67	292.057	-0.491864	-0.343692	-0.509153	0.00466628	0.0761525	0.01259
RSc0316		lipoprotein	950	927	1929	1685	1088	1315.8	460.758	486	641	617	600	595	180	519.833	174.832	677	1300	1293	1090	357.686	375	413	600	462.667	120.442	-0.543858	-0.189444	-0.822397	0.00408283	0.36024	0.00088799
RSc0317		hypothetical protein	1169	1105	1363	1087	928	1130.4	157.391	712	1048	651	525	537	468	656.833	211.418	1020	1179	1091	1096.67	79.6513	437	619	745	600.333	154.846	-0.179921	-0.16577	-0.492238	0.152847	0.274775	0.0038099
RSc0319	plcN	non-hemolytic phospholipase C signal peptide protein	693	393	450	321	328	437	152.461	214	210	155	140	130	324	195.5	72.2156	318	280	242	280	38	226	234	248	236	11.1355	-0.775455	-0.812121	-0.469673	6.78007e-05	0.000259712	0.0130664
RSc0320		hypothetical protein	3375	6171	188	276	432	2088.4	2644	22	38	4	0	11	9	14	13.9284	26	2	12	13.3333	12.0554	222	16	17	85	118.647	-6.27942	-7.07704	-4.23977	6.15197e-05	0.000269959	0.00329994
RSc0321	ripAE	Type III effector protein	1207	192	242	961	128	546	500.4	761	2149	1464	1220	1271	4581	1907.67	1385.27	771	2855	2652	2092.67	1149.09	347	291	232	290	57.5065	2.49818	2.43777	0.00894198	0.00416101	0.0107524	0.992705
RSc0322	lipA	lipoyl synthase	4721	6523	3557	2144	3088	4006.6	1685.07	5119	8830	3868	3614	3709	8694	5639	2479.83	8125	7368	6807	7433.33	661.424	2416	3689	5397	3834	1495.78	0.88999	0.702321	0.266395	0.00253739	0.0283206	0.397161
RSc0323	lipB	lipoyltransferase	2431	3379	2576	1725	1440	2310.2	762.772	2108	3128	1596	1413	1417	2583	2040.83	701.656	2337	3040	2776	2717.67	355.112	1432	1887	2511	1943.33	541.701	0.292578	0.00226324	0.0682101	0.0647079	0.991668	0.727126
RSc0324		hypothetical conserved protein	5785	5409	5893	6064	4008	5431.8	831.393	407	409	353	341	318	126	325.667	104.372	638	867	755	753.333	114.509	1202	747	992	980.333	227.724	-3.32376	-2.91923	-1.95628	2.45366e-10	6.83091e-09	2.93233e-07
RSc0325		DNA-binding transcriptional activator GcvA	1803	2031	1703	1167	1232	1587.2	374.056	1721	1940	1121	1018	1014	972	1297.67	421.368	2023	2100	2040	2054.33	40.4516	1062	1038	1038	1046	13.8564	0.311888	0.173104	-0.230639	0.0311259	0.301509	0.17238
RSc0326		hypothetical protein	999	2571	202	143	1280	1039	988.697	1046	2909	229	158	191	3231	1294	1418.66	1664	389	317	790	757.762	284	440	544	422.667	130.864	0.223809	-0.235312	-0.248134	0.789932	0.825021	0.820291
RSc0327	dac	penicillin-binding transmembrane protein	4597	6946	1759	1352	5968	4124.4	2493.24	5834	8838	960	1076	1157	9747	4602	4086.5	7185	2627	2301	4037.67	2730.54	1786	1886	1653	1775	116.889	0.10948	-0.10561	-0.620469	0.844657	0.877588	0.331018
RSc0328		hypothetical protein	2044	2702	1906	1968	2024	2128.8	324.896	1718	3073	1041	1038	1168	2367	1734.17	834.133	2625	2701	2661	2662.33	38.0175	1771	1488	2137	1798.67	325.383	0.0375781	0.229523	0.233199	0.872418	0.383253	0.376116
RSc0329		putative ferredoxin 2FE-2S protein	962	1869	1117	995	992	1187	385.856	827	1743	539	494	634	1305	923.667	498.509	1317	1308	1266	1297	27.2213	919	845	959	907.667	57.8389	-0.0512775	0.0240947	0.0722242	0.849179	0.942506	0.824439
RSc0330	dctA1	C4-dicarboxylate transporter DctA	3906	4629	10485	7217	9400	7127.4	2875.14	4577	5606	4507	4830	4650	5427	4932.83	468.161	7363	9101	8179	8214.33	869.539	6021	5719	5364	5701.33	328.856	0.0777595	0.423742	0.524907	0.804988	0.23141	0.141258
RSc0331	dctB2	C4-dicarboxylate transport sensor kinase transcription regulator protein	1088	1251	1912	1065	880	1239.2	398.444	699	1341	850	775	828	1017	918.333	232.32	1107	1413	1463	1327.67	192.731	756	1129	1155	1013.33	223.236	0.109331	-0.00905734	0.163148	0.513425	0.967092	0.40924
RSc0332	dctD2	C4-dicarboxylate transport response regulator transcription regulator protein	1163	884	1644	1051	944	1137.2	302.646	882	1040	804	804	873	684	847.833	117.824	1589	1906	1615	1703.33	175.995	752	896	1220	956	239.7	0.215605	0.549714	0.256185	0.158961	0.00563511	0.160444
RSc0333		putative transmembrane protein	2760	3442	3844	3441	2568	3211	530.047	2042	3000	1947	1762	1705	1377	1972.17	553.484	1968	3483	3286	2912.33	823.727	2185	2680	2481	2448.67	249.079	-0.0753814	-0.249408	0.125026	0.606472	0.147334	0.470957
RSc0334		hypothetical protein	3593	3302	4181	3764	4328	3833.6	421.441	1134	1273	799	647	700	747	883.333	256.841	1505	1878	1611	1664.67	192.204	1100	952	903	985	102.562	-1.55003	-1.24469	-1.40838	1.07865e-06	8.00376e-05	2.66031e-05
RSc0335		putative transmembrane protein	1944	449	703	548	264	781.6	669.039	408	459	507	481	502	297	442.333	79.7688	385	1086	948	806.333	371.352	512	686	1055	751	277.274	0.184561	0.0673488	0.477437	0.754781	0.926744	0.47019
RSc0336		signal peptide protein	8121	15974	8631	8457	15400	11316.6	3998.97	2129	2609	685	546	501	3474	1657.33	1260.64	3419	1924	1880	2407.67	876.117	2281	1378	995	1551.33	660.29	-2.81094	-2.37264	-2.48902	3.47519e-05	0.00100596	0.000724915
RSc0337		polyphenol oxidase B precursor	46090	89347	63182	61433	109560	73922.4	25268.3	5220	6370	2001	1701	1532	5616	3740	2221.87	8908	4821	4536	6088.33	2446.06	5586	4147	2645	4126	1470.61	-4.05739	-3.67179	-3.69414	1.28335e-06	3.5033e-05	3.29093e-05
RSc0338		Mg(2+) chelatase family protein	304	199	387	326	200	283.2	82.2356	154	179	127	120	146	81	134.5	33.5306	207	270	245	240.667	31.7228	204	174	216	198	21.6333	-0.36642	-0.249142	0.0471856	0.0753371	0.308233	0.856603
RSc0339		hypothetical protein	1328	1507	6766	5247	7632	4496	2937.76	1127	754	1240	1068	1019	2709	1319.5	699.633	1394	2243	2035	1890.67	442.52	1553	1082	1104	1246.33	265.809	-1.225	-0.571138	-0.483664	0.0236476	0.366572	0.454014
RSc0340		hypothetical protein	6215	7831	8172	5890	5616	6744.8	1172.85	5952	5621	5013	4892	4668	5049	5199.17	485.469	7053	9327	7921	8100.33	1147.56	5112	4945	5596	5217.67	338.119	0.207629	0.150912	0.106876	0.219274	0.460811	0.607848
RSc0341		signal peptide protein	623	461	452	336	744	523.2	160.23	279	555	259	253	227	756	388.167	217.247	635	454	458	515.667	103.365	860	290	253	467.667	340.274	-0.129926	-0.0429503	0.309789	0.736234	0.929208	0.493208
RSc0342	glnK	nitrogen regulatory P-II transcription regulator protein	1390	1562	1811	1480	3024	1853.4	672.901	623	627	459	463	411	738	553.5	127.828	989	861	742	864	123.527	817	438	539	598	196.268	-1.2241	-0.981534	-0.938017	0.000617342	0.0115309	0.0154683
RSc0343	amtB	ammonium transporter	7619	5111	8847	8506	8680	7752.6	1550.91	2551	1768	1775	1813	1559	837	1717.17	549.564	3171	2900	2507	2859.33	333.863	2518	1524	1870	1970.67	504.588	-1.46518	-1.36013	-1.33737	2.54512e-06	4.6489e-05	5.55474e-05
RSc0344	gshA	Glutamate--cysteine ligase GshA	6192	8273	6234	4269	4936	5980.8	1531.73	8372	7609	3790	3951	3763	6345	5638.33	2080.2	5851	7997	7264	7037.33	1090.81	3490	4808	4214	4170.67	660.068	0.395098	0.0262125	-0.165005	0.0417563	0.91548	0.474652
RSc0345	gshB	glutathione synthetase	3818	4373	5471	4004	5552	4643.6	817.574	4773	4213	2711	2935	2798	3915	3557.5	862.071	3969	5895	5477	5113.67	1013.1	2948	2909	3088	2981.67	94.1293	0.139043	0.103791	-0.0750314	0.512023	0.688293	0.777473
RSc0346		hypothetical protein	3221	4395	6607	4183	4016	4484.4	1266.87	3203	4637	2772	2547	2550	4149	3309.67	886.06	4915	6009	5816	5580	583.936	3109	2957	3485	3183.67	271.804	0.0366366	0.249577	0.0340416	0.866089	0.303152	0.896638
RSc0347	pstH	phosphohistidinoprotein-hexosephosphotransferase	2071	2373	2820	1738	2560	2312.4	421.558	2051	3077	1367	1278	1292	2097	1860.33	704.008	3137	3097	2865	3033	146.86	1511	1431	1774	1572	179.452	0.145609	0.283376	-0.100411	0.461633	0.225147	0.681119
RSc0348	ptsI	phosphoenolpyruvate-protein phosphotransferase transmembrane	5189	4402	6006	3876	4056	4705.8	884.181	5239	5926	3309	3131	3188	4365	4193	1187.12	7268	7207	6691	7055.33	316.993	3007	3802	5152	3987	1084.4	0.347518	0.440438	0.159927	0.0200808	0.0143679	0.351034
RSc0349	bfd	putative bacterioferritin-associated ferredoxin protein	3170	7365	9141	6366	4224	6053.2	2398.54	10468	6182	3620	3536	3156	7686	5774.67	2910.61	4581	6770	6728	6026.33	1251.87	10550	4583	5546	6893	3203.45	0.3074	-0.224645	0.588382	0.532867	0.706382	0.312838
RSc0350	bfr	bacterioferritin	7733	12154	7781	4620	7432	7944	2697.51	2884	8421	6495	5355	5347	12069	6761.83	3162.55	10683	11255	9868	10602	697.039	2817	7283	8189	6096.33	2875.89	0.105244	0.360537	-0.0331653	0.75522	0.340687	0.936745
RSc0351	thiF	molybdopterin biosynthesis protein MoeB	1406	1083	882	862	728	992.2	263.805	771	1486	534	583	557	792	787.167	359.835	957	1015	933	968.333	42.1584	558	599	751	636	101.681	0.15149	-0.191768	-0.229815	0.401949	0.377575	0.2894
RSc0352		putative carboxy-terminal processing protease transmembrane protein	24563	27960	17095	16129	15432	20235.8	5661.16	25478	28393	12788	12909	13136	22194	19149.7	7075.82	30959	28998	25818	28591.7	2594.47	14954	17462	22066	18160.7	3607.11	0.373516	0.320168	0.234522	0.0569888	0.16574	0.312233
RSc0353	gpmA	phosphoglyceromutase	5224	8347	3698	2778	3432	4695.8	2229.41	5353	11700	3109	3198	3379	7641	5730	3413	4000	5912	5879	5263.67	1094.49	3810	4908	5122	4613.33	703.887	0.64517	-0.0229353	0.340268	0.0109891	0.942136	0.230891
RSc0354		hypothetical protein	2012	3209	2312	2140	1144	2163.4	737.904	2559	3129	1255	1306	1260	2250	1959.83	803.02	1802	2823	2594	2406.33	535.747	1707	1851	1635	1731	109.982	0.341929	-0.0532827	0.062569	0.116834	0.849179	0.822298
RSc0355	grxC	glutaredoxin 3 (GRX3) protein	2374	3026	3459	3145	648	2530.4	1124	3128	2590	1583	1585	1536	1512	1989	695.602	1869	3816	3436	3040.33	1032.04	2325	2713	2353	2463.67	216.382	0.491323	0.0812042	0.410178	0.174577	0.856919	0.327688
RSc0356	secB	preprotein translocase subunit SecB	6724	9503	7756	5232	4552	6753.4	1982.88	9163	15633	10229	9687	10208	13986	11484.3	2656.83	9319	14562	13951	12610.7	2866.99	3780	5718	10882	6793.33	3671.08	1.28294	0.714139	0.320425	1.98684e-05	0.00822607	0.206059
RSc0357	gpsA	NAD(P)H-dependent glycerol-3-phosphate dehydrogenase	1733	878	1391	1066	608	1135.2	439.226	970	1749	1544	1532	1590	837	1370.33	372.196	1428	2550	2464	2147.33	624.443	483	1016	1620	1039.67	568.869	1.01538	0.793299	0.253707	0.00809011	0.0573092	0.552631
RSc0358	yibK	putative tRNA/rRNA methyltransferase protein	992	962	829	689	672	828.8	148.75	551	1288	516	429	505	774	677.167	321.128	922	1070	1102	1031.33	96.0278	542	760	1242	848	358.201	0.126847	0.139817	0.376461	0.552631	0.5854	0.132411
RSc0359		putative competence protein F-related protein	185	48	93	55	32	82.6	61.4679	22	38	29	22	22	0	22.1667	12.5605	49	52	50	50.3333	1.52753	60	42	42	48	10.3923	-0.811829	-0.837502	-0.361754	0.0387871	0.0636802	0.415996
RSc0360	bioC	putative biotin synthesis protein (methyltransferase)	1894	945	1925	1294	688	1349.2	554.969	1072	1426	1235	1077	1236	558	1100.67	295.997	1443	2215	2145	1934.33	426.944	940	1213	1547	1233.33	304.01	0.509475	0.417558	0.335862	0.059517	0.181022	0.282758
RSc0361		hypothetical protein	4334	2743	7115	6505	7208	5581	1966.17	2081	1581	1991	1636	1564	2376	1871.5	330.786	2662	4307	3903	3624	857.256	3739	2966	3281	3328.67	388.698	-1.00606	-0.388987	0.0968341	0.00201075	0.263081	0.790852
RSc0362	coxB	putative cytochrome C oxidase polypeptide II precursor (cytochrome AA3 subunit 2) transmembrane protein	12023	17058	27686	21265	39992	23604.8	10812.8	5268	6496	6250	5666	5309	23229	8703	7133.51	6196	14095	12608	10966.3	4197.6	8315	9379	9225	8973	575.023	-1.321	-0.883843	-0.476878	0.000265369	0.0179293	0.176615
RSc0363	coxA	cytochrome C oxidase polypeptide I	21635	25974	31032	26435	28248	26664.8	3442.67	7014	9002	6839	6448	6187	12897	8064.5	2568.09	9859	14519	13555	12644.3	2459.85	4936	5589	7484	6003	1323.49	-1.3527	-1.09123	-1.59193	7.99598e-08	7.36538e-06	1.48782e-07
RSc0365	ctaG	cytochrome C oxidase assembly protein	4113	3810	4084	3208	4040	3851	378.743	1080	1504	875	873	793	1764	1148.17	396.735	1743	1786	1616	1715	88.3912	659	934	1233	942	287.084	-1.38143	-1.23999	-1.56939	2.47183e-07	7.26471e-06	6.73309e-07
RSc0366		hypothetical protein	1864	2204	1869	1703	2688	2065.6	392.845	493	573	394	373	375	1044	542	258.349	955	837	655	815.667	151.133	509	676	704	629.667	105.434	-1.65967	-1.32137	-1.13995	7.90611e-07	6.60384e-05	0.000237507
RSc0367	coxC	cytochrome C oxidase subunit III transmembrane protein	11230	11447	12889	12408	11032	11801.2	805.436	3392	3747	2631	2446	2495	3834	3090.83	641.222	4147	5382	4991	4840	631.195	2372	2618	3406	2798.67	540.157	-1.46234	-1.33718	-1.56113	1.94319e-08	4.35629e-07	8.80108e-08
RSc0368		hypothetical protein	825	302	161	72	136	299.2	305.707	431	354	68	80	70	108	185.167	163.061	413	168	173	251.333	140.03	144	165	191	166.667	23.5443	0.0359364	-0.526861	-0.314082	0.933752	0.26503	0.5205
RSc0369		putative transmembrane cytochrome oxidase complex biogenesis factor transmembrane protein	881	558	805	699	560	700.6	144.524	265	287	265	221	206	270	252.333	31.5066	385	388	323	365.333	36.6924	338	357	339	344.667	10.6927	-0.916195	-1.01455	-0.511471	3.14521e-05	8.32235e-05	0.0135221
RSc0370		hypothetical protein	887	775	1004	783	480	785.8	194.609	394	598	472	457	451	369	456.833	79.8183	538	955	862	785	218.904	585	718	947	750	183.109	-0.133443	-0.138483	0.377315	0.450102	0.51391	0.0706207
RSc0371	ctaA	putative heme O oxygenase (cytochrome aa3- controlling) transmembrane protein	947	666	959	829	376	755.4	242.651	461	687	644	582	565	567	584.333	77.4485	586	921	878	795	182.272	516	685	798	666.333	141.924	0.280395	-0.0333345	0.291259	0.233654	0.912277	0.294039
RSc0372	ctaB	protoheme IX farnesyltransferase	1115	584	1017	743	296	751	330.995	540	908	696	748	723	414	671.5	172.415	632	1219	1198	1016.33	333.008	429	703	902	678	237.489	0.64812	0.295096	0.277217	0.0644615	0.468718	0.498387
RSc0373		lipoprotein	1020	1521	895	557	624	923.4	384.432	1629	2483	655	618	783	828	1166	744.475	1277	1387	1324	1329.33	55.1936	891	1369	1458	1239.33	304.93	0.857151	0.27536	0.704514	0.00106802	0.304869	0.0125698
RSc0374	rpoH	RNA polymerase factor sigma-32	20907	32063	14191	15759	15736	19731.2	7346.59	21525	20412	9934	9009	9045	15858	14297.2	5773.32	23250	26042	23173	24155	1634.64	16059	18684	24421	19721.3	4276.42	0.00797009	0.125471	0.403158	0.978917	0.711779	0.214019
RSc0375		hypothetical protein	497	208	336	297	136	294.8	137.24	677	729	655	618	697	567	657.167	57.9807	817	1037	975	943	113.437	400	331	796	509	250.932	1.89586	1.62557	1.21607	1.36691e-05	0.000195932	0.00214466
RSc0376		hypothetical protein	2504	2545	3515	3333	3960	3171.4	633.219	2873	1893	2235	2126	2132	2412	2278.5	336.593	3477	4457	4144	4026	500.543	1969	1940	2902	2270.33	547.232	0.096764	0.448882	0.173489	0.630156	0.0575815	0.463527
RSc0377		putative pirin-like protein	3949	3181	3950	3865	4056	3800.2	352.712	3287	2428	2140	2001	2084	2052	2332	491.441	3740	4790	4280	4270	525.071	1678	1771	2707	2052	569.149	-0.117937	0.163537	-0.345091	0.46492	0.39575	0.0776669
RSc0378	trpD3	hypothetical protein	2941	2429	2624	1983	4120	2819.4	805.684	2309	2762	1297	1398	1513	2484	1960.5	631.633	2242	3343	3186	2923.67	595.537	1346	1427	1841	1538	265.513	-0.0402269	0.0648439	-0.288307	0.854954	0.804838	0.243868
RSc0379	nasD	putative nitrate ATP-binding ABC transporter protein	207	167	206	129	144	170.6	35.4584	110	107	84	67	77	72	86.1667	18.2145	127	140	122	129.667	9.29157	96	84	85	88.3333	6.65833	-0.381908	-0.557367	-0.528989	0.0164212	0.00520995	0.007653
RSc0380	nasE	putative nitrate transmembrane ABC transporter protein	147	106	131	111	176	134.2	28.5254	104	84	55	77	63	63	74.3333	17.9518	146	122	102	123.333	22.0303	85	84	92	87	4.3589	-0.246803	-0.0781397	0.00481097	0.217324	0.756022	0.985752
RSc0381	nasF	putative nitrate transporter protein	321	124	123	64	184	163.2	97.8862	90	122	100	71	83	117	97.1667	19.7729	134	145	132	137	7	60	105	103	89.3333	25.4231	-0.0717301	-0.3185	-0.337967	0.857682	0.477355	0.457665
RSc0382		response regulator transcription regulator protein	883	1179	598	432	616	741.6	293.07	766	1026	345	294	310	423	527.333	300.479	1117	674	573	788	289.363	442	497	539	492.667	48.645	0.00474592	-0.162189	-0.252257	0.986909	0.616626	0.426547
RSc0383		hypothetical protein	4438	6030	5841	4180	4344	4966.6	891.794	4673	4586	3731	3355	4086	4311	4123.67	509.326	3446	7271	6568	5761.67	2036	2529	3102	4537	3389.33	1034.38	0.298878	0.0555978	-0.113195	0.0959461	0.807355	0.607545
RSc0384	gstB	maleylacetoacetate isomerase (glutathione transferase zeta 1) protein	2764	3086	2543	1954	2752	2619.8	419.762	3152	2941	1830	1918	1886	2358	2347.5	577.032	2633	3863	3360	3285.33	618.39	1291	1694	2302	1762.33	508.952	0.386012	0.204403	-0.130669	0.038149	0.345386	0.559042
RSc0385		hypothetical protein	1446	736	890	734	776	916.4	302.778	762	884	778	817	845	288	729	220.543	648	1464	1228	1113.33	419.911	414	544	685	547.667	135.537	0.435087	0.201457	-0.248024	0.115762	0.55137	0.460811
RSc0386	ftsY	putative cell division protein	2048	1214	2226	1296	808	1518.4	597.487	1509	2327	1678	1716	1702	756	1614.67	505.529	1998	3231	2875	2701.33	634.58	1097	1611	2213	1640.33	558.578	0.882245	0.682171	0.508372	0.0017234	0.0225008	0.0800549
RSc0387		putative zinc protease protein	9789	12843	9897	10484	9952	10593	1286.09	9512	11401	5202	5136	5137	8991	7563.17	2753.84	11815	12484	11867	12055.3	372.146	5115	5617	7223	5985	1101.13	-0.0590438	0.0941143	-0.358094	0.777951	0.705073	0.137486
RSc0388		putative Zinc protease-like signal peptide protein	6498	7373	7390	8025	5800	7017.2	870.686	6463	6935	3620	3657	3792	4896	4893.83	1482.91	7260	8197	7547	7668	480.076	3624	3524	4418	3855.33	489.842	-0.00702557	0.0541962	-0.367708	0.970999	0.807557	0.0834594
RSc0389		hypothetical protein	717	496	573	509	408	540.6	114.823	485	560	568	501	483	288	480.833	101.468	758	1024	947	909.667	136.873	434	395	830	553	240.68	0.523079	0.656107	0.452005	0.0108819	0.00742599	0.0521198
RSc0390	coaD	phosphopantetheine adenylyltransferase	3172	3000	3847	2493	2024	2907.2	691.657	3502	5149	5267	4850	5037	7551	5226	1308.63	4470	8195	7852	6839	2058.77	2616	3954	6043	4204.33	1727.16	1.30526	1.09034	0.930083	9.17874e-06	0.000204519	0.000805551
RSc0391		ferredoxin protein	1235	2503	3116	1860	1304	2003.6	804.307	1724	2811	2144	1882	2020	2997	2263	519.221	2527	3932	4146	3535	879.487	2044	2987	2627	2552.67	475.874	0.705175	0.736985	0.885879	0.00485735	0.0101397	0.00313807
RSc0392		prolin-rich transmembrane protein	778	1290	1028	656	632	876.8	279.301	532	1366	577	565	590	1062	782	348.693	941	1412	1249	1200.67	239.191	538	623	807	656	137.503	0.239788	0.279549	-0.00739925	0.171709	0.179894	0.974848
RSc0393	pth	peptidyl-tRNA hydrolase	1226	1894	1346	889	1176	1306.2	368.962	1377	2268	863	820	821	1683	1305.33	589.963	1655	1721	1642	1672.67	42.3596	977	1185	1091	1084.33	104.16	0.387696	0.190757	0.112145	0.0417476	0.39575	0.625529
RSc0394	rplY	50S ribosomal protein L25/general stress protein Ctc	18298	20275	18910	12386	14472	16868.2	3303.46	33955	64690	45315	42103	41861	51363	46547.8	10527.5	37276	68513	62225	56004.7	16521.4	18678	35951	39131	31253.3	11006	1.98717	1.55603	1.2694	3.33107e-08	1.86693e-06	1.59273e-05
RSc0395	prsA	ribose-phosphate pyrophosphokinase	2577	1578	2168	1366	1008	1739.4	629.622	1593	3411	2771	2647	2622	2772	2636	587.454	2566	3877	3672	3371.67	705.217	1571	2546	2288	2135	505.186	1.22169	0.791497	0.717492	0.000607132	0.0260151	0.0416687
RSc0396	ipk	4-diphosphocytidyl-2-C-methyl-D-erythritolkinase	3826	3396	4225	3778	1456	3336.2	1091.3	1870	3314	2423	2209	2021	3627	2577.33	723.021	2716	3420	3333	3156.33	383.813	2236	2914	2923	2691	394.067	0.149005	-0.200468	0.145621	0.50266	0.444819	0.582057
RSc0397	lolB	outer membrane lipoprotein LolB	2827	2319	3646	3139	2064	2799	633.328	2527	2681	2110	1918	1966	1674	2146	384.669	3415	3808	3479	3567.33	210.866	2830	2464	3146	2813.33	341.305	0.253733	0.300622	0.529028	0.0813357	0.0835513	0.00497072
RSc0398		hypothetical protein	14354	17950	13375	12114	16296	14817.8	2323.96	16116	16107	7561	7179	7634	14301	11483	4461.13	20088	16603	15289	17326.7	2479.99	9791	9266	10644	9900.33	695.476	0.0324987	0.11441	-0.123467	0.890986	0.67797	0.654338
RSc0399	mutM	formamidopyrimidine-DNA glycosylase	1520	1128	1715	1575	480	1283.6	499.222	816	1218	1076	911	1056	621	949.667	212.91	928	2074	2025	1675.67	647.962	901	1118	1487	1168.67	296.267	0.369067	0.262694	0.347128	0.249169	0.489398	0.352009
RSc0400		hypothetical protein	7884	14297	10966	7382	8320	9769.8	2884.71	12279	22912	13479	12506	12650	36027	18308.8	9596.92	13866	23155	20499	19173.3	4784.29	5708	8166	16615	10163	5721.16	1.14832	0.827992	0.415098	3.91569e-05	0.00244472	0.0930091
RSc0401	mutY	A/G-specific adenine glycosylase protein	1145	351	602	483	360	588.2	327.728	233	476	497	493	501	288	414.667	120.977	369	887	767	674.333	271.148	294	379	632	435	175.821	0.271371	0.166311	0.0580021	0.565435	0.772998	0.922597
RSc0402		hypothetical protein	2518	1602	2069	1320	1552	1812.2	479.126	2561	3147	2192	2078	2354	2754	2514.33	394.937	3145	3703	3645	3497.67	306.792	1012	1899	3090	2000.33	1042.7	1.02032	0.818491	0.519086	0.000235451	0.00446253	0.0542083
RSc0403		hypothetical protein	3928	3468	3614	2693	2536	3247.8	604.095	4958	6118	2383	2007	2350	3483	3549.83	1659.18	4331	4538	4155	4341.33	191.709	3309	3804	4530	3881	614.131	0.57826	0.194853	0.598783	0.00190369	0.320107	0.00502273
RSc0404		putative signal peptide protein	38371	70057	55632	35059	75592	54942.2	18202.3	33716	27525	14355	13842	12330	30438	22034.3	9565.47	43925	30583	26937	33815	8943.29	33035	18152	18373	23186.7	8529.62	-0.939768	-0.827591	-0.801281	0.0223906	0.0881525	0.0989939
RSc0405	ptsK	HPr kinase/phosphorylase	2930	2992	2538	1573	1392	2285	755.691	2916	4890	2220	2252	2317	4158	3125.5	1136.66	4175	4331	4259	4255	78.0769	1933	2964	3746	2881	909.345	0.917193	0.678225	0.645304	0.000124262	0.00482294	0.00672727
RSc0406	ptsN	putative nitrogen regulatory IIA (enzyme IIA- Ntr) (phosphotransferase enzyme II, A component) transcription regulator protein	3840	4496	3432	2325	2096	3237.8	1014.93	3732	6382	2627	2456	2473	4824	3749	1590.44	4596	4530	4321	4482.33	143.563	2354	2625	2779	2586	215.167	0.638108	0.245244	0.00783831	0.000455676	0.17223	0.969034
RSc0407		putative sigma-54 modulation protein	117825	241593	216927	169006	191920	187454	47455.7	93591	101374	73590	62549	56271	183753	95188	46756.6	159800	125044	120089	134978	21639.1	114978	90962	108213	104718	12383.7	-0.740313	-0.533104	-0.335774	0.0278682	0.179737	0.39841
RSc0408	rpoN1	RNA polymerase factor sigma-54	25145	47832	67448	38614	47800	45367.8	15444.2	23853	31522	27118	22563	20152	39924	27522	7243.52	61055	51389	46276	52906.7	7505.48	38414	40760	45229	41467.7	3462.17	-0.273097	0.266653	0.448009	0.381068	0.486001	0.228069
RSc0409		ABC transporter ATP-binding protein	3499	4832	3620	2539	2592	3416.4	935.637	2589	5551	2192	2185	2194	2943	2942.33	1313.51	4339	4909	4675	4641	286.517	2070	2816	3749	2878.33	841.234	0.277169	0.273369	0.113654	0.10844	0.183663	0.59182
RSc0410		putative signal peptide protein	3537	8128	3549	2457	3824	4299	2203.58	2659	7072	1832	1819	1916	4653	3325.17	2132.11	3871	4360	3977	4069.33	257.244	2390	2540	3063	2664.33	353.308	-0.0453109	-0.179722	-0.228305	0.880766	0.608115	0.511093
RSc0411		hypothetical protein	1859	4180	1788	1243	1808	2175.6	1148.15	1333	3094	770	637	680	2493	1501.17	1049.27	2142	1984	1747	1957.67	198.812	1715	1812	1490	1672.33	165.186	-0.348114	-0.304945	-0.00241432	0.216149	0.379914	0.995057
RSc0412	yrbI	hypothetical protein	2228	2297	1946	1790	1096	1871.4	480.035	1380	2215	953	883	871	918	1203.33	531.38	1986	1922	1729	1879	133.787	1470	1556	1725	1583.67	129.732	-0.0611648	-0.186498	0.131907	0.697226	0.307759	0.472588
RSc0413		hypothetical protein	2365	2099	3008	1970	1248	2138	638.411	1533	3311	1966	1879	1979	1647	2052.5	642.047	2180	3405	3114	2899.67	640.008	1075	1483	2692	1750	840.916	0.578082	0.284157	0.0588281	0.00780853	0.229997	0.817932
RSc0414		putative glutathione-regulated potassium-efflux system K+/H+ antiporter transmembrane protein	2036	1145	2133	1425	696	1487	605.228	1000	1209	941	837	885	819	948.5	144.086	1328	1725	1505	1519.33	198.888	1292	1299	1433	1341.33	79.4628	0.0591848	-0.0973668	0.304596	0.811801	0.737526	0.266715
RSc0415		hypothetical protein	2444	2459	3109	4003	2328	2868.6	704.443	1264	482	572	495	487	252	592	346.444	1422	1341	1231	1331.33	95.8662	1577	876	951	1134.67	384.903	-1.60886	-1.12264	-0.800477	0.000118375	0.00809527	0.0454586
RSc0416		hypothetical protein	2639	6164	3680	6112	3712	4461.4	1590.33	3133	485	591	543	510	567	971.5	1059.6	3290	1376	1394	2020	1099.89	3896	1487	2413	2598.67	1215.18	-1.90578	-1.47214	-0.51095	0.0071591	0.0621937	0.505378
RSc0417	apt	adenine phosphoribosyltransferase	2459	2364	2993	2499	2032	2469.4	345.532	1539	2191	1573	1549	1741	2376	1828.17	364.974	2261	3099	3118	2826	489.397	1427	1769	2558	1918	580.035	0.0339587	0.136658	0.126249	0.778476	0.316655	0.356832
RSc0418		transport transmembrane protein	2083	1070	1862	1751	992	1551.6	490.812	850	1054	1147	1226	1125	1062	1077.33	127.818	983	1928	1836	1582.33	521.072	846	966	1114	975.333	134.244	0.0984442	0.0165064	-0.0856512	0.718248	0.962536	0.796343
RSc0419		hypothetical protein	3332	3205	4472	5444	3544	3999.4	947.906	1443	1040	933	791	823	630	943.333	281.063	1556	2107	1969	1877.33	286.709	1159	1236	1196	1197	38.5097	-1.40808	-1.05554	-1.10847	1.72916e-05	0.00131393	0.000933546
RSc0420	uvrA1	excinuclease ABC subunit A	5226	4992	4509	3249	3600	4315.2	862.187	5446	6802	3758	3721	3862	5454	4840.5	1262.78	5143	7060	6647	6283.33	1008.92	3075	4263	4449	3929	745.41	0.665762	0.370418	0.259345	6.46237e-05	0.0190032	0.0878734
RSc0421		putative multidrug-efflux transporter transmembrane protein	1563	926	2397	1516	648	1410	675.225	620	1252	1764	1595	1724	972	1321.17	458.628	1221	2523	2433	2059	727.123	1047	1549	2019	1538.33	486.088	0.649153	0.537105	0.701814	0.0972367	0.230529	0.117166
RSc0422	ssb	single-strand DNA-binding protein	2402	2964	2951	1812	2296	2485	485.318	1453	3369	2559	2494	2605	3888	2728	834.332	2369	4593	4068	3676.67	1162.5	1342	2090	2654	2028.67	658.147	0.555665	0.438669	0.156414	0.0061233	0.0491454	0.48402
RSc0423		hypothetical protein	252	122	356	271	160	232.2	92.9796	217	116	148	131	107	162	146.833	39.8568	214	214	194	207.333	11.547	298	316	203	272.333	60.7152	-0.0864188	-0.147954	0.893255	0.802305	0.716875	0.0271199
RSc0424		signal peptide protein	1127	715	555	434	456	657.4	284.955	429	713	379	345	388	936	531.667	239.039	1160	818	801	926.333	202.54	211	489	648	449.333	221.184	0.0544742	0.312913	-0.162896	0.87648	0.418136	0.689918
RSc0425		hypothetical protein	1177	927	617	455	408	716.8	327.805	388	1068	470	387	430	702	574.167	268.9	1132	922	899	984.333	128.399	160	374	571	368.333	205.559	0.187045	0.230834	-0.677327	0.617789	0.600943	0.13126
RSc0426		hypothetical protein	832	1260	587	483	536	739.6	320.132	410	1361	452	400	415	522	593.333	378.726	1009	997	997	1001	6.9282	170	299	457	308.667	143.744	0.172378	0.288291	-0.928408	0.582973	0.436356	0.0203332
RSc0427		3-oxoacyl-(acyl carrier protein) synthase I	2373	2148	1306	1013	1240	1616	603.564	1712	3664	1231	1195	1321	981	1684	999.149	2345	2904	2767	2672	291.357	464	936	1465	955	500.77	0.658061	0.506054	-0.451468	0.0325252	0.15245	0.217356
RSc0428		hypothetical protein	333	302	420	286	232	314.6	69.3671	192	394	215	183	203	144	221.833	87.7483	301	477	504	427.333	110.238	118	221	314	217.667	98.0425	0.118745	0.269426	-0.186385	0.500338	0.189145	0.375227
RSc0429		hypothetical protein	717	640	993	696	392	687.6	214.388	405	750	479	439	491	306	478.333	148.719	698	1012	1088	932.667	206.749	303	425	629	452.333	164.71	0.174369	0.311211	-0.194249	0.353259	0.158586	0.389167
RSc0430		putative transmembrane protein	464	475	631	368	488	485.2	94.2799	274	538	267	230	275	288	312	112.44	447	648	566	553.667	101.066	238	271	457	322	118.072	-0.0989218	0.0708401	-0.172158	0.521235	0.706932	0.346807
RSc0431		hypothetical protein	665	443	771	581	520	596	127.275	258	543	322	268	283	243	319.5	112.763	531	649	636	605.333	64.7019	224	295	421	313.333	99.7714	-0.296828	-0.0466477	-0.46309	0.111708	0.845927	0.0451643
RSc0432		hypothetical protein	1545	1723	2292	1565	1536	1732.2	322.085	759	1675	1041	942	1044	1413	1145.67	335.84	1655	2364	2217	2078.67	374.196	649	958	1363	990	358.074	-0.136169	0.196219	-0.351436	0.287008	0.198071	0.0284693
RSc0433		hypothetical protein	527	392	766	459	288	486.4	179.478	181	568	409	268	310	288	337.333	134.738	492	739	731	654	140.353	260	312	416	329.333	79.4313	0.0843748	0.284359	-0.131958	0.753232	0.344677	0.675494
RSc0434		acyl carrier protein	1398	1423	1410	802	1096	1225.8	273.37	696	1265	594	556	482	1341	822.333	379.427	1480	1034	1045	1186.33	254.382	705	843	911	819.667	104.963	-0.257217	-0.222052	-0.211657	0.19935	0.361769	0.383649
RSc0435	fabG	3-ketoacyl-(acyl-carrier-protein) reductase	1066	898	1424	1006	816	1042	234.312	401	950	815	842	772	1728	918	438.66	900	1485	1295	1226.67	298.426	782	978	1123	961	171.134	0.0935643	0.19188	0.432839	0.674009	0.455757	0.0898246
RSc0436		hypothetical protein	505	353	1028	689	312	577.4	292.202	196	541	508	470	486	585	464.333	137.731	398	943	911	750.667	305.837	338	461	490	429.667	80.699	0.247525	0.387059	0.258439	0.472555	0.332962	0.528543
RSc0437		hypothetical protein	137	158	177	119	32	124.6	56.1721	51	74	62	61	48	36	55.3333	13.201	62	112	105	93	27.074	49	44	46	46.3333	2.51661	-0.312248	-0.643486	-1.01016	0.368044	0.111534	0.0206622
RSc0438		hypothetical protein	149	134	132	76	72	112.6	35.872	63	71	51	47	48	45	54.1667	10.4387	92	89	95	92	3	35	31	37	34.3333	3.05505	-0.403607	-0.507681	-1.3589	0.0387871	0.0296467	2.99592e-05
RSc0439		putative lipase/esterase protein	1834	1788	2194	2342	1352	1902	386.97	1437	1608	1764	1560	1665	1098	1522	234.459	1878	2912	2742	2510.67	554.459	1882	1740	2071	1897.67	166.055	0.354565	0.38573	0.588573	0.0611589	0.0834594	0.0120248
RSc0440		putative signal peptide protein	1777	1137	1548	1093	872	1285.4	367.617	649	661	565	511	483	702	595.167	88.5673	1009	1101	1032	1047.33	47.8783	704	678	795	725.667	61.4356	-0.566545	-0.43777	-0.393541	0.00046273	0.0109702	0.0199445
RSc0441	gntK	thermoresistant gluconokinase (gluconate kinase 2) protein	2328	2393	3050	1982	1384	2227.4	609.459	1951	3126	2711	2505	2765	1656	2452.33	548.954	2181	4875	4288	3781.33	1416.67	1638	2004	3897	2513	1212.47	0.832288	0.586691	0.546128	0.000995285	0.025365	0.0356651
RSc0442		acyl-CoA synthetase	3971	4631	5493	4406	6792	5058.6	1116.35	2366	3004	1855	1732	1773	3573	2383.83	758.513	3486	4750	4231	4155.67	635.358	2812	2009	2852	2557.67	475.58	-0.676164	-0.258766	-0.363669	0.00393552	0.311971	0.157352
RSc0443		glycin-rich signal peptide protein	96	163	97	75	88	103.8	34.2447	59	94	26	29	34	171	68.8333	56.2189	51	75	66	64	12.1244	45	35	25	35	10	-0.660171	-0.870154	-1.15997	0.0204908	0.0129352	0.0025179
RSc0444		putative signal peptide protein	116	61	70	58	96	80.2	24.984	46	32	26	18	22	18	27	10.7145	47	55	35	45.6667	10.0664	48	27	24	33	13.0767	-0.923992	-0.866095	-0.797685	0.00098335	0.00568729	0.0102649
RSc0445		putative signal peptide protein	70	36	62	27	64	51.8	19.0316	22	17	15	11	16	9	15	4.60435	39	24	21	28	9.64365	36	24	22	27.3333	7.57188	-1.07474	-0.97753	-0.419719	0.000298258	0.00224479	0.135905
RSc0446		lipoprotein	119	55	82	51	24	66.2	35.968	33	53	40	44	34	36	40	7.56307	66	95	71	77.3333	15.5027	62	78	71	70.3333	8.02081	0.0347862	0.0384642	0.487618	0.926606	0.929633	0.216324
RSc0447		hypothetical protein	1906	1429	1209	1025	1656	1445	349.784	527	346	107	87	72	189	221.333	180.797	584	289	223	365.333	192.225	283	181	171	211.667	61.9785	-2.43266	-2.33686	-2.4812	1.01838e-05	0.000118125	7.20935e-05
RSc0448	queF	7-cyano-7-deazaguanine reductase	1991	2249	3673	2683	2176	2554.4	674.848	2045	3117	3203	3098	3064	3879	3067.67	587.502	2895	5788	5432	4705	1577.58	1863	3320	4176	3119.67	1169.44	0.765158	0.870575	0.839376	5.56539e-05	7.53296e-05	0.000107137
RSc0449	ilvA	threonine dehydratase	8320	5630	5382	4743	4416	5698.2	1543.93	5055	8789	5270	5293	5293	5886	5931	1427.49	6769	9897	8701	8455.67	1578.37	3522	5281	6516	5106.33	1504.62	0.617787	0.431723	0.26565	0.00603346	0.0800979	0.278966
RSc0450		putative ATP-sensitive inward rectifier potassium channel related transmembrane protein	843	1085	1068	938	1296	1046	171.302	541	649	353	313	311	639	467.667	160.766	733	791	680	734.667	55.5188	589	636	661	628.667	36.5559	-0.750154	-0.537622	-0.191009	0.00226158	0.0460229	0.471065
RSc0451		hypothetical conserved protein	996	919	1067	795	664	888.2	160.85	269	233	159	95	111	117	164	71.5402	248	245	232	241.667	8.5049	294	316	210	273.333	55.9404	-1.87959	-2.11006	-1.34874	4.08123e-07	1.33137e-06	9.57025e-05
RSc0452		putative transmembrane protein	1378	773	1823	1474	496	1188.8	541.342	1148	927	1121	1011	1067	423	949.5	269.856	1378	2011	1987	1792	358.735	1058	1364	1702	1374.67	322.132	0.554068	0.593468	0.782817	0.06548	0.0889891	0.028927
RSc0453		hypothetical protein	1213	705	1624	1120	704	1073.2	386.327	974	688	667	530	618	477	659	174.113	1138	1109	1105	1117.33	18.0093	932	1103	1046	1027	87.0689	-0.0203717	-0.00516182	0.478314	0.936046	0.986801	0.0852679
RSc0454		putative oxidoreductase protein	19148	21550	15971	12231	14072	16594.4	3770.58	20653	31451	16507	16008	15914	28395	21488	6834.84	32116	31815	28114	30681.7	2228.75	12906	21433	22911	19083.3	5400.53	0.809293	0.740902	0.587183	0.000187106	0.00153313	0.00771361
RSc0455		hypothetical protein	1762	1398	1553	1457	928	1419.6	307.64	1554	2420	1964	1866	1816	1224	1807.33	401.965	2288	3460	2833	2860.33	586.478	1266	1854	2744	1954.67	744.125	1.01928	0.901521	0.888425	6.96889e-05	0.000797306	0.000914213
RSc0456		ATP-binding transport ABC transporter protein	22479	25492	13581	20902	15608	19612.4	4920.95	15423	10745	4893	4876	4857	6147	7823.5	4362.89	21350	14897	13290	16512.3	4265.9	11296	8703	10425	10141.3	1319.57	-0.840542	-0.39838	-0.507364	0.00545967	0.233576	0.13112
RSc0457		hypothetical protein	6022	8194	4658	5684	4576	5826.8	1465.67	4746	4732	1721	1653	1549	2241	2773.67	1540.95	5921	4016	3626	4521	1228.02	3875	2870	3151	3298.67	518.517	-0.623253	-0.56296	-0.439866	0.0277842	0.0941839	0.185308
RSc0458	ubiE	ubiquinone/menaquinone biosynthesis methyltransferase	17649	18928	16731	13992	14344	16328.8	2124.89	12399	10542	7426	6951	6838	11790	9324.33	2546.92	18862	14959	13638	15819.7	2716.27	12114	10159	12231	11501.3	1163.97	-0.366757	-0.196028	-0.0819406	0.0375198	0.345141	0.702936
RSc0459		hypothetical protein	29731	52965	25377	26195	29544	32762.4	11460.4	32869	33476	11316	11720	11198	29331	21651.7	11308	35707	27748	29408	30954.3	4198.78	18899	19555	17431	18628.3	1087.56	-0.286056	-0.213964	-0.419714	0.350613	0.5747	0.258341
RSc0460		hypothetical protein	1131	671	1165	1110	432	901.8	331.336	586	1064	1022	939	919	288	803	303.43	890	1441	1349	1226.67	295.168	801	906	1247	984.667	233.174	0.666714	0.409623	0.661179	0.0227864	0.211041	0.0472014
RSc0461	ubiB	putative ubiquinone biosynthesis protein UbiB	1768	1508	2169	1576	664	1537	551.651	1263	2415	1798	1605	1705	1368	1692.33	407.607	2462	2969	2860	2763.67	266.875	1160	1977	2673	1936.67	757.306	0.85024	0.72891	0.719461	0.00382127	0.0225113	0.0242967
RSc0462		hypothetical protein	758	613	820	547	352	618	184.544	604	949	642	531	569	540	639.167	157.289	958	994	970	974	18.3303	351	601	957	636.333	304.541	0.684793	0.491408	0.360424	0.00319484	0.0490171	0.143859
RSc0463		sodium/solute symporter transmembrane protein	2453	2146	3388	3312	1200	2499.8	903.523	1421	1755	1784	1558	1500	1458	1579.33	154.459	1857	2642	2489	2329.33	416.145	1811	2196	2385	2130.67	292.524	0.0268584	-0.126935	0.335392	0.911562	0.642467	0.201498
RSc0464		hypothetical protein	2404	2706	3108	3401	1568	2637.4	708.404	1256	1910	1540	1786	1564	1206	1543.67	279.329	1298	3929	3749	2992	1469.81	1601	1813	1310	1574.67	252.532	-0.104682	0.0934337	-0.105795	0.713946	0.787157	0.760161
RSc0465		hypothetical protein	3458	4590	5631	5396	2792	4373.4	1226.07	3391	4232	3167	3234	3067	3132	3370.5	436.266	3135	6187	5691	5004.33	1637.78	3160	3903	2807	3290	559.445	0.250233	0.119638	0.178706	0.254303	0.658864	0.50517
RSc0466	aspS	aspartyl-tRNA synthetase	14181	12731	12919	10969	11984	12556.8	1188.36	21827	20090	14023	15760	14885	12591	16529.3	3628.54	18456	24793	21317	21522	3173.47	13271	17114	15340	15241.7	1923.39	1.01155	0.694505	0.776853	2.54369e-06	0.000471712	0.000177177
RSc0467		hypothetical protein	4119	5511	4167	5947	2904	4529.6	1216.02	3507	2336	1591	1745	1457	612	1874.67	974.001	3754	5824	5443	5007	1101.72	3901	2797	3219	3305.67	557.079	-0.542511	0.0646328	0.048764	0.0491972	0.852	0.888533
RSc0468	ntpA	dATP pyrophosphohydrolase	1859	2684	2487	2613	1976	2323.8	379.809	1899	1835	1106	997	1003	828	1278	465.308	2192	2667	2425	2428	237.514	1536	1526	1589	1550.33	33.8575	-0.244409	-0.0244664	-0.0884622	0.255951	0.931249	0.745864
RSc0469		hypothetical protein	1431	1356	2456	1721	1032	1599.2	538.074	1137	1280	1219	1115	1196	612	1093.17	242.996	1600	2451	2323	2124.67	458.86	1099	1506	1863	1489.33	382.273	0.197929	0.361783	0.416553	0.269873	0.0915833	0.0545893
RSc0470		hypothetical protein	1303	1141	1837	1263	832	1275.2	364.341	857	1132	944	901	953	819	934.333	109.46	1345	1833	1676	1618	249.116	722	962	1413	1032.33	350.828	0.190858	0.266615	0.145972	0.239589	0.166493	0.455757
RSc0471		putative transferase protein	1014	638	1590	1157	648	1009.4	396.059	779	574	703	714	699	405	645.667	135.377	1032	1502	1322	1285.33	237.136	662	770	1072	834.667	212.512	0.106813	0.398	0.319451	0.650526	0.142787	0.238806
RSc0472		putative transcription regulator protein	7445	7307	8028	6494	7152	7285.2	552.608	4734	6997	4956	3978	4124	5490	5046.5	1104.51	10436	8830	7528	8931.33	1456.65	5369	4801	4574	4914.67	409.507	-0.0171156	0.209238	-0.0730867	0.930552	0.331312	0.74782
RSc0473		putative acyl-CoA dehydrogenase oxidoreductase protein	32694	26280	12342	16076	17144	20907.2	8346.56	13733	15789	11626	10236	8867	22446	13782.8	4908.67	44384	23730	20001	29371.7	13134.1	11754	9198	12854	11268.7	1875.7	-0.172447	0.320719	-0.419898	0.571902	0.368327	0.24462
RSc0474		putative 3-hydroxyacyl-CoA dehydrogenase oxidoreductase protein	37267	28381	13105	17695	25248	24339.2	9415.98	12968	11773	8293	8095	6895	17145	10861.5	3866.12	42473	15620	13799	23964	16055.1	10048	5180	7816	7681.33	2436.79	-0.725823	-0.214201	-1.16612	0.0327569	0.600653	0.00813076
RSc0475		acetyl-CoA acetyltransferase	17143	11329	7330	8154	12416	11274.4	3906.47	5995	4522	3696	3719	3158	3123	4035.5	1085.76	17736	7196	6330	10420.7	6350.04	4269	2445	3818	3510.67	950.044	-0.818015	-0.276665	-1.17093	0.00613506	0.405906	0.00224479
RSc0476		enoyl-CoA hydratase	6606	5530	3842	4055	4824	4971.4	1131.48	1893	1986	1670	1650	1546	1602	1724.5	174.45	5735	2746	2556	3679	1783.08	1429	969	1419	1272.33	262.742	-0.915896	-0.557022	-1.47404	0.00159929	0.0728574	0.000196369
RSc0477		hypothetical protein	2116	1144	688	533	960	1088.2	621.355	704	1456	347	343	379	639	644.667	427.083	1123	881	805	936.333	166.064	417	344	764	508.333	224.402	-0.248435	-0.407825	-0.659846	0.511815	0.366462	0.153715
RSc0478		ABC transporter ATP-binding protein	2322	1645	2065	1795	1184	1802.2	431.912	1981	1725	1473	1398	1418	747	1457	413.705	2883	2751	2671	2768.33	107.058	1625	2040	2422	2029	398.614	0.41446	0.509908	0.629411	0.0101003	0.00796181	0.00190369
RSc0479		putative transcription regulator protein	3561	3183	6288	5646	4128	4561.2	1345.93	1935	1949	2144	1828	1931	2088	1979.17	115.799	2872	4657	4438	3989	973.528	3039	2606	3155	2933.33	289.352	-0.613055	-0.110654	0.0678029	0.00560693	0.661096	0.792893
RSc0480	gdhA	glutamate dehydrogenase (NAD(P)+) oxidoreductase protein	58727	53878	53889	46353	54712	53511.8	4476.71	100430	80201	40945	43365	41677	81360	64663	25861.2	69761	89069	82166	80332	9783.78	36840	57823	64757	53140	14535.7	0.685163	0.462442	0.428279	0.00633441	0.0938115	0.120115
RSc0481		amino-acid-binding periplasmic (PBP) ABC transporter protein	53692	63627	38066	29779	65656	50164	15776.7	113422	104496	23652	26889	28392	111771	68103.7	45905.6	47565	54157	45562	49094.7	4497.05	28710	33218	40931	34286.3	6180.15	0.612867	-0.172881	-0.10502	0.0995409	0.708932	0.825643
RSc0482	gltJ	glutamate/aspartate transmembrane ABC transporter protein	6148	4341	9825	6651	9808	7354.6	2405.97	10443	10000	6700	7405	7919	9765	8705.33	1558.79	6218	14633	12935	11262	4449.97	5658	5976	7191	6275	809.057	0.823813	0.692784	0.467269	0.00498995	0.0345574	0.141386
RSc0483	gltK	glutamate/aspartate transmembrane ABC transporter protein	6096	4294	9975	6190	6624	6635.8	2069.09	10273	10329	7514	8405	8500	9621	9107	1141.57	5486	13704	12644	10611.3	4470.2	5761	5978	6996	6245	659.373	1.03942	0.655187	0.529328	0.000499492	0.0310762	0.0744122
RSc0484	gltL	putative glutamate/aspartate transport ATP- binding ABC transporter protein	7892	7540	10898	6336	8736	8280.4	1698.47	19322	15878	7988	8902	8701	9423	11702.3	4718.83	8667	16047	14215	12976.3	3842.76	8312	8544	9891	8915.67	852.592	1.07617	0.502591	0.558245	0.000330026	0.083957	0.0565553
RSc0485		hypothetical protein	4466	4889	2696	2510	2872	3486.6	1104.82	3447	4735	1932	1614	1803	2565	2682.67	1207.43	3659	4473	4292	4141.33	427.404	3139	4666	4068	3957.67	769.456	0.110854	0.067643	0.540825	0.565693	0.77843	0.0213383
RSc0486	ttuD2	putative hydroxypyruvate reductase oxidoreductase protein	1124	835	1016	713	696	876.8	188.249	563	866	674	625	700	531	659.833	119.588	831	1468	1520	1273	383.665	351	548	668	522.333	160.051	0.214426	0.387386	-0.325808	0.272135	0.0959857	0.166746
RSc0487	pyrC	dihydroorotase	2087	2065	2539	1468	1640	1959.8	420.374	1632	3230	1847	1858	2109	1809	2080.83	583.276	2012	3924	3825	3253.67	1076.45	1241	1792	2048	1693.67	412.389	0.67013	0.557795	0.215542	0.0003621	0.00506843	0.236734
RSc0488		putative transmembrane protein	1170	558	1235	924	520	881.4	333.667	722	1198	1017	916	960	486	883.167	248.084	860	1642	1598	1366.67	439.337	464	650	804	639.333	170.251	0.755633	0.556097	0.0427806	0.0110411	0.0924356	0.90477
RSc0489		hypothetical protein	3070	3249	2232	2153	1672	2475.2	663.446	2312	2315	1723	1596	1726	2637	2051.5	424.605	2818	3447	3174	3146.33	315.411	1444	1826	3021	2097	822.686	0.223998	0.181608	0.140783	0.308643	0.494706	0.602872
RSc0490	rplM	50S ribosomal protein L13	14727	21684	10563	6164	9696	12566.8	5938.06	28911	77959	46735	48465	46419	74412	53816.8	18766.1	31664	78235	66439	58779.3	24211.9	14242	34423	43731	30798.7	15074.9	2.61162	1.9754	1.59466	4.36297e-06	0.000174129	0.00107611
RSc0491	rpsI	30S ribosomal protein S9	13377	18752	13143	6849	7856	11995.4	4808.78	30396	63118	49680	53605	49402	35622	46970.5	12012.6	33023	76630	68640	59431	23216.3	16567	46102	48921	37196.7	17921.3	2.69394	2.05552	1.90706	1.11917e-06	4.52434e-05	9.31351e-05
RSc0492		hypothetical protein	2372	2472	2281	1337	1960	2084.4	459.805	1918	2500	1534	1294	1420	1989	1775.83	448.85	2715	2687	2366	2589.33	193.918	1870	1767	2631	2089.33	471.916	0.282356	0.142639	0.389694	0.0614808	0.426958	0.0329292
RSc0493		hypothetical protein	3993	3216	2624	1866	3632	3066.2	842.251	2963	2965	2125	1902	1965	3897	2636.17	781.717	3933	4050	3256	3746.33	428.652	2863	2804	4223	3296.67	802.77	0.223718	0.195929	0.583231	0.248859	0.401396	0.0164944
RSc0494		iron-sulfur cluster insertion protein ErpA	10717	23818	5955	4740	7176	10481.2	7782.96	6808	14538	3925	3571	3323	12510	7445.83	4914.46	12575	7712	6354	8880.33	3270.93	5023	8730	8189	7314	2002.42	-0.164637	-0.321646	-0.0951093	0.671698	0.49353	0.846428
RSc0495	anmK	anhydro-N-acetylmuramic acid kinase	3297	3951	4494	3284	2488	3502.8	758.849	2743	3517	2307	1991	2188	2151	2482.83	566.929	3437	4843	4806	4362	801.287	1924	2212	3497	2544.33	837.506	0.100496	0.161347	-0.0678976	0.459577	0.314747	0.684781
RSc0496	tyrS	tyrosyl-tRNA synthetase	3532	2634	2734	2028	1856	2556.8	663.16	2724	3486	1801	1911	1769	2259	2325	673.288	2980	3704	3376	3353.33	362.532	2068	2528	3223	2606.33	581.471	0.411903	0.208992	0.409598	0.00499493	0.189442	0.0148452
RSc0497	dtd	D-tyrosyl-tRNA deacylase	1406	1050	1381	1151	968	1191.2	195.918	1481	1495	1173	1166	1139	1026	1246.67	194.32	1221	1965	1720	1635.33	379.157	734	899	1210	947.667	241.703	0.678765	0.36061	0.138256	0.000117713	0.0327781	0.40462
RSc0498		hypothetical protein	788	699	983	843	696	801.8	118.831	790	790	777	729	759	558	733.833	89.1592	812	1475	1267	1184.67	339.082	527	582	800	636.333	144.383	0.51499	0.522588	0.206329	0.00187581	0.005608	0.234077
RSc0499	gpmB	putative phosphoglycerate mutase 2 protein	1649	1438	1417	1266	928	1339.6	267.504	1280	1696	1106	1094	1114	1089	1229.83	239.527	1248	2234	1925	1802.33	504.316	770	947	1316	1011	278.57	0.470248	0.268138	0.00989594	0.00657689	0.156928	0.962972
RSc0500	ruvB	Holliday junction DNA helicase B	2927	2718	1684	1312	1624	2053	720.31	2082	3208	1087	1066	1093	1566	1683.67	846.465	2583	2362	2262	2402.33	164.257	1198	1350	1970	1506	408.96	0.207878	0.013501	-0.0904937	0.344605	0.96357	0.746746
RSc0501	ruvA	Holliday junction DNA helicase motor protein	1261	982	1187	1100	968	1099.6	127.316	410	653	428	473	407	621	498.667	110.183	556	878	833	755.667	174.374	335	424	908	555.667	308.357	-0.67654	-0.613154	-0.557503	0.00158527	0.0111312	0.0194953
RSc0502	glpQ	putative glycerophosphoryl diester phosphodiesterase, periplasmic precursor protein	1882	3473	1859	1757	3376	2469.4	873.825	602	951	310	284	291	855	548.833	300.652	852	868	890	870	19.0788	533	506	556	531.667	25.0267	-1.8625	-1.50689	-1.66259	3.07417e-05	0.00122095	0.000594136
RSc0503	ruvC	Holliday junction resolvase	675	459	413	284	248	415.8	169.253	598	691	440	408	491	144	462	187.778	870	893	837	866.667	28.1484	333	369	490	397.333	82.2456	0.966142	0.86295	0.306581	0.000184924	0.00160503	0.204623
RSc0504	purH	bifunctionalphosphoribosylaminoimidazolecarboxamide formyltransferase/IMP cyclohydrolase	3015	3301	2494	1492	2384	2537.2	694.526	9674	14962	6014	6472	6944	10341	9067.83	3385.4	6504	12963	11730	10399	3429.04	2803	4940	5733	4492	1515.5	2.32302	1.81449	1.17213	3.23836e-08	1.79108e-06	0.000144894
RSc0505	fis	DNA-binding protein Fis	397	381	291	148	192	281.8	110.863	271	639	235	231	234	702	385.333	222.269	270	435	366	357	82.8674	172	156	215	181	30.5123	0.738278	0.0667301	-0.313415	0.00370559	0.818109	0.254894
RSc0506		NIFR3-like protein	1247	1146	1128	927	752	1040	198.458	724	1076	651	584	569	999	767.167	217.854	744	1178	1060	994	224.401	911	914	940	921.667	15.9478	0.010612	-0.242447	0.246777	0.942304	0.132626	0.122139
RSc0507		amino acid dehydrogenase transmembrane protein	1330	799	1619	1308	632	1137.6	408.681	616	941	770	732	775	441	712.5	169.014	1038	1421	1219	1226	191.596	431	619	976	675.333	276.833	0.069326	0.0875238	-0.268769	0.785152	0.771815	0.352713
RSc0508	ubiH	hypothetical protein	2575	2760	4134	3697	3136	3260.4	649.893	1319	2587	1679	1717	1792	1215	1718.17	484.638	2292	4411	4022	3575	1128.01	1117	1365	1659	1380.33	271.325	-0.296217	0.145802	-0.60995	0.0325599	0.366363	0.00129383
RSc0509	pepP	XAA-Pro aminopeptidase	5196	8273	6270	4982	7104	6365	1367.01	3053	5786	2573	2470	2635	3051	3261.33	1261.26	4981	6354	5761	5698.67	688.619	2528	2729	3208	2821.67	349.343	-0.443844	-0.220067	-0.657347	0.0188088	0.313111	0.00620261
RSc0510		hypothetical protein	1000	599	1066	834	672	834.2	201.773	369	338	267	244	237	144	266.5	80.0019	555	592	516	554.333	38.0044	364	353	340	352.333	12.0139	-0.954429	-0.657641	-0.722686	2.88708e-05	0.0034589	0.00184399
RSc0511		nucleotidyl transferase family protein	841	534	1304	847	440	793.2	338.39	664	882	1020	911	946	369	798.667	242.077	743	2063	1915	1573.67	723.174	361	671	944	658.667	291.696	0.807639	0.896045	0.208014	0.0109579	0.0151055	0.564173
RSc0512		Branched-chain amino acid transport	330	228	451	310	272	318.2	83.8344	240	350	468	374	436	162	338.333	117.067	306	778	683	589	249.646	171	322	392	295	112.947	0.797333	0.834275	0.419692	0.00516077	0.0106712	0.173546
RSc0513		hypothetical protein	692	683	1085	862	416	747.6	247.057	468	1059	984	850	931	774	844.333	209.621	637	1632	1526	1265	546.44	386	774	946	702	286.859	0.792447	0.636084	0.374914	0.00454274	0.0363572	0.206043
RSc0514		hypothetical protein	1766	2361	1801	1416	1224	1713.6	435.254	1186	2990	1397	1308	1501	1539	1653.5	667.281	1615	2741	2638	2331.33	622.497	862	1345	1917	1374.67	528.125	0.476466	0.260262	0.0466312	0.0139946	0.23117	0.84376
RSc0515		organic solvent tolerance transmembrane protein	8436	8683	9513	5651	7696	7995.8	1462.52	5877	9332	4818	4492	4520	9513	6425.33	2376.33	7514	8633	8192	8113	563.667	5290	6669	6871	6276.67	860.427	0.061519	-0.124891	0.0682471	0.647382	0.430497	0.673202
RSc0516	surA	peptidyl-prolyl cis-trans isomerase	10092	7763	10206	7752	8616	8885.8	1205.9	11396	9596	7022	6979	6729	6327	8008.17	2024.5	11368	14993	13547	13302.7	1824.81	7438	7583	9655	8225.33	1240.25	0.451261	0.49401	0.369544	0.0029522	0.00525412	0.0277343
RSc0517	pdxA	4-hydroxythreonine-4-phosphate dehydrogenase	1471	1424	2043	1549	1592	1615.8	247.63	1095	1557	1186	1082	1169	1188	1212.83	174.763	1407	2337	2294	2012.67	524.963	970	1129	1327	1142	178.855	0.147571	0.270645	0.0562379	0.213472	0.0606319	0.70552
RSc0518	ksgA	dimethyladenosine transferase	1672	1034	1453	1174	1400	1346.6	248.781	1455	1539	1172	1131	1168	1080	1257.5	190.304	1554	2186	1837	1859	316.574	1002	1197	1493	1230.67	247.225	0.504407	0.429031	0.400765	0.00224549	0.0188576	0.0267352
RSc0519		hypothetical protein	1954	992	1198	1079	840	1212.6	434.52	250	826	777	702	703	216	579	272.297	662	1207	1151	1006.67	299.8	343	618	943	634.667	300.347	-0.316435	-0.387781	-0.522609	0.445338	0.430697	0.288142
RSc0520	gloA	lactoylglutathione lyase	1803	1786	1198	957	1224	1393.6	380.536	233	1237	795	719	730	765	746.5	318.746	880	1437	1245	1187.33	282.942	346	641	964	650.333	309.106	-0.399036	-0.383933	-0.73502	0.300947	0.404491	0.115455
RSc0521		hypothetical protein	1328	410	726	544	232	648	421.011	704	823	927	922	930	324	771.667	236.397	850	1745	1667	1420.67	495.748	379	774	1064	739	343.839	1.21727	1.05834	0.666246	0.0195083	0.0667463	0.245004
RSc0522		putative acyltransferase transmembrane protein	792	549	649	400	280	534	201.548	952	1010	874	925	896	441	849.667	205.719	904	1671	1459	1344.67	396.076	490	899	1207	865.333	359.684	1.46863	1.12143	1.03366	8.89678e-05	0.00252914	0.00463065
RSc0523		D,D-heptose 1,7-bisphosphate phosphatase	1377	1723	979	752	824	1131	409.87	2125	3029	985	930	967	1512	1591.33	842.944	1715	2074	1845	1878	181.761	1082	1475	1721	1426	322.306	0.958719	0.491034	0.653484	0.000168148	0.0452053	0.010643
RSc0524	glyS	glycyl-tRNA synthetase subunit beta	4443	6105	3563	2256	3768	4027	1406.23	6298	9519	3951	3891	4162	6228	5674.83	2186.97	5877	7320	6669	6622	722.647	2196	3233	4213	3214	1008.63	1.00198	0.543939	0.0459913	0.000205131	0.0378602	0.868473
RSc0525		putative signal peptide protein	1053	962	998	712	648	874.6	181.988	832	2035	989	915	1018	900	1114.83	455.631	656	1936	2109	1567	793.677	377	510	619	502	121.198	0.906742	0.570535	-0.422957	0.00134194	0.0536617	0.151021
RSc0526	glyQ	glycyl-tRNA synthetase subunit alpha	2646	2978	2138	1486	2000	2249.6	579.987	1802	4199	1862	1808	1906	1908	2247.5	957.129	2380	3168	3131	2893	444.656	1175	1706	1949	1610	395.83	0.553617	0.204209	-0.0936884	0.0054208	0.346761	0.678299
RSc0527	lnt	apolipoprotein N-acyltransferase	1516	426	747	295	184	633.6	536.511	1022	1621	1267	1246	1250	243	1108.17	465.463	1742	2251	2155	2049.33	270.452	221	782	1295	766	537.179	2.00483	1.54052	0.662534	0.00327179	0.0269004	0.341703
RSc0528		hypothetical protein	3811	1761	897	497	792	1551.6	1347.81	3508	4825	1791	1687	1872	729	2402	1487.18	3643	2607	2452	2900.67	647.534	733	1506	2188	1475.67	727.974	1.61231	0.705441	0.418638	0.00189492	0.176753	0.443793
RSc0529		putative metalloprotease	2182	2759	1199	736	1552	1685.6	799.214	2336	4347	1758	1652	1761	2925	2463.17	1041.78	3608	3487	3149	3414.67	237.896	1210	1850	2581	1880.33	686.003	1.08104	0.866816	0.551052	0.00210473	0.0219948	0.13334
RSc0530	phoH	PHOH-like protein	1493	1566	1375	917	984	1267	297.796	1343	2619	1840	1883	1945	1908	1923	407.434	2140	3673	3403	3072	818.348	1040	1644	2342	1675.33	651.565	1.17558	1.10726	0.779205	5.40859e-05	0.000341606	0.00519171
RSc0531		hypothetical protein	4182	4025	3465	2928	2672	3454.4	660.368	3163	4926	2812	2568	2603	5526	3599.67	1291.41	2989	5060	4851	4300	1140.16	2437	3082	3051	2856.67	363.772	0.426737	0.137587	0.136071	0.00586509	0.423084	0.427142
RSc0532		hypothetical protein	4502	4700	3312	3266	2352	3626.4	971.098	3115	4655	2246	2102	2098	4797	3168.83	1264.83	2824	5240	5057	4373.67	1345.17	2343	2299	3076	2572.67	436.454	0.170996	0.0624073	-0.107606	0.378913	0.801377	0.65509
RSc0533		putative transmembrane protein	2012	2365	1391	1205	1512	1697	478.376	1431	3048	890	983	1089	1134	1429.17	814.03	1830	2368	2346	2181.33	304.462	751	1136	1553	1146.67	401.106	0.254626	0.210682	-0.176257	0.272811	0.456494	0.542713
RSc0534		lipoprotein transmembrane	2007	1856	1962	1543	1512	1776	233.635	186	290	162	109	113	144	167.333	66.8182	360	464	441	421.667	54.6291	206	184	247	212.333	31.9739	-2.88497	-2.26857	-2.68053	2.21323e-10	1.64434e-08	3.46625e-09
RSc0536	fabG	3-ketoacyl-(acyl-carrier-protein) reductase	2617	3051	2631	2653	2624	2715.2	188.203	718	1045	473	561	469	468	622.333	228.557	1784	903	811	1166	537.177	247	220	351	272.667	69.1689	-1.56551	-1.29754	-2.82496	2.88899e-05	0.00104724	1.08462e-06
RSc0537	fadE	acyl-CoA dehydrogenase	5224	5574	6971	7130	8232	6626.2	1227.25	1452	1740	1017	908	646	1782	1257.5	468.969	3765	2099	1856	2573.33	1039.14	1126	789	860	925	177.654	-2.00336	-1.38276	-2.2733	2.39081e-05	0.00320827	6.68833e-05
RSc0538		putative transcription regulator protein	8123	7584	9779	9483	13344	9662.6	2252.19	3097	3104	1953	1583	1590	1881	2201.33	712.373	5726	5709	5350	5595	212.346	2297	1857	1491	1881.67	403.566	-1.54282	-0.748155	-1.7328	4.5798e-05	0.0329789	0.000126129
RSc0539	rhlE1	ATP-dependent RNA helicase protein	1594	919	1256	330	728	965.4	485.24	956	3414	3743	4111	3523	2898	3107.5	1126.97	1789	4164	3751	3234.67	1268.9	704	1963	1748	1471.67	673.454	2.46025	1.52205	0.960447	0.000763942	0.0259261	0.147989
RSc0540		serine/threonine protein kinase	866	567	1041	274	384	626.4	322.402	759	1915	2844	2858	2774	873	2003.83	986.4	1612	3720	3347	2893	1124.95	509	1423	1445	1125.67	534.162	2.56481	2.00458	1.2008	0.000236908	0.00280936	0.0507904
RSc0541		pirin-like protein	1020	1737	838	643	1032	1054	413.433	975	914	326	294	277	396	530.333	323.962	891	711	673	758.333	116.453	606	401	519	508.667	102.89	-0.511957	-0.69472	-0.699203	0.123683	0.0898107	0.0886471
RSc0542		transcription regulator protein	1388	2050	2361	1399	1784	1796.4	420.701	1291	1377	1162	995	1013	900	1123	185.728	1767	1825	1603	1731.67	115.14	1584	1175	1236	1331.67	220.645	-0.0584438	-0.145428	0.0749523	0.822298	0.630532	0.811274
RSc0543		response regulator transcription regulator protein	550	206	268	140	152	263.2	168.146	104	163	81	72	73	108	100.167	34.4175	137	200	164	167	31.607	104	136	109	116.333	17.2143	-0.746709	-0.860288	-0.805304	0.0184432	0.0230214	0.032379
RSc0544		hypothetical protein	507	381	636	511	344	475.8	116.442	486	513	411	411	384	891	516	190.267	702	954	844	833.333	126.338	316	270	476	354	108.13	0.47458	0.756371	0.0566233	0.00286365	0.000266692	0.752545
RSc0545		oxidoreductase protein	1030	1030	1098	863	1272	1058.6	147.468	1583	1715	973	832	996	1602	1283.5	389.937	2087	2061	1792	1980	163.331	603	830	1144	859	271.663	0.726028	0.847157	0.181362	0.00103327	0.00115393	0.429297
RSc0546		hypothetical protein	97	12	14	6	8	27.4	39.0359	7	1	3	10	4	0	4.16667	3.76386	7	8	8	7.66667	0.57735	4	7	9	6.66667	2.51661	-1.29188	-1.60749	-1.19727	0.141895	0.103311	0.233885
RSc0547		putative sugar transporter transmembrane protein	5201	2280	12238	8336	26016	10814.2	9268.28	1547	1341	498	538	484	1638	1007.67	557.474	1311	1242	1142	1231.67	84.9725	1643	378	583	868	678.951	-2.62769	-2.52708	-2.5999	0.0023551	0.0107456	0.0101447
RSc0548		hypothetical protein	130	80	289	256	80	167	99.1363	22	39	49	41	38	9	33	14.6833	28	96	80	68	35.5528	53	60	48	53.6667	6.02771	-1.42151	-1.1733	-0.763523	0.00327552	0.0301354	0.143062
RSc0549		transmembrane sensor histidine kinase transcription regulator protein	911	892	1212	918	704	927.4	182.013	260	365	203	206	177	261	245.333	67.512	375	435	393	401	30.7896	338	311	252	300.333	43.9811	-1.41162	-1.33467	-1.15016	1.5295e-06	2.34446e-05	9.78945e-05
RSc0550		response regulator transcription regulator protein	1804	3374	3922	2559	3232	2978.2	816.441	815	1335	823	771	714	1197	942.5	257.289	1471	1618	1654	1581	96.9484	1448	1459	1187	1364.67	153.962	-1.18951	-0.918588	-0.520491	0.000343823	0.00991896	0.116429
RSc0551	recA	recombinase A	15764	15142	12516	11342	9240	12800.8	2699.55	16175	16449	10705	11152	9668	10080	12371.5	3095.7	27883	19613	16788	21428	5765.88	13339	11686	15092	13372.3	1703.24	0.548132	0.571731	0.474877	0.00347095	0.00817865	0.0229768
RSc0552	recX	recombination regulator RecX	597	468	434	321	320	428	115.445	601	555	319	320	301	243	389.833	149.142	894	684	608	728.667	148.14	402	418	521	447	64.5833	0.500787	0.559397	0.44129	0.00243137	0.00365964	0.0162776
RSc0553		hypothetical protein	2233	1604	2178	1242	936	1638.6	569.298	1537	2828	1599	1501	1606	2673	1957.33	617.575	2207	2440	2287	2311.33	118.391	1590	2418	2471	2159.67	494.057	0.750963	0.30223	0.761036	0.00142161	0.207084	0.00397229
RSc0554	sucC	succinyl-CoA synthetase subunit beta	19437	16937	14157	6960	15352	14568.6	4690	68940	73985	32706	34239	36943	54504	50219.5	18286.5	39756	54572	48390	47572.7	7441.74	21097	34921	36689	30902.3	8537.56	2.32389	1.5261	1.46514	9.24201e-08	2.93027e-05	4.44512e-05
RSc0555	sucD	succinyl-CoA synthetase subunit alpha	13524	12096	12040	5970	13736	11473.2	3174.92	60333	57750	25909	26909	29008	43308	40536.2	15674.6	34048	38044	35871	35987.7	2000.55	18222	27687	27861	24590	5515.54	2.34416	1.50966	1.52156	6.88856e-08	2.73011e-05	2.54314e-05
RSc0556		hypothetical protein	440	299	532	342	288	380.2	103.89	298	431	330	300	286	612	376.167	127.119	465	449	455	456.333	8.0829	300	374	368	347.333	41.1015	0.373285	0.175381	0.361271	0.0400135	0.409489	0.0895512
RSc0557	pilA1	type 4 fimbrial pilin signal peptide protein	300	196	539	267	376	335.6	130.829	125	314	274	233	253	639	306.333	174.857	219	352	291	287.333	66.5758	246	268	392	302	78.7147	0.107753	-0.136358	0.485878	0.693602	0.678721	0.121248
RSc0558	pilA	type 4 fimbrial pilin signal peptide protein	23838	12475	43736	24088	33472	27521.8	11726.8	32889	38338	45590	41329	43758	47493	41566.2	5327.16	22072	75386	68080	55179.3	28903.6	57759	56370	97712	70613.7	23478.1	1.19875	1.13586	2.08724	0.001109	0.00577857	3.35922e-05
RSc0559		hypothetical protein	1385	578	1966	1378	952	1251.8	521.449	971	1232	1746	1617	1723	1098	1397.83	338.991	1112	2284	2119	1838.33	634.41	1113	1240	1632	1328.33	270.541	0.849519	0.683766	0.801303	0.0108813	0.0687946	0.0345413
RSc0560	moaC	molybdenum cofactor biosynthesis protein C	1119	1958	1095	767	1072	1202.2	446.094	1767	2397	891	820	899	3366	1690	1033.03	1453	1833	1706	1664	193.45	970	1259	1736	1321.67	386.826	0.661988	0.278533	0.49909	0.00998351	0.332507	0.0842966
RSc0561		putative signal peptide protein	3443	2952	4121	3876	3024	3483.2	513.745	1684	2222	1675	1629	1592	2034	1806	258.538	3057	3611	3093	3253.67	309.983	1736	2023	2459	2072.67	364.05	-0.425179	-0.105512	-0.196062	0.00168463	0.46492	0.169926
RSc0562		hypothetical protein	1109	133	231	129	88	338	434.194	124	225	154	90	126	72	131.833	54.0312	261	240	234	245	14.1774	83	170	184	145.667	54.7205	-0.00831481	-0.399428	-0.449111	0.991158	0.603171	0.569271
RSc0563		hypothetical protein	1835	1176	1194	797	968	1194	393.665	729	1532	836	739	830	873	923.167	303.674	1144	1516	1433	1364.33	195.275	579	854	1214	882.333	318.447	0.205209	0.0132734	-0.0690724	0.388672	0.966275	0.820291
RSc0564		hypothetical protein	2664	3187	1536	1187	1960	2106.8	817.114	1942	3842	1044	1001	1150	2628	1934.5	1131.32	2267	2052	1992	2103.67	144.597	889	977	1558	1141.33	363.517	0.210772	-0.169481	-0.485573	0.460863	0.631392	0.162931
RSc0565	rfaF	ADP-heptose--lipopolysaccharide heptosyltransferase II protein	4523	5450	2791	2268	2592	3524.8	1386.63	3172	6909	2504	2285	2418	4428	3619.33	1796.86	4344	5233	4795	4790.67	444.516	1858	2142	3554	2518	908.37	0.465136	0.234341	-0.129475	0.0678255	0.440711	0.682344
RSc0566		hypothetical protein	3355	10975	1979	1791	3696	4359.2	3790.71	2824	6376	1463	1285	1462	11979	4231.5	4257.24	3897	3630	3389	3638.67	254.111	1305	1159	1655	1373	254.896	-0.148686	-0.199074	-1.02508	0.756538	0.736234	0.0787767
RSc0567	ilvE1	branched-chain amino acid aminotransferase	10514	23608	5863	5964	9448	11079.4	7302.83	9212	13859	4324	3956	4252	17406	8834.83	5727.17	9800	9941	9730	9823.67	107.472	5359	5189	5928	5492	387.036	-0.104854	-0.225906	-0.515736	0.784277	0.622105	0.247506
RSc0568		hypothetical protein	1247	964	928	757	384	856	317.141	672	945	665	541	505	540	644.667	162.831	851	1007	1082	980	117.843	825	856	817	832.667	20.5994	0.273342	-0.016391	0.324682	0.175163	0.95095	0.172203
RSc0569		Branched-chain amino acid transport	306	112	274	170	88	190	96.6954	63	191	200	207	213	90	160.667	66.1594	230	327	316	291	53.1131	148	234	258	213.333	57.8389	0.589741	0.579539	0.709424	0.218098	0.289087	0.196766
RSc0570		hypothetical protein	430	154	348	234	56	244.4	149.127	153	299	336	307	297	99	248.5	97.4182	452	545	422	473	64.1327	211	319	367	299	79.8999	1.08787	0.904834	0.807171	0.0441682	0.124534	0.173541
RSc0571	pgk	phosphoglycerate kinase	8782	10402	5130	3630	6568	6902.4	2726.81	7886	12150	3575	3508	3505	10116	6790	3818.17	7398	6120	5260	6259.33	1075.79	3003	4226	4714	3981	881.419	0.285907	-0.327404	-0.412428	0.267183	0.297011	0.189862
RSc0572	pykA1	pyruvate kinase	7045	9366	6947	5365	7376	7219.8	1429.67	6128	10382	5083	5014	5186	10584	7062.83	2680.65	7157	9673	8735	8521.67	1271.49	3419	5687	6419	5175	1564.16	0.335471	0.132535	-0.0512361	0.0340262	0.47812	0.793819
RSc0573	fbaA	fructose-1,6-bisphosphate aldolase	18840	16521	9975	7808	12672	13163.2	4543.81	17076	26803	12442	12754	13401	14607	16180.5	5469.15	17682	24167	21135	20994.7	3244.78	7867	15721	16750	13446	4858.87	0.879769	0.529028	0.434461	0.00209272	0.078831	0.147334
RSc0574	hemH	phosphoribosylaminoimidazole-succinocarboxamidesynthase	2517	2413	1617	1215	2048	1962	546.776	1956	3999	1520	1469	1724	3384	2342	1077.05	2396	3278	2902	2858.67	442.594	1420	2031	2351	1934	473.019	0.619243	0.405625	0.40303	0.00430291	0.0853884	0.0877826
RSc0575	purE	phosphoribosylaminoimidazole carboxylase catalytic subunit protein	1366	982	1159	962	672	1028.2	257.203	948	1883	1177	1117	1249	1224	1266.33	320.62	1069	2113	1946	1709.33	560.796	753	1158	1480	1130.33	364.289	0.870673	0.563656	0.540272	0.00105794	0.0401333	0.0479424
RSc0576	purK	phosphoribosylaminoimidazole carboxylase ATPase subunit	3220	3183	3288	2149	1872	2742.4	676.319	3467	6762	3543	3600	3853	3825	4175	1276.72	3736	7012	6472	5740	1756.39	1546	2695	3737	2659.33	1095.94	1.1796	0.845859	0.283401	1.0051e-05	0.000879995	0.194417
RSc0577		hypothetical protein	1786	1535	2451	1850	1152	1754.8	476.028	1995	2978	2154	2097	2203	1233	2110	556.153	2311	4263	3973	3515.67	1053.3	994	1505	2213	1570.67	612.147	0.970911	0.896207	0.280065	2.32261e-05	0.000216876	0.153109
RSc0580		putative lipase / esterase protein	2883	2887	3469	2527	4744	3302	874.023	1383	1686	1208	990	939	1818	1337.33	360.758	3657	2438	2315	2803.33	741.851	1397	1500	1661	1519.33	133.058	-0.827921	-0.204565	-0.528145	0.00299988	0.504976	0.0833221
RSc0581		putative phosphoglycolate phosphatase protein	1320	678	875	850	728	890.2	253.926	171	266	170	156	156	207	187.667	42.674	304	506	475	428.333	108.786	247	209	280	245.333	35.5293	-1.70756	-1.12935	-1.36627	1.08672e-06	0.000412791	7.9954e-05
RSc0583	mobB2	molybdopterin-guanine dinucleotide biosynthesis protein B	400	284	599	341	568	438.4	139.095	261	375	285	299	270	423	318.833	65.227	401	512	513	475.333	64.3765	193	249	414	285.333	114.893	0.0555616	0.197879	-0.0320613	0.787704	0.398472	0.898852
RSc0584		D-alanyl-D-alanine carboxypeptidase	1313	1338	1531	1146	1680	1401.6	207.049	811	1445	762	740	753	1350	976.833	328.109	1346	1715	1617	1559.33	191.14	739	787	1452	992.667	398.518	-0.106406	0.122378	-0.00164277	0.537729	0.555359	0.994516
RSc0585		putative transport transmembrane protein	2063	1852	2229	2572	1536	2050.4	389.902	876	1026	970	832	917	927	924.667	68.3276	997	1541	1549	1362.33	316.413	949	1193	1489	1210.33	270.417	-0.563975	-0.609953	-0.203734	0.00181948	0.00414827	0.28446
RSc0586		hypothetical protein	11682	20073	21669	16111	35352	20977.4	8916.44	9852	9762	6513	5602	5109	23103	9990.17	6740.77	15277	15301	13700	14759.3	917.488	11493	8379	10519	10130.3	1592.97	-0.878355	-0.394228	-0.354062	0.0203367	0.367157	0.422074
RSc0587		hypothetical protein	2974	2541	4055	3371	4320	3452.2	738.58	1961	1735	1499	1397	1302	1629	1587.17	240.255	2607	3798	3135	3180	596.774	2309	1662	2789	2253.33	565.558	-0.546679	-0.0548969	0.000965536	0.0101165	0.83073	0.997204
RSc0588		hypothetical protein	2799	2040	4386	3623	1768	2923.2	1090.81	2096	1953	1934	1768	1844	1647	1873.67	156.709	3073	3300	3206	3193	114.057	2340	1889	2826	2351.67	468.609	0.0359718	0.154825	0.264349	0.867965	0.5265	0.268073
RSc0589		amidase	882	822	994	903	904	901	61.7738	481	684	415	436	475	306	466.167	124.041	656	1212	1177	1015	311.395	293	311	375	326.333	43.0968	-0.317812	0.126936	-0.901758	0.0260036	0.445094	5.86372e-05
RSc0590		putative transcription regulator protein	3255	1444	1616	1792	504	1722.2	990.837	253	381	258	224	274	63	242.167	103.041	228	469	485	394	143.983	284	216	416	305.333	101.692	-1.8334	-2.2234	-2.06538	0.000587225	0.000662289	0.00107802
RSc0591		hypothetical protein	5530	5091	2508	2565	2592	3657.2	1517.51	1107	947	379	337	306	639	619.167	340.946	1632	1153	995	1260	331.706	1398	1000	967	1121.67	239.88	-2.14124	-1.79382	-1.3906	7.52644e-08	4.9723e-06	5.43898e-05
RSc0592		hypothetical protein	832	764	2046	1654	1304	1320	544.557	4986	8307	10142	10370	10288	17208	10216.8	3997.99	4755	17118	15266	12379.7	6667.77	1978	1427	8500	3968.33	3934.2	3.34855	3.42072	2.07705	4.73495e-08	1.26021e-07	2.01539e-05
RSc0593		hypothetical protein	8066	5743	2780	5982	1816	4877.4	2544.99	28694	14138	17204	14382	14394	7416	16038	6998.97	23656	32951	31267	29291.3	4952.44	8419	16855	24300	16524.7	7945.65	2.59182	2.51055	2.25381	5.33059e-05	0.000202217	0.000564013
RSc0594		hypothetical protein	1835	937	1701	1536	1000	1401.8	410.084	4127	1810	1057	980	1048	828	1641.67	1264.86	3011	4474	4808	4097.67	955.784	2424	2420	1455	2099.67	558.301	0.789138	1.44124	1.03912	0.0362761	0.0028571	0.0219702
RSc0595		putative outer membrane receptor signal peptide protein	7127	1992	4824	2869	5320	4426.4	2037.26	42034	4404	1749	2204	2735	5931	9842.83	15846.4	18113	20575	18821	19169.7	1267.49	12944	17252	3273	11156.3	7158.91	1.02341	2.04231	1.75958	0.204356	0.0312317	0.0717507
RSc0596		hypothetical protein	410	49	278	135	136	201.6	142.56	580	76	97	107	157	99	186	194.889	509	1312	1173	998	429.151	737	975	258	656.667	365.188	0.483421	2.50206	2.48059	0.509655	0.00813429	0.0102144
RSc0598		hypothetical protein	1201	696	926	1165	832	964	216.369	200	88	80	70	70	45	92.1667	54.7738	134	153	154	147	11.2694	130	71	108	103	29.8161	-2.74523	-2.71001	-2.71247	3.14695e-08	3.74264e-07	3.90885e-07
RSc0599		putative transcription regulator protein	2284	2027	2263	1731	1496	1960.2	342.422	2327	1872	1433	1377	1512	918	1573.17	479.308	2247	2721	2735	2567.67	277.794	1565	1498	1715	1592.67	111.114	0.352799	0.249104	0.136085	0.0156464	0.130946	0.414263
RSc0600		hypothetical protein	152	219	530	344	128	274.6	165.574	87	191	237	257	232	189	198.833	60.9997	99	513	516	376	239.894	107	140	219	155.333	57.5529	0.241506	0.399692	-0.0659516	0.508709	0.340858	0.886269
RSc0601		hypothetical protein	1036	831	1014	456	600	787.4	254.949	588	882	364	385	407	774	566.667	220.203	722	711	763	732	27.4044	243	270	490	334.333	135.486	-0.023213	-0.330456	-0.936366	0.914095	0.163663	0.000993777
RSc0602		hypothetical protein	386	537	574	236	128	372.2	191.218	112	362	140	112	126	432	214	143.844	184	207	210	200.333	14.2244	93	108	169	123.333	40.2534	-0.492597	-1.15744	-1.33625	0.104604	0.00424054	0.00166174
RSc0603		hypothetical protein	483	534	1436	663	352	693.6	429.712	170	435	261	247	237	297	274.5	88.9174	256	523	591	456.667	177.077	283	293	366	314	45.31	-0.68058	-0.69693	-0.529079	0.0267052	0.0542759	0.139247
RSc0604		hydrolase oxidoreductase protein	3209	4605	5681	4231	7416	5028.4	1600.93	2925	4702	2397	2376	2655	4428	3247.17	1043.75	3405	5055	4437	4299	833.611	1827	1824	2698	2116.33	503.74	-0.157559	-0.135977	-0.577524	0.477292	0.616501	0.0357433
RSc0605	adhC2	bifunctional: glutathione-dependent formaldehyde dehydrogenase/alcohol dehydrogenase class III	6548	9441	7313	5490	12040	8166.4	2604.8	6336	9158	3857	3783	4037	10476	6274.5	2933.57	8029	7085	6420	7178	808.521	3319	3491	4704	3838	754.893	-0.0443667	-0.166905	-0.520416	0.874977	0.607848	0.1036
RSc0606		putative methyl-accepting chemotaxis transmembrane protein	133	87	170	129	72	118.2	39.1369	616	1417	905	1059	1084	2295	1229.33	583.501	386	1601	1331	1106	637.985	235	167	1245	549	603.712	3.68947	3.088	2.38017	1.70749e-06	2.77127e-05	0.000307296
RSc0607	gstC	putative glutathione S-transferase protein	32	22	43	26	16	27.8	10.3053	30	27	28	26	31	9	25.1667	8.13429	26	38	25	29.6667	7.23418	25	21	41	29	10.583	0.659715	0.0285877	0.496449	0.0223906	0.936745	0.129197
RSc0609		putative lipoprotein	288	426	397	349	288	349.6	62.5963	439	837	431	409	386	1341	640.5	382.666	517	1066	974	852.333	294.028	246	247	340	277.667	53.9846	1.02786	1.13839	0.162171	1.30698e-05	2.34573e-05	0.420382
RSc0610		putative signal peptide protein	270	249	325	309	320	294.6	33.3961	281	296	275	240	244	351	281.167	40.5237	305	470	478	417.667	97.6542	156	179	265	200	57.4543	0.42535	0.51103	0.0113886	0.00746583	0.00699935	0.95407
RSc0611	apbE	thiamine biosynthesis lipoprotein apbE precursor transmembrane	227	105	206	178	104	164	57.0307	160	218	171	177	161	117	167.333	32.5617	155	344	312	270.333	101.155	104	104	155	121	29.4449	0.726309	0.664698	0.0716243	0.0107336	0.0399848	0.834691
RSc0612		hypothetical protein	838	51	119	128	32	233.6	340.43	71	72	55	66	67	81	68.6667	8.5479	52	146	138	112	52.1153	37	42	56	45	9.84886	-0.296568	-0.35437	-1.27095	0.742676	0.742407	0.227699
RSc0613		hypothetical protein	9276	24162	10193	12484	9200	13063	6344.76	306	275	85	88	102	297	192.167	110.702	442	413	385	413.333	28.5015	505	196	146	282.333	194.449	-5.86616	-5.13141	-5.20389	4.78923e-08	1.87392e-06	1.87392e-06
RSc0614		hypothetical protein	154	160	179	118	104	143	31.0322	105	94	44	42	43	27	59.1667	32.0463	94	84	81	86.3333	6.80686	88	78	62	76	13.1149	-0.655481	-0.962701	-0.572423	0.00691541	0.00187897	0.0393796
RSc0615		transcription regulator protein	874	767	1152	792	768	870.6	163.275	1813	1605	845	839	740	657	1083.17	494.103	1343	1518	1385	1415.33	91.3583	895	780	748	807.667	77.3067	0.90716	0.544198	0.320776	0.000468718	0.037237	0.209743
RSc0616		hypothetical protein	242	192	110	109	128	156.2	58.7384	157	513	188	172	159	1296	414.167	453.528	195	345	314	284.667	79.1854	141	108	96	115	23.3024	1.10141	0.709248	-0.0296242	0.00248368	0.0659586	0.94446
RSc0617		putative secreted aspartic protease	203	76	92	108	96	115	50.5074	115	248	208	169	127	630	249.5	192.915	151	406	268	275	127.644	110	100	63	91	24.7588	1.21735	1.19842	0.186893	0.00751759	0.0203523	0.720189
RSc0618	rdgC	recombination associated protein	1666	942	1315	843	800	1113.2	369.704	1309	2002	1329	1361	1260	1242	1417.17	289.842	1479	1980	1770	1743	251.589	725	992	1322	1013	299.054	0.98032	0.498471	0.269953	0.000152303	0.0420365	0.262249
RSc0619		putative transmembrane hydrogenase cytochrome B- type subunit	741	351	411	289	536	465.6	178.958	215	264	194	162	151	243	204.833	44.5215	328	335	291	318	23.6432	298	253	279	276.667	22.5906	-0.611357	-0.606305	-0.234905	0.0101213	0.0289662	0.379216
RSc0620		putative sulfate oxidase protein	1306	762	1020	770	1288	1029.2	265.641	591	526	507	466	379	603	512	83.124	948	720	658	775.333	152.713	402	424	617	481	118.292	-0.457066	-0.41156	-0.532447	0.0338709	0.104178	0.040925
RSc0621		hypothetical protein	1559	1005	752	646	1760	1144.4	493.12	693	611	464	421	409	1494	682	413.444	1037	651	487	725	282.369	332	377	599	436	142.944	-0.472722	-0.647706	-0.742798	0.133111	0.09129	0.0580863
RSc0622	dbpA	ATP-dependent RNA helicase DbpA	5576	4796	3255	2470	5856	4390.6	1474.38	4041	5578	2158	2098	2031	5958	3644	1813.98	6643	4289	3506	4812.67	1632.75	2156	2238	2837	2410.33	371.772	0.0710888	0.0337607	-0.350873	0.804504	0.924363	0.282834
RSc0623		hypothetical protein	1071	2253	850	518	1672	1272.8	690.898	775	2018	502	416	390	3267	1228	1172.65	1551	968	829	1116	383.078	647	568	451	555.333	98.612	-0.154455	-0.223961	-0.702945	0.711832	0.658597	0.153624
RSc0624		zinc-dependent alcohol dehydrogenase oxidoreductase protein	571	356	552	409	432	464	93.4157	354	268	268	288	272	324	295.667	35.652	492	509	465	488.667	22.1886	374	369	435	392.667	36.7469	-0.100793	0.0483663	0.306478	0.504411	0.797098	0.0852673
RSc0625		transcription regulator protein	1641	1605	2275	1812	1640	1794.6	280.415	2158	1440	1255	1208	1197	1764	1503.67	385.559	2993	2396	2279	2556	382.948	1843	1869	2276	1996	242.835	0.23047	0.447946	0.658392	0.24539	0.0628992	0.00933125
RSc0626		aldehyde dehydrogenase subunit III	218	250	500	323	240	306.2	115.283	243	365	278	235	258	729	351.333	190.881	432	453	471	452	19.5192	279	357	390	342	57	0.447002	0.583551	0.738878	0.0468246	0.0309731	0.00865102
RSc0627		putative dehydrogenase large chain transmembrane protein	747	274	548	365	352	457.2	190.63	426	413	296	284	295	558	378.667	108.051	852	571	529	650.667	175.62	396	421	480	432.333	43.1316	0.205796	0.411412	0.44308	0.322277	0.0964319	0.0767108
RSc0628		hypothetical protein	380	46	124	62	48	132	142.232	77	76	67	61	54	27	60.3333	18.5436	139	125	112	125.333	13.5031	79	90	114	94.3333	17.8979	0.0588477	-0.0137031	0.199628	0.911926	0.983554	0.744016
RSc0629		putative oxidoreductase cytochrome C552 precursor signal peptide protein	61	38	73	32	24	45.6	20.5985	79	36	26	32	53	27	42.1667	20.5272	87	80	94	87	7	47	53	58	52.6667	5.50757	0.609636	0.760532	0.627632	0.0834552	0.0582555	0.120761
RSc0631		hypothetical protein	554	430	414	214	416	405.6	121.97	705	563	212	162	175	270	347.833	229.25	1001	378	396	591.667	354.607	301	330	238	289.667	47.0354	0.208718	0.177192	-0.192622	0.496083	0.634928	0.606386
RSc0632		putative NADP-dependent alcohol dehydrogenase oxidoreductase protein	339	233	226	162	168	225.6	71.199	194	213	148	120	138	117	155	39.7291	301	238	220	253	42.5323	192	165	232	196.333	33.7095	0.105476	-0.0271926	0.182005	0.509743	0.8923	0.331562
RSc0633		putative NAD(P)H:quinone oxidoreductase	255	224	228	146	232	217	41.4729	191	210	123	104	82	153	143.833	50.0616	286	193	185	221.333	56.1456	148	169	146	154.333	12.741	-0.10028	-0.145906	-0.0855858	0.670865	0.60325	0.766658
RSc0634		transcription regulator protein	1390	612	1085	761	376	844.8	398.726	754	488	594	528	524	423	551.833	113.723	1040	1047	993	1026.67	29.3655	656	699	961	772	165.085	0.152769	0.178698	0.331953	0.554761	0.557552	0.263565
RSc0635		transcription regulator protein	487	319	559	316	464	429	107.655	491	443	395	364	313	432	406.333	62.9338	639	730	608	659	63.4114	443	431	617	497	104.096	0.488037	0.569306	0.709666	0.00927876	0.0102002	0.0023551
RSc0636		hypothetical protein	84	127	118	72	56	91.4	30.2457	68	103	55	49	28	90	65.5	27.5735	81	80	65	75.3333	8.96289	123	70	97	96.6667	26.5016	-0.102868	-0.553014	0.400027	0.716991	0.0946847	0.215435
RSc0639		heat shock protein	787	539	416	333	392	493.4	180.472	509	611	321	347	277	495	426.667	130.644	551	546	456	517.667	53.4634	264	403	414	360.333	83.6082	0.301996	-0.108323	-0.0477484	0.134672	0.665035	0.854954
RSc0641	groES	co-chaperonin GroES	31717	37603	25348	24672	23808	28629.6	5910.44	38562	32807	21567	22893	19090	55026	31657.5	13650.3	25449	35334	29396	30059.7	4975.81	24106	32934	29223	28754.3	4432.62	0.456915	-0.077861	0.428463	0.0188293	0.739062	0.0559036
RSc0642	groEL	chaperonin GroEL	119727	152749	61174	70547	98040	100447	37247.1	407724	230031	87236	91536	84798	169074	178400	126459	135307	152926	114781	134338	19091	127794	151427	118735	132652	16878.7	1.22481	0.254554	0.795933	0.00204916	0.548249	0.0561854
RSc0643		hypothetical protein	2630	2856	5439	5211	5256	4278.4	1406.49	1636	1614	1831	1688	1524	3123	1902.67	606.343	1983	2992	2817	2597.33	539.176	2020	1933	2190	2047.67	130.715	-0.732841	-0.513929	-0.234935	0.00458116	0.0751345	0.413728
RSc0644		putative transmembrane protein	1652	1518	2857	2570	2712	2261.8	627.898	788	951	732	742	719	864	799.333	91.2001	886	1508	1304	1232.67	317.076	842	818	910	856.667	47.7214	-0.923788	-0.750489	-0.655158	0.000331029	0.00697481	0.0155707
RSc0645		hypothetical protein	212	76	268	194	104	170.8	79.2666	92	62	82	68	61	90	75.8333	13.9487	102	111	88	100.333	11.5902	107	109	87	101	12.1655	-0.565798	-0.70876	-0.0847949	0.0937813	0.0865231	0.8467
RSc0646		hypothetical protein	402	301	417	345	176	328.2	96.8489	200	128	127	107	95	99	126	38.8124	250	180	146	192	53.0283	181	168	137	162	22.6053	-0.741208	-0.956634	-0.595581	0.00355155	0.00236691	0.0365751
RSc0647		Major facilitator superfamily MFS-1-related protein	1657	323	671	555	328	706.8	551.814	240	160	177	160	146	126	168.167	39.0918	336	291	296	307.667	24.6644	291	279	262	277.333	14.5717	-1.19147	-1.16782	-0.704455	0.00192561	0.00839356	0.0868036
RSc0648		putative transmembrane protein	1073	303	173	83	304	387.2	394.573	199	138	44	48	52	144	104.167	65.1473	202	113	135	150	46.3573	100	84	85	89.6667	8.96289	-1.22337	-1.3444	-1.47999	0.00577534	0.0107606	0.00642898
RSc0649	tadG1	putative transmembrane protein	206	150	130	80	104	134	48.1456	68	66	24	44	25	99	54.3333	29.0011	74	75	72	73.6667	1.52753	59	35	39	44.3333	12.8582	-1.03582	-1.04905	-1.24218	0.000575512	0.00206655	0.000667087
RSc0650	tadC1	putative tight adherence TadC-related transmembrane protein	262	172	197	157	176	192.8	41.2395	99	71	43	52	47	90	67	23.5372	156	109	101	122	29.7153	97	69	64	76.6667	17.7858	-1.11368	-0.794038	-0.882998	5.27976e-06	0.000701108	0.000317525
RSc0651	tadB1	putative tight adherence TadB-related transmembrane protein	206	167	206	165	168	182.4	21.5708	173	82	55	65	59	117	91.8333	45.7664	194	121	105	140	47.4447	94	80	79	84.3333	8.3865	-0.627376	-0.556158	-0.673729	0.0172408	0.0681698	0.0320664
RSc0652	cpaF1	secretion ATPase protein	372	348	378	340	328	353.2	21.2415	347	212	122	123	138	189	188.5	85.9506	385	267	208	286.667	90.124	204	193	173	190	15.7162	-0.461828	-0.467167	-0.453338	0.0582729	0.108629	0.119675
RSc0653	cpaE1	putative pilus assembly protein	367	331	327	253	376	330.8	48.5304	292	166	120	111	91	144	154	72.4734	328	201	212	247	70.3633	179	139	129	149	26.4575	-0.617176	-0.583639	-0.724339	0.0238825	0.0692195	0.0287989
RSc0654		lipoprotein	158	112	99	99	112	116	24.3619	120	55	37	52	31	81	62.6667	33.0374	136	92	84	104	28	59	45	55	53	7.2111	-0.522806	-0.294482	-0.665578	0.0382105	0.312426	0.0313619
RSc0655	cpaC	outer membrane channel protein	919	456	414	388	600	555.4	219.141	473	315	170	151	141	279	254.833	128.637	463	375	334	390.667	65.9116	378	284	206	289.333	86.1239	-0.66109	-0.607015	-0.497925	0.0055867	0.0272136	0.0636592
RSc0656	cpaB	pilus assembly transmembrane protein	181	181	130	97	216	161	47.1222	95	97	45	36	31	198	83.6667	63.1179	154	91	87	110.667	37.581	135	69	58	87.3333	41.6453	-0.916178	-0.696985	-0.496117	0.0103708	0.0844773	0.215435
RSc0657	cpaA1	probable prepilin peptidase transmembrane protein	49	69	49	49	80	59.2	14.4983	25	40	22	20	17	180	50.6667	63.8676	49	47	26	40.6667	12.741	50	29	17	32	16.7033	-0.712247	-0.572449	-0.323791	0.0527448	0.180867	0.46173
RSc0658		putative pilin transmembrane protein	24	52	47	26	56	41	14.9666	19	34	10	10	8	72	25.5	24.7528	28	29	20	25.6667	4.93288	24	27	8	19.6667	10.2144	-0.87768	-0.758161	-0.586509	0.0615061	0.161966	0.290157
RSc0659		putative pilin protein	97	82	128	94	56	91.4	26.073	80	47	46	54	49	45	53.5	13.3679	96	82	76	84.6667	10.2632	120	83	64	89	28.4781	-0.151406	-0.219737	0.442877	0.605184	0.52278	0.186421
RSc0660		putative pilin transmembrane protein	227	166	169	169	200	186.2	26.7152	194	63	72	67	69	54	86.5	53.0311	213	128	108	149.667	55.7524	156	125	100	127	28.0535	-0.539749	-0.438035	-0.0534279	0.0536515	0.183026	0.879833
RSc0661		hypothetical protein	153	140	153	148	160	150.8	7.39594	136	62	51	51	45	63	68	34.0353	150	106	102	119.333	26.6333	107	97	74	92.6667	16.9214	-0.663393	-0.436811	-0.208769	0.0253012	0.198883	0.549816
RSc0662		putative glycine rich transmembrane protein	2061	1556	1456	1932	1264	1653.8	333.107	1238	873	517	644	525	297	682.333	330.805	1456	1627	1533	1538.67	85.6407	624	563	708	631.667	72.8034	-0.611251	-0.158891	-0.877869	0.00153489	0.436499	0.000444669
RSc0663		lipoprotein	5718	4888	3759	5138	3600	4620.6	912.068	4048	3220	1433	1608	1379	891	2096.5	1242.38	5323	5088	4629	5013.33	352.974	2040	1759	2218	2005.67	231.418	-0.531926	0.00264848	-0.744791	0.0142262	0.992601	0.00647142
RSc0664		dihydrodipicolinate synthase-like transmembrane protein	9765	12544	8307	10139	6896	9530.2	2118.02	9309	7077	3370	3335	3107	4041	5039.83	2561.41	10340	10621	9361	10107.3	661.438	5076	4067	5195	4779.33	619.762	-0.415489	-0.0871473	-0.592854	0.0984845	0.784429	0.0563551
RSc0665	hemL	glutamate-1-semialdehyde 2,1-aminomutase	1188	1438	1118	726	1536	1201.2	316.653	792	919	432	434	426	1341	724	369.19	583	709	656	649.333	63.264	876	638	523	679	180.036	-0.466359	-0.973742	-0.339931	0.0636376	0.00390463	0.257265
RSc0666		rubredoxin protein	2740	2426	3066	2104	2192	2505.6	398.42	2524	3464	2392	2359	2499	3519	2792.83	545.027	3060	5019	4694	4257.67	1049.86	1656	2590	3598	2614.67	971.235	0.63524	0.640734	0.481432	0.000166898	0.000653497	0.00547901
RSc0667	pilG	twitching motility two-component response regulator transcription regulator protein	2347	2258	3208	1888	2056	2351.4	511.006	1427	2107	2188	1804	1861	3222	2101.5	610.627	2981	3603	3689	3424.33	386.338	1892	2407	3712	2670.33	938.141	0.252347	0.469848	0.628704	0.0923363	0.0120455	0.0017324
RSc0668	pilH	putative twitching motility two-component response regulator transcription regulator protein	11387	17702	13441	10806	9280	12523.2	3256.55	7012	10110	5908	5058	5038	12240	7561	2968.33	9130	10284	9824	9746	580.941	7015	8565	8761	8113.67	956.507	-0.382412	-0.513028	-0.221159	0.0250639	0.0151573	0.263709
RSc0669	pilI	putative twitching motility protein	11706	8354	8781	7709	8120	8934	1597.42	8010	6943	6694	5865	5861	11799	7528.67	2238.57	9947	12892	11631	11490	1477.55	8151	8958	14465	10524.7	3436.2	0.144644	0.269005	0.687119	0.388703	0.176537	0.00219079
RSc0670	pilJ	putative twitching motility transmembrane protein	10155	4541	5583	5259	5992	6306	2216.28	4591	4645	3824	3432	3506	6084	4347	998.353	5871	7782	7170	6941	975.864	4511	4990	6844	5448.33	1232.18	-0.0627122	0.105522	0.316061	0.77856	0.688822	0.211098
RSc0671		putative composite two component regulatory (sensor histidine kinase and response regulator hybrid) transcription regulator protein	24952	19198	21045	16189	23632	21003.2	3497.88	22992	25324	13310	13437	12341	37584	20831.3	9887.74	28395	27806	23728	26643	2541.58	16713	15257	23007	18325.7	4119	0.254603	0.248917	0.273737	0.144737	0.232836	0.189862
RSc0672	chpA	hypothetical protein	22874	17204	29708	20254	16936	21395.2	5245.06	26419	29628	16994	17312	17859	15714	20654.3	5840.34	26223	37889	34561	32891	6009.62	14308	14910	21693	16970.3	4101.01	0.571187	0.510667	0.115123	0.00180547	0.0117912	0.557956
RSc0674	rsuA	ribosomal small subunit pseudouridine synthase A protein	1734	2078	2085	1385	1736	1803.6	291.171	1135	2360	1241	1220	1247	2133	1556	541.145	1707	2616	2369	2230.67	470.024	1141	1407	2120	1556	506.222	0.194286	0.183912	0.221837	0.150556	0.253864	0.169784
RSc0675		hypothetical protein	6536	7515	8914	6935	3848	6749.6	1855.38	7250	7781	4225	3695	3535	3717	5033.83	1943.48	8572	6570	6261	7134.33	1254.61	3552	6033	5269	4951.33	1270.64	0.181783	-0.0950165	-0.0869852	0.430136	0.742676	0.76362
RSc0676		Holliday junction resolvase-like protein	2897	1536	3331	2511	1104	2275.8	932.078	3603	3002	2482	2342	2323	963	2452.5	880.234	3442	3866	3616	3641.33	213.132	1281	2385	3048	2238	892.625	0.933341	0.602671	0.441824	0.00213666	0.0594518	0.163963
RSc0677	pyrR	pyrimidine regulatory protein PyrR	1883	1042	1419	928	416	1137.6	549.678	1915	1725	1369	1365	1431	459	1377.33	501.277	2194	2800	2638	2544	313.745	738	1214	2580	1510.67	956.164	1.18966	0.974588	0.707148	0.00256646	0.0202599	0.0852673
RSc0678	pyrB	aspartate carbamoyltransferase catalytic subunit	4339	2692	2725	1672	1232	2532	1199.76	4004	5888	3784	3606	3956	3645	4147.17	867.694	6244	7212	6558	6671.33	493.852	1480	3318	5378	3392	1950.05	1.4266	1.17522	0.715165	0.000575486	0.00613848	0.0785546
RSc0679	pyrX	dihydroorotase	5377	3991	4298	3063	2136	3773	1232.87	6092	7284	5356	5328	5422	4383	5644.17	970.825	9325	9972	9057	9451.33	470.4	2249	4959	6953	4720.33	2361.06	1.26781	1.15191	0.661394	0.000169492	0.00121883	0.0391642
RSc0680	plsC	1-acyl-sn-glycerol-3-phosphate acyltransferase transmembrane protein	995	603	1229	955	304	817.2	363.812	956	1090	1350	1313	1207	693	1101.5	247.301	1590	2112	1846	1849.33	261.016	671	1174	1790	1211.67	560.45	1.26678	1.16616	1.04317	0.00118705	0.00546273	0.0110873
RSc0681	apaH	diadenosine tetraphosphatase	1334	1649	678	377	696	946.8	525.08	692	1688	445	380	464	756	737.5	488.677	850	996	907	917.667	73.5822	343	546	846	578.333	253.054	0.132122	-0.282834	-0.395175	0.697852	0.4826	0.327688
RSc0682	rfbB	dTDP-glucose 4,6-dehydratase protein	6741	9089	7341	4860	4336	6473.4	1925.96	3676	11420	6413	6517	6704	13599	8054.83	3691.11	6665	12399	11209	10091	3026.08	3326	6619	9211	6385.33	2949.45	0.642775	0.447898	0.306716	0.0124831	0.114833	0.280826
RSc0683	rfbD	dTDP-4-dehydrorhamnose reductase oxidoreductase protein	4876	2538	4345	3085	2336	3436	1122.44	2439	4818	4288	4236	4243	2745	3794.83	961.873	4275	7297	6742	6104.67	1608.65	1753	3804	5199	3585.33	1733.38	0.81362	0.729085	0.480694	0.0146833	0.0514918	0.194769
RSc0684	rfbA	glucose-1-phosphate thymidylyltransferase protein	3534	3146	5082	2621	2088	3294.2	1138.4	2792	6775	5209	5243	5590	4698	5051.17	1307.84	5696	9115	8739	7850	1874.87	1914	4470	5706	4030	1933.91	1.23276	1.12738	0.650908	0.000242839	0.00151876	0.0418501
RSc0685	rfbC	dTDP-4-dehydrorhamnose 3,5-epimerase protein	1993	1217	3411	1902	1520	2008.6	843.163	2003	2851	3636	3408	3734	2682	3052.33	664.924	3223	6163	5264	4883.33	1506.51	1430	3277	4107	2938	1370.32	1.24975	1.31785	1.09413	0.000479071	0.00103972	0.00418982
RSc0686		putative lipopolysaccharide O-SIDE chain biosynthesis transmembrane protein	1218	637	2004	1083	832	1154.8	525.025	845	1264	1678	1476	1595	1107	1327.5	316.834	1809	2515	2299	2207.67	361.753	960	1676	1914	1516.67	496.557	0.880797	1.00902	1.01415	0.00776642	0.00877051	0.00876397
RSc0687	rfbF	dTDP-rhamnosyl transferase rfbf protein	1845	1360	2378	1604	1696	1776.6	379.54	1080	1412	1436	1407	1388	2358	1513.5	434.627	2168	2636	2489	2431	239.33	1064	1732	1888	1561.33	437.709	0.176526	0.462896	0.375195	0.313419	0.0309416	0.0751238
RSc0688		glycosyl transferase protein	7093	1575	2845	1794	1592	2979.8	2358.08	1021	1552	1528	1366	1373	1530	1395	200.88	1521	2257	2057	1945	380.568	1023	1429	1776	1409.33	376.885	-0.277372	-0.624558	-0.519439	0.551922	0.254843	0.344606
RSc0689	wecA	putative undecaprenyl phosphate N- acetylglucosaminyltransferase transmembrane protein	4121	1957	3871	2020	2248	2843.4	1061.42	1487	2325	2234	1929	2051	2304	2055	317.949	2308	3335	3159	2934	549.228	1274	1986	2201	1820.33	485.197	0.12322	-0.0525158	-0.167232	0.652052	0.877509	0.608369
RSc0690		Lipopolysaccharide biosynthesis protein	2571	1922	3985	2157	3160	2759	830.992	1765	2438	2509	2459	2444	4986	2766.83	1122.67	2339	4138	3754	3410.33	947.46	1387	2079	2988	2151.33	802.947	0.348626	0.342002	0.214673	0.0611589	0.117968	0.326588
RSc0691		putative phosphomannomutase or phosphoglucomutase protein	6286	3910	7801	4834	6128	5791.8	1487.67	4422	6115	5638	5655	5491	5580	5483.5	563.6	5507	9656	8360	7841	2122.63	3131	5178	6940	5083	1906.28	0.498207	0.437424	0.351041	0.0192265	0.0731985	0.14637
RSc0692	rfaC1	lipopolysaccharide heptosyltransferase protein	2125	1152	2282	1525	1080	1632.8	550.477	1248	1784	1774	1655	1817	900	1529.67	373.756	1628	2927	2459	2338	657.899	904	1458	2151	1504.33	624.79	0.635659	0.450296	0.338317	0.021467	0.148406	0.278148
RSc0693	kdtA	3-deoxy-D-manno-octulosonic-acid transferase	709	355	1097	563	288	602.4	323.11	326	657	665	567	582	261	509.667	173.161	599	1044	985	876	241.696	264	660	876	600	310.38	0.577593	0.480105	0.426237	0.117565	0.262865	0.326158
RSc0694		hypothetical protein	1692	1252	974	1270	584	1154.4	409.208	1080	1053	679	749	720	432	785.5	245.036	1453	1794	1580	1609	172.34	993	1076	1436	1168.33	235.492	0.186709	0.373975	0.483312	0.388672	0.141733	0.0616556
RSc0695		porin (omp) ABC transporter protein	3543	3554	3340	2601	1688	2945.2	803.569	2381	3533	2705	2614	2717	3204	2859	425.603	3496	5260	4775	4510.33	911.296	2178	2798	3172	2716	502.048	0.537525	0.446991	0.292394	0.0104756	0.0563551	0.204948
RSc0696		hypothetical protein	2381	3048	2214	1750	1248	2128.2	677.327	1997	4101	2034	1950	2069	5193	2890.67	1404.15	2471	3773	3535	3259.67	693.295	1686	2348	2922	2318.67	618.522	0.749933	0.414352	0.485709	0.00064311	0.0604575	0.0306035
RSc0697	pcm	protein-L-isoaspartate O-methyltransferase	3728	4154	3029	2330	2040	3056.2	896.835	2829	5229	2466	2369	2444	5040	3396.17	1357.21	3218	4621	4173	4004	716.605	2073	2966	3706	2915	817.694	0.540587	0.179758	0.279051	0.00338106	0.364236	0.156868
RSc0698		putative transcription regulator protein	2508	3706	2557	1255	1448	2294.8	987.92	1571	2075	1028	814	859	1089	1239.33	490.136	2205	1693	1645	1847.67	310.389	867	1005	1085	985.667	110.278	-0.290505	-0.575732	-0.942155	0.169452	0.0309085	0.00157635
RSc0699		hypothetical protein	199	208	100	69	80	131.2	67.0052	107	293	97	83	108	108	132.667	79.1471	116	198	210	174.667	51.1599	86	98	140	108	28.3549	0.60144	0.156835	0.0383474	0.0700087	0.69813	0.92908
RSc0700		hypothetical protein	694	958	1187	837	768	888.8	192.96	351	705	366	322	412	729	480.833	185.39	435	744	736	638.333	176.137	379	537	583	499.667	107.002	-0.519313	-0.578471	-0.335109	0.00126649	0.00240496	0.0509016
RSc0701	uppP	undecaprenyl pyrophosphate phosphatase	4785	4165	4833	3920	3080	4156.6	718.944	1973	3544	2484	2361	2678	2637	2612.83	521.787	2324	3940	3509	3257.67	836.804	1974	2611	3242	2609	634.002	-0.115262	-0.471018	-0.21386	0.486185	0.0218168	0.272801
RSc0702		putative NADH-dependent flavin oxidoreductase oxidoreductase protein	911	644	1029	668	632	776.8	181.697	680	734	585	540	688	486	618.833	96.7397	701	1030	876	869	164.612	535	608	804	649	139.108	0.312531	0.074741	0.216547	0.0434284	0.68971	0.228368
RSc0703	trmB	tRNA (guanine-N(7))-methyltransferase	756	548	771	419	176	534	248.515	380	934	608	566	538	720	624.333	187.546	429	862	798	696.333	233.718	409	507	541	485.667	68.5371	0.908347	0.129373	0.225542	0.0135133	0.759327	0.582057
RSc0704		Nitrilase superfamily protein	1630	1136	1304	1013	1496	1315.8	252.66	812	1226	794	747	747	1530	976	326.9	1696	1388	1264	1449.33	222.435	440	630	836	635.333	198.054	-0.0437001	0.101343	-0.542135	0.836091	0.67704	0.0290268
RSc0705		hypothetical protein	2691	2354	1842	1357	4000	2448.8	1004.25	1799	1912	1256	1222	1276	3168	1772.17	746.179	3411	2984	2440	2945	486.673	1057	1593	2321	1657	634.426	-0.0594896	0.333498	0.0616297	0.844958	0.320257	0.865917
RSc0706		hypothetical protein	2242	5396	2961	1920	4856	3475	1565.24	1904	3039	1430	1218	1361	6669	2603.5	2099.89	3367	3087	2831	3095	268.09	1257	1582	1951	1596.67	347.232	-0.361534	-0.125603	-0.565476	0.250946	0.755442	0.14154
RSc0708		hypothetical protein	2210	2526	2528	1851	1896	2202.2	327.167	1470	2540	1359	1266	1329	3033	1832.83	757.865	2101	2407	2390	2299.33	171.972	1147	1539	2206	1630.67	535.418	0.050794	-0.0609375	-0.0313497	0.711584	0.712296	0.854013
RSc0709		Lytic transglycosylase-like protein	4548	4222	7369	3693	5000	4966.4	1425.16	5239	5281	7956	7023	6412	3816	5954.5	1476.19	4902	10117	9169	8062.67	2777.96	3101	7123	6762	5662	2225.22	0.974149	0.631541	0.700752	0.000933862	0.0369514	0.0228099
RSc0710		aminotransferase	1669	1462	1423	741	968	1252.6	383.733	1855	3081	1660	1583	1669	2025	1978.83	563.307	2387	2854	2682	2641	236.184	826	1453	2101	1460	637.529	1.22881	0.866375	0.526949	2.39982e-05	0.00187581	0.0381999
RSc0711	nusB	transcription antitermination protein NusB	2331	3104	1231	662	2000	1865.6	951.271	2780	5536	1997	1787	1948	6012	3343.33	1919.83	3076	3139	2855	3023.33	149.145	940	1262	2179	1460.33	642.87	1.19184	0.566793	0.0741047	0.00351412	0.186821	0.876019
RSc0712	ribH	riboflavin synthase subunit beta	2864	4333	1606	1053	2240	2419.2	1266.92	3217	7299	2230	2102	2335	7443	4104.33	2560.97	3174	3737	3286	3399	298.025	1234	1529	2442	1735	629.796	1.03677	0.342839	-0.0551067	0.00393343	0.375944	0.896201
RSc0713	ribAB	bifunctional 3,4-dihydroxy-2-butanone 4- phosphate synthase/GTP cyclohydrolase II protein	4242	4687	3681	2641	2912	3632.6	864.292	3318	6567	2995	2948	3227	5895	4158.33	1625.39	3824	5964	5538	5108.67	1132.76	2823	3762	4224	3603	713.905	0.586852	0.306132	0.376652	0.000793932	0.084808	0.0372015
RSc0714	ribE	riboflavin synthase subunit alpha	1563	827	1918	1344	1104	1351.2	418.947	1365	1419	1421	1374	1457	1062	1349.67	144.911	2160	2797	2489	2482	318.558	1331	1730	2323	1794.67	499.152	0.666397	0.905149	0.980974	0.00247294	0.000862805	0.000443529
RSc0715	ribD	diaminohydroxyphosphoribosylaminopyrimidinedeaminase/5-amino-6-(5-phosphoribosylamino)uracilreductase	3220	3604	4177	2532	2936	3293.8	630.49	2768	3945	2244	2026	2151	2745	2646.5	707.547	4797	4084	3837	4239.33	498.494	2783	3040	3553	3125.33	392.028	0.20299	0.233076	0.342903	0.195696	0.215435	0.0707928
RSc0716		putative type 4 fimbrial pilin related transmembrane protein	497	874	609	314	496	558	205.887	272	668	104	99	90	459	282	237.681	600	253	222	358.333	209.863	325	291	167	261	83.1625	-0.989233	-0.972387	-0.909083	0.0290785	0.0764956	0.0917043
RSc0717		putative type-4 frimbrial pilin-related signal peptide protein	109	63	60	71	16	63.8	33.1466	57	36	25	23	17	36	32.3333	14.222	53	51	37	47	8.7178	59	53	33	48.3333	13.6137	-0.369993	-0.647626	-0.0384627	0.171971	0.0453396	0.909979
RSc0718		putative type 4 fimbrial biogenesis PILY1- related protein transmembrane	373	194	273	265	88	238.6	105.609	124	124	117	92	88	108	108.833	15.7787	188	167	163	172.667	13.4288	155	183	169	169	14	-0.42131	-0.592193	-0.0270139	0.11832	0.0679433	0.93825
RSc0719		signal peptide protein	281	40	84	61	24	98	104.754	29	31	36	25	32	27	30	3.89872	54	49	61	54.6667	6.02771	70	76	41	62.3333	18.7172	-0.583694	-0.766281	0.0360422	0.322264	0.261118	0.961672
RSc0720		hypothetical protein	227	103	198	153	120	160.2	52.0356	104	102	106	78	87	72	91.5	14.5568	127	184	176	162.333	30.8599	188	161	146	165	21.2838	-0.140282	-0.0376826	0.578062	0.571873	0.903996	0.04794
RSc0721		hypothetical protein	131	111	134	111	128	123	11.158	88	187	102	85	93	162	119.5	43.7116	147	145	154	148.667	4.72582	79	113	89	93.6667	17.4738	0.360477	0.222067	0.11649	0.0779241	0.358416	0.64347
RSc0722		putative type 4 fimbrial pilin related transmembrane protein	1299	1214	1224	948	912	1119.4	176.451	2736	2189	1369	1203	1283	1827	1767.83	605.21	2745	2362	2297	2468	242.081	969	1162	1649	1260	350.433	1.1513	0.957107	0.543414	7.89991e-06	0.000221157	0.0141218
RSc0723		type-4 fimbrial pilin-like transmembrane protein	1671	2019	1458	1106	1440	1538.8	336.034	3570	3365	1544	1393	1302	2898	2345.33	1047.15	3608	2579	2259	2815.33	704.869	1346	1493	1858	1565.67	263.622	0.986457	0.651734	0.384128	0.000536685	0.0258322	0.172712
RSc0724		putative type-4 fimbrial biogenesis pily1- related signal peptide protein	9468	12022	11047	8428	9056	10004.2	1485.76	17395	19660	10160	9533	8924	23112	14797.3	6053.78	21145	16506	15634	17761.7	2962.31	8876	8299	9929	9034.67	826.502	0.877373	0.671354	0.258044	0.00035489	0.00900943	0.281487
RSc0725		hypothetical protein	2957	2774	2199	1822	1968	2344	498.887	2999	3893	1903	1885	1642	6597	3153.17	1891.34	3557	3660	3281	3499.33	195.97	2369	2397	2664	2476.67	162.838	0.575637	0.402657	0.474806	0.000327064	0.0145148	0.0053358
RSc0726		hypothetical protein	4623	4455	3426	3244	2280	3605.6	958.75	3241	4474	2731	2329	2116	8199	3848.33	2291.13	4397	4862	4574	4611	234.698	3819	4316	4061	4065.33	248.528	0.27472	0.169586	0.554698	0.0521283	0.307933	0.00269073
RSc0727		putative type-4 fimbrial biogenesis PILV-related transmembrane protein	3627	2973	4708	4176	1896	3476	1093.16	2294	2493	2616	2248	2135	3402	2531.33	460.518	3234	4699	4677	4203.33	839.539	5046	4869	3831	4582	656.379	0.0773746	0.207734	0.972501	0.759433	0.471461	0.0023551
RSc0728		transcriptional regulator NrdR	1600	1409	1263	1002	888	1232.4	291.097	1573	2140	1322	1293	1203	1755	1547.67	354.701	1662	2068	1991	1907	215.641	1038	1292	1280	1203.33	143.309	0.847693	0.460421	0.365776	9.0619e-06	0.00665984	0.0247284
RSc0729	glyA	serine hydroxymethyltransferase	13526	9668	5843	4937	6296	8054	3544.1	16514	21988	12016	12122	11967	14283	14815	3945.11	17685	17512	15818	17005	1031.61	9688	15542	13362	12864	2958.6	1.50122	0.933779	1.09624	1.19618e-05	0.00277972	0.000842779
RSc0730		oxidoreductase protein	3416	3123	2537	2783	2248	2821.4	462.509	2320	2040	2102	1894	1923	2574	2142.17	260.683	3025	3683	3352	3353.33	329.002	1748	2052	2781	2193.67	530.871	0.122329	0.163286	0.110318	0.516032	0.464893	0.628259
RSc0731		putative thioesterase protein	2595	3981	3011	2428	1888	2780.6	782.552	1742	2620	1165	966	808	2304	1600.83	744.932	2525	2023	2015	2187.67	292.167	1486	1675	1434	1531.67	126.824	-0.470148	-0.549394	-0.523286	0.0308868	0.0384415	0.0462186
RSc0732	tolQ	TOLQ-like transport transmembrane protein	5216	2679	2977	2459	1624	2991	1341.63	3761	3624	2061	1981	1933	1341	2450.17	996.539	4974	4502	4153	4543	412.033	1765	2210	3519	2498	911.777	0.430715	0.410632	0.124889	0.046812	0.103876	0.634287
RSc0733	tolR	putative TOLR-related transport transmembrane protein	4313	2245	1482	1450	952	2088.4	1326.65	2985	2880	1183	1081	1107	1431	1777.83	903.519	4707	2645	2316	3222.67	1295.95	996	1473	2416	1628.33	722.632	0.408919	0.350513	0.076986	0.208496	0.366728	0.856719
RSc0734	tolA	TOLA-like transport transmembrane protein	4492	2155	1846	1719	1600	2362.4	1208.31	2619	2347	1123	1280	1109	1035	1585.5	705.031	4104	2709	2059	2957.33	1044.87	1542	1990	2377	1969.67	417.871	0.0872972	0.125431	0.22032	0.696521	0.636795	0.400578
RSc0735	tolB	translocation protein TolB	10482	10598	11984	10832	7816	10342.4	1533.14	12908	10021	9294	9100	10014	6705	9673.67	1999.18	17023	19663	18531	18405.7	1324.46	10028	9917	13674	11206.3	2137.78	0.56182	0.75937	0.604139	0.00245583	0.000872856	0.00472465
RSc0736	pal	peptidoglycan-associated lipoprotein precursor	21972	26107	15414	12380	20408	19256.2	5424.03	28578	23692	14007	13523	14262	20898	19160	6238.24	36177	27860	26378	30138.3	5281.87	15350	12860	19550	15920	3381.23	0.496526	0.504236	0.161154	0.0501903	0.0910123	0.599175
RSc0737		hypothetical protein	6387	5635	3011	2713	4744	4498	1606.16	6219	5593	2441	2299	2475	7182	4368.17	2210.11	9002	5684	4909	6531.67	2174.18	2452	2575	3708	2911.67	692.382	0.25272	0.361909	-0.164324	0.350884	0.263143	0.628259
RSc0738		putative signal peptide protein	865	875	1075	789	672	855.2	147.262	673	956	780	759	897	558	770.5	145.119	880	1488	1363	1243.67	321.086	836	1026	1198	1020	181.075	0.498846	0.446141	0.75497	0.00347374	0.0188966	0.00050535
RSc0739		hypothetical protein	760	697	1054	949	896	871.2	143.87	462	668	678	730	668	657	643.833	92.7328	705	1260	1037	1000.67	279.278	717	982	887	862	134.257	0.121705	0.264547	0.667409	0.490711	0.20144	0.00359731
RSc0740		hypothetical protein	944	880	1411	1514	344	1018.6	468.844	90	77	37	31	32	36	50.5	25.9904	125	104	79	102.667	23.029	89	82	95	88.6667	6.50641	-3.62413	-3.42338	-3.06162	1.08506e-07	1.87343e-06	5.22418e-06
RSc0741	che	chemotaxis response regulator transcription regulator protein	1509	1703	1403	1445	1952	1602.4	226.715	499	842	907	755	787	2151	990.167	585.53	1043	1159	1134	1112	61.0492	584	1006	1082	890.667	268.286	-0.513409	-0.464139	-0.265631	0.0283628	0.0910291	0.328024
RSc0742	cheZ2	chemotaxis regulator CheZ	3492	4206	2002	2270	2120	2818	979.054	965	1643	1525	1335	1289	2088	1474.17	379.68	2721	2721	2479	2640.33	139.719	1106	1784	2880	1923.33	895.17	-0.452688	-0.194293	-0.145837	0.186593	0.64465	0.73597
RSc0743	aroG2	phospho-2-dehydro-3-deoxyheptonate aldolase	7286	9745	6916	7068	6296	7462.2	1328.15	4377	9643	7447	6942	6346	11628	7730.5	2557.85	12046	12513	11183	11914	674.754	5254	8314	11467	8345	3106.62	0.440269	0.644902	0.619403	0.0630723	0.0247596	0.0301382
RSc0744		putative DNA/RNA non-specific endonuclease protein	1659	79	181	86	80	417	695.635	84	258	168	201	194	135	173.333	59.7316	157	240	250	215.667	51.0523	138	203	202	181	37.2424	0.750237	-0.181009	0.135728	0.441698	0.882657	0.91166
RSc0745		hypothetical protein	358	162	309	203	192	244.8	84.1528	153	195	225	170	176	81	166.667	48.6402	304	304	285	297.667	10.9697	281	276	421	326	82.3104	0.213075	0.22896	0.900106	0.33364	0.382379	0.00210371
RSc0746	tauD	putative alpha-ketoglutarate-dependent taurine dioxygenase oxidoreductase protein	533	272	336	205	264	322	126.758	241	222	157	158	151	108	172.833	49.4264	364	271	277	304	52.0481	170	208	261	213	45.7056	-0.186026	-0.235591	-0.15301	0.340052	0.311781	0.521024
RSc0747		putative Nudix hydrolase protein	521	336	443	309	152	352.2	140.487	318	343	219	214	183	171	241.333	71.8461	626	501	456	527.667	88.0814	216	279	395	296.667	90.7983	0.17167	0.372804	0.102182	0.420665	0.133245	0.69433
RSc0748		hypothetical protein	741	760	978	582	488	709.8	187.718	692	831	412	413	368	315	505.167	206.508	1104	1015	848	989	129.965	482	731	749	654	149.228	0.135141	0.279782	0.226923	0.458695	0.192503	0.29109
RSc0749		ABC transporter ATP-binding protein	1158	1151	1590	1003	872	1154.8	270.39	1208	1302	827	620	683	522	860.333	322.716	1217	1623	1478	1439.33	205.743	870	911	1047	942.667	92.6517	0.210725	0.121871	0.0945473	0.15114	0.495797	0.602026
RSc0750		hypothetical protein	4151	8476	6660	7536	6248	6614.2	1621.69	6446	4707	3557	2822	2814	6183	4421.5	1623.13	6058	7256	6343	6552.33	625.833	4490	3703	4265	4152.67	405.347	-0.167545	-0.0867578	-0.153277	0.623906	0.839626	0.71317
RSc0751		hypothetical protein	5422	3132	3057	2432	1776	3163.8	1375.99	2719	1834	1931	1937	2079	1143	1940.5	504.519	2660	4064	3831	3518.33	752.412	1415	1728	3250	2131	981.638	0.066901	0.0032582	-0.189078	0.839305	0.993977	0.616779
RSc0752		hypothetical protein	4017	4727	3305	2486	2960	3499	884.68	2145	2420	2010	1867	1973	1629	2007.33	265.805	2749	4575	4176	3833.33	960.018	1551	1495	2625	1890.33	636.856	-0.159054	-0.0392582	-0.482764	0.478614	0.890315	0.0750166
RSc0753		hypothetical protein	38705	49254	17193	12843	17440	27087	15970.3	24019	25173	6809	6309	6645	11718	13445.5	8871.72	32251	21271	20586	24702.7	6546.01	17988	12863	20897	17249.3	4067.62	-0.538432	-0.407105	-0.308445	0.110514	0.324125	0.461767
RSc0754		antioxidant oxidoreductase protein	15845	15546	8052	7284	10592	11463.8	4053.71	7312	7932	3881	3473	3984	8577	5859.83	2320.22	6328	5966	5495	5929.67	417.687	3222	4707	5606	4511.67	1203.94	-0.577475	-1.10352	-0.929023	0.0198678	0.00119609	0.00414827
RSc0755		hypothetical protein	1597	444	239	253	200	546.6	594.73	227	326	177	189	168	54	190.167	88.3344	516	358	353	409	92.6984	386	251	240	292.333	81.304	-0.270629	-0.378173	-0.330752	0.530433	0.456397	0.515291
RSc0756	gcdH	glutaryl-CoA dehydrogenase oxidoreductase	1587	1433	2139	1252	1856	1653.4	350.343	1507	1306	1054	1402	1240	936	1240.83	213.961	1087	2542	2151	1926.67	752.994	969	971	889	943	46.7761	0.245442	0.174479	-0.210212	0.315408	0.558601	0.481635
RSc0757		putative transcription regulator protein	469	309	540	286	232	367.2	130.846	245	391	279	321	290	108	272.333	94.4027	207	639	502	449.333	220.763	156	150	169	158.333	9.71253	0.353669	0.102205	-0.749736	0.234381	0.785055	0.043517
RSc0758	kynA	putative tryptophan-2,3-dioxygenase	1054	832	793	774	672	825	141	761	1398	918	781	602	2007	1077.83	530.342	1795	1317	1197	1436.33	316.356	340	321	367	342.667	23.1157	0.653514	0.670447	-0.824768	0.0030624	0.00794356	0.00252914
RSc0759	kynU	Kynureninase protein	923	721	531	504	704	676.6	169.134	701	1196	752	639	525	1287	850	313.89	1623	1066	907	1198.67	375.984	266	296	315	292.333	24.7049	0.740421	0.708787	-0.738007	0.00599307	0.0202854	0.0197808
RSc0760	kynB	putative peptidase protein	267	229	170	181	336	236.6	67.8034	212	365	197	182	158	648	293.667	188.43	370	387	325	360.667	32.0364	102	109	108	106.333	3.78594	0.48729	0.637607	-0.550097	0.0520112	0.0333923	0.0717566
RSc0761		transcription regulator protein	396	372	514	315	408	401	72.5948	286	328	274	251	229	432	300	72.8313	296	482	402	393.333	93.3024	418	367	431	405.333	33.828	0.016885	-0.121829	0.527805	0.928267	0.560654	0.0136502
RSc0762		hypothetical protein	5631	9151	3413	5464	3192	5370.2	2395.12	3001	4583	2931	2239	2073	7398	3704.17	2015.76	9075	5534	5201	6603.33	2146.99	3476	4985	6732	5064.33	1629.45	-0.265064	0.216255	0.355712	0.462362	0.625685	0.40924
RSc0763		putative monooxygenase oxidoreductase protein	7628	720	506	332	464	1930	3188.33	1463	1802	488	472	511	558	882.333	591.593	830	863	778	823.667	42.8525	538	531	695	588	92.7308	0.451288	-0.675566	-0.555065	0.509418	0.419113	0.511391
RSc0764	msrA	methionine sulfoxide reductase A	7446	6345	7349	6367	6904	6882.2	522.078	10301	4841	4506	4107	4246	4311	5385.33	2421.56	9815	8463	8056	8778	920.836	7162	4837	6228	6075.67	1169.96	0.184816	0.246003	0.277746	0.384521	0.330124	0.270329
RSc0765		hypothetical protein	4382	2699	2280	1999	1608	2593.6	1076.2	417	792	581	495	514	1080	646.5	247.613	779	1143	1225	1049	237.394	523	532	720	591.667	111.231	-1.58216	-1.47298	-1.73445	4.47458e-05	0.000523939	0.000135162
RSc0766	cfa2	putative cyclopropane-fatty-acyl-phospholipid synthase protein	5557	11457	5769	4434	8712	7185.8	2863.79	2945	2746	1127	941	897	2655	1885.17	989.916	3374	2398	2351	2707.67	577.54	1580	1387	1267	1411.33	157.912	-1.59847	-1.54279	-1.93679	0.000445894	0.00303333	0.000589594
RSc0767	pdxH1	pyridoxamine 5'-phosphate oxidase	808	807	181	150	472	483.6	321.253	701	993	141	126	178	567	451	359.437	821	330	310	487	289.425	241	253	355	283	62.6418	0.194711	-0.174462	-0.186943	0.698493	0.780994	0.770483
RSc0770		putative transmembrane dehydrogenase (small subunit) oxidoreductase protein	690	981	266	244	848	605.8	336.485	79	145	16	23	22	45	55	49.8197	237	97	59	131	93.7443	17	23	30	23.3333	6.50641	-3.0353	-2.30835	-4.0305	3.60145e-05	0.00191441	4.28205e-05
RSc0771		putative transmembrane dehydrogenase (large subunit) oxidoreductase protein	3090	3054	2083	1895	3008	2626	586.006	247	463	139	151	114	423	256.167	152.116	766	404	343	504.333	228.653	162	242	285	229.667	62.4206	-3.1211	-2.50346	-3.05049	2.77807e-07	2.41843e-05	4.20059e-06
RSc0772		putative oxidoreductase dehydrogenase (cytochrome C subunit) signal peptide protein	2193	1165	2794	2219	1312	1936.6	683.03	550	591	744	669	774	225	592.167	199.304	568	1446	1320	1111.33	474.739	639	700	1099	812.667	249.841	-0.914235	-0.781392	-0.663256	0.00339424	0.0276805	0.0538729
RSc0773		hypothetical protein	3238	3506	2700	2885	3192	3104.2	315.627	1357	1911	640	546	549	828	971.833	551.6	2104	1945	1790	1946.33	157.004	990	1451	1114	1185	238.56	-1.23497	-0.797165	-0.974039	0.000108229	0.0126425	0.00370395
RSc0774		hypothetical protein	1125	589	1542	1189	744	1037.8	378.293	559	661	826	774	813	495	688	139.057	796	1673	1502	1323.67	464.902	674	853	1355	960.667	353.036	0.10691	0.4104	0.48633	0.685887	0.176944	0.108418
RSc0777		hypothetical protein	3799	2457	2096	2400	1440	2438.4	861.263	1631	2961	2613	2335	2198	900	2106.33	738.788	4604	6036	5464	5368	720.811	2334	3375	6241	3983.33	2023.29	0.557916	1.01635	1.10459	0.0819451	0.0101165	0.00645438
RSc0778		hypothetical protein	765	556	858	753	592	704.8	126.77	685	580	441	424	479	315	487.333	129.294	502	857	816	725	194.209	372	446	507	441.667	67.6042	0.129264	-0.0186477	-0.146283	0.476045	0.93715	0.506137
RSc0779		putative thioredoxin protein	1152	904	1646	1352	1288	1268.4	272.163	1210	703	723	674	733	387	738.333	265.162	860	1520	1373	1251	346.501	782	767	928	825.667	88.9401	-0.0738758	-0.00219638	-0.0145998	0.76292	0.994669	0.962887
RSc0780	fadD2	acyl-CoA synthetase	2433	2038	2430	1440	2296	2127.4	416.502	1568	2070	622	651	538	1341	1131.67	625.766	2302	1260	1320	1627.33	585.048	1302	669	456	809	440.033	-0.574657	-0.642545	-1.1152	0.0950063	0.123903	0.0136422
RSc0781		Ankyrin repeat-containing protein	2013	1996	1707	1611	1432	1751.8	250.979	1099	1181	684	628	652	765	834.833	242.261	1999	1586	1400	1661.67	306.585	580	1080	1217	959	335.295	-0.529332	-0.208103	-0.459211	0.015007	0.406911	0.0706649
RSc0782		hypothetical protein	3159	4110	5586	4557	3048	4092	1049.88	2769	2486	2044	1614	1659	1431	2000.5	532.64	3261	3888	3535	3561.33	314.328	2328	3049	2688	2688.33	360.5	-0.382001	-0.287655	-0.110606	0.0854273	0.27935	0.687977
RSc0784	fkpA	FKBP-type peptidyl-prolyl cis-trans isomerase	4144	2626	2064	1317	1704	2371	1102.11	2557	4188	2314	2140	2416	2772	2731.17	745.279	4258	4452	4040	4250	206.116	1364	2956	4790	3036.67	1714.42	0.821535	0.64024	0.694713	0.0195257	0.103478	0.0846863
RSc0785		hypothetical protein	1384	2083	1069	539	624	1139.8	628.745	1023	3590	1167	1141	1313	2448	1780.33	1029.33	1388	2192	2028	1869.33	424.836	633	1103	1641	1125.67	504.382	1.10794	0.459402	0.258507	0.00229998	0.218159	0.501422
RSc0786		hypothetical protein	2104	2291	4033	4118	2488	3006.8	985.447	1112	1390	1308	1198	1120	1089	1202.83	121.807	1589	2356	2300	2081.67	427.58	1497	1327	1476	1433.33	92.6841	-0.682226	-0.435395	-0.338927	0.00340723	0.0886572	0.183095
RSc0787		hypothetical protein	922	541	1303	1094	656	903.2	311.807	353	437	436	416	445	261	391.333	72.1461	461	860	805	708.667	216.241	330	314	469	371	85.2467	-0.489891	-0.291064	-0.650442	0.0304454	0.269504	0.0197777
RSc0788		hypothetical protein	708	476	752	645	440	604.2	139.356	618	656	782	652	693	324	620.833	155.89	749	1264	1180	1064.33	276.298	390	526	815	577	217.041	0.763039	0.763931	0.417134	0.000862805	0.00288161	0.0736304
RSc0789		hypothetical protein	532	1098	572	398	608	641.6	267.221	464	1064	471	458	443	1305	700.833	382.431	635	876	907	806	148.899	341	420	562	441	111.987	0.392501	0.228011	-0.0829536	0.110514	0.44166	0.791511
RSc0790		signal peptide protein	1468	1622	1291	1203	1192	1355.2	185.625	1421	1988	1187	1086	1079	1845	1434.33	396.016	1480	2043	2009	1844	315.691	940	1186	1366	1164	213.85	0.521049	0.316262	0.219876	0.00098188	0.0543133	0.173889
RSc0791	glnS	glutaminyl-tRNA synthetase	8728	8414	3765	3481	5288	5935.2	2504.79	8602	13058	4065	3714	3777	7974	6865	3739.11	8269	6787	6038	7031.33	1135.39	4196	4783	5758	4912.33	788.991	0.621635	0.063614	0.13517	0.0234716	0.852	0.681903
RSc0792		hypothetical protein	121	37	156	99	24	87.4	55.967	58	78	80	79	94	36	70.8333	20.5759	90	163	179	144	47.4447	53	84	85	74	18.1934	0.670263	0.749359	0.413678	0.198442	0.205947	0.503679
RSc0793		hypothetical protein	579	394	1126	751	424	654.8	299.297	416	627	600	603	665	477	564.667	96.3923	699	1128	1116	981	244.293	426	561	756	581	165.907	0.481234	0.657408	0.467566	0.0559643	0.029218	0.110912
RSc0794		hypothetical protein	680	432	1113	844	440	701.8	287.712	431	552	576	541	603	387	515	85.9651	669	974	955	866	170.871	434	446	707	529	154.269	0.275369	0.375567	0.206676	0.224539	0.161966	0.448124
RSc0795		hypothetical protein	1366	1413	1584	1257	832	1290.4	282.043	816	1293	767	769	723	774	857	215.623	1208	1739	1715	1554	299.885	470	741	1345	852	447.936	-0.00515724	0.112562	-0.262806	0.978505	0.592176	0.20491
RSc0796		Acyl-CoA-transferase family III protein	2054	2230	2032	1760	1808	1976.8	192.752	1690	1925	1092	1077	1171	1179	1355.67	360.113	1938	2984	2660	2527.33	535.471	1135	1632	2533	1766.67	708.662	0.0189766	0.222574	0.249891	0.916457	0.262664	0.210034
RSc0797	alaS	alanyl-tRNA synthetase	12097	12456	7403	6026	7248	9046	2999.56	11365	18447	8511	8580	8605	13392	11483.3	3942.04	12652	14814	13070	13512	1146.77	6106	9211	10123	8480	2105.91	0.837924	0.4093	0.290675	0.000422234	0.0809172	0.211706
RSc0798		putative purine nucleoside permease protein	3400	4567	3843	4501	7624	4787	1657.84	270	250	147	156	127	189	189.833	58.2663	273	345	309	309	36	231	134	160	175	50.2096	-4.05916	-3.82081	-4.05653	2.56902e-08	4.97723e-07	3.16717e-07
RSc0799		putative purine nucleoside permease protein	3124	3035	4035	4811	5928	4186.6	1214.56	304	231	164	147	145	243	205.667	64.1301	338	385	313	345.333	36.5559	303	173	185	220.333	71.8424	-3.82225	-3.46563	-3.5439	2.84172e-08	7.952e-07	6.9564e-07
RSc0800		putative ferrisiderophore receptor signal peptide protein	462	151	993	428	456	498	305.53	73931	17738	10542	15970	14660	9333	23695.7	24818.2	3085	16368	14712	11388.3	7238.41	23307	8475	12226	14669.3	7711.97	6.2349	4.72206	5.4147	2.99183e-06	7.06966e-05	1.88544e-05
RSc0801		putative lipoprotein transmembrane	756	113	338	195	280	336.4	249.574	62006	9815	7067	9953	9415	4212	17078	22120.2	3099	11067	10363	8176.33	4411.17	11959	4508	8990	8485.67	3751.02	6.2292	4.99335	5.16903	2.79833e-07	5.52596e-06	2.8854e-06
RSc0802		putative stomatin-like transmembrane protein	1124	717	549	692	832	782.8	215.682	261	207	78	87	78	90	133.5	79.8417	595	188	150	311	246.684	168	129	159	152	20.4206	-2.0337	-1.60221	-1.84503	9.33749e-06	0.000586912	0.000188336
RSc0803		hypothetical protein	1769	1807	1719	1806	1424	1705	161.135	915	589	257	274	225	162	403.667	291.362	984	560	526	690	255.178	721	761	462	648	162.318	-1.55738	-1.53021	-1.0301	9.9652e-05	0.000730941	0.0101604
RSc0804		transcription regulator protein	569	738	1060	617	800	756.8	192.978	405	477	290	255	263	342	338.667	87.9106	606	523	525	551.333	47.3533	331	264	295	296.667	33.5311	-0.629712	-0.534416	-0.848685	0.0168019	0.0819207	0.0101625
RSc0805		hypothetical protein	432	438	761	723	392	549.2	177.397	201	276	247	203	269	162	226.333	44.8092	267	437	473	392.333	110.024	238	228	280	248.667	27.5923	-0.583022	-0.451143	-0.475451	0.0125156	0.0900936	0.0773973
RSc0806		hypothetical protein	465	629	651	461	400	521.2	111.737	215	421	227	199	212	270	257.333	83.8061	471	479	474	474.667	4.04145	294	334	495	374.333	106.397	-0.509292	-0.247696	-0.0673617	0.006696	0.233747	0.758104
RSc0807		4-oxalocrotonate tautomerase	847	1290	678	514	864	838.6	289.67	899	936	425	364	432	1224	713.333	354.726	1034	1010	868	970.667	89.7181	421	462	653	512	123.818	0.0479805	0.0485032	-0.303278	0.861493	0.88406	0.3333
RSc0808	ltaA	low specificity L-threonine aldolase protein	2923	2791	3120	2634	3256	2944.8	249.132	2173	2330	1544	1492	1653	2106	1883	361.757	3308	3620	3326	3418	175.168	1484	1723	2283	1830	410.106	-0.139275	0.183263	-0.164269	0.270569	0.226538	0.282542
RSc0809		hypothetical protein	988	718	1014	720	944	876.8	146.209	481	659	439	387	472	576	502.333	98.6502	864	1083	971	972.667	109.51	412	515	746	557.667	171.039	-0.296317	0.102098	-0.158712	0.0297663	0.525424	0.318555
RSc0810		hypothetical protein	1952	1760	1993	1249	1040	1598.8	430.333	1242	2197	1249	1247	1318	2160	1568.83	473.219	2334	2422	2409	2388.33	47.5009	804	1419	1674	1299	447.242	0.434603	0.417116	0.0555568	0.026875	0.065154	0.817818
RSc0811	sorB	sulfite:cytochrome C oxidoreductase subunit B	2907	1133	1517	1660	1304	1704.2	701.811	148	174	116	96	95	108	122.833	31.6633	241	170	177	196	39.128	145	114	161	140	23.8956	-3.15002	-3.19174	-3.0931	1.15749e-09	8.55947e-09	1.23764e-08
RSc0814		hypothetical protein	5740	2988	1872	1846	1008	2690.8	1844.04	2548	1892	1494	1377	1391	639	1556.83	632.606	2033	2800	2749	2527.33	428.864	2723	1383	2075	2060.33	670.12	0.142305	-0.196901	-0.0147588	0.681993	0.633244	0.973236
RSc0815		hypothetical protein	8526	4754	9018	8658	9312	8053.6	1870.12	1820	527	491	407	426	351	670.333	566.649	1393	1114	1081	1196	171.403	2111	786	1064	1320.33	698.703	-3.08028	-2.76301	-2.16306	7.8924e-07	2.17134e-05	0.000178597
RSc0816		hypothetical protein	258	4	14	17	8	60.2	110.69	2	1	15	8	13	0	6.5	6.47302	4	12	13	9.66667	4.93288	17	14	18	16.3333	2.08167	-0.886625	-1.43388	-0.316609	0.512875	0.378774	0.84821
RSc0817	gst1	glutathione S-transferase protein	2730	2578	4536	2970	3048	3172.4	784.996	4853	4758	3409	3599	3528	4077	4037.33	637.59	3403	6186	5722	5103.67	1490.98	3768	3892	5528	4396	982.299	0.924291	0.630682	1.00283	6.40678e-05	0.00546503	0.000136742
RSc0818		endoglucanase c-terminal domain harboring protein	1745	1168	1617	1548	1960	1607.6	291.528	270	181	164	145	149	99	168	56.9912	313	299	278	296.667	17.6163	403	211	252	288.667	101.115	-2.59301	-2.40411	-1.9012	1.1056e-08	2.23787e-07	2.35312e-06
RSc0820		putative transcription regulator protein	441	377	894	426	440	515.6	213.134	380	322	172	174	151	225	237.333	93.1744	321	350	324	331.667	15.9478	429	257	264	316.667	97.3465	-0.578081	-0.779742	-0.254102	0.0831585	0.0566309	0.534903
RSc0821		putative NADPH nitroreductase protein	192	153	318	176	400	247.8	106.476	173	187	96	89	62	72	113.167	53.3345	189	128	140	152.333	32.3161	256	172	144	190.667	58.2866	-0.424649	-0.663489	0.258434	0.311973	0.190084	0.6159
RSc0822		hypothetical protein	88	60	47	30	88	62.6	25.5108	50	56	19	19	17	63	37.3333	21.2289	46	38	31	38.3333	7.50555	41	33	31	35	5.2915	-0.432015	-0.804259	-0.35642	0.137186	0.0262532	0.30481
RSc0830		hypothetical protein	170	66	352	323	104	203	128.705	870	814	2737	2558	2686	495	1693.33	1068.59	782	4956	4118	3285.33	2208.07	972	1703	2370	1681.67	699.244	3.89939	4.30808	3.97723	1.15878e-05	1.46388e-05	2.37841e-05
RSc0833		hypothetical protein	15	10	34	20	32	22.2	10.4976	6	5	7	8	8	0	5.66667	3.01109	4	14	10	9.33333	5.03322	21	19	11	17	5.2915	-1.06193	-0.981781	0.567519	0.032871	0.0889125	0.28898
RSc0834		hypothetical protein	29	6	32	26	32	25	10.9087	19	6	17	12	12	9	12.5	4.84768	20	35	26	27	7.54983	27	27	33	29	3.4641	-0.272075	0.442125	1.06619	0.569271	0.418137	0.0502145
RSc0836		hypothetical protein	108	27	71	54	32	58.4	32.8679	27	18	39	18	30	9	23.5	10.6348	22	71	61	51.3333	25.8908	48	47	54	49.6667	3.78594	-0.457499	-0.183906	0.309619	0.352524	0.765159	0.595703
RSc0839		hypothetical protein	14	10	95	91	8	43.6	45.1697	15	13	55	39	63	9	32.3333	23.3124	24	96	63	61	36.0416	70	63	61	64.6667	4.72582	0.808943	1.35011	2.22844	0.336585	0.163963	0.0261399
RSc0844		putative dna modification methylase protein	11	8	177	100	8	60.8	75.9849	9	6	96	100	74	0	47.5	47.4795	8	178	140	108.667	89.2263	156	135	136	142.333	11.8462	0.952499	1.98006	3.64406	0.38099	0.128458	0.00818846
RSc0848		conserved hypothetical protein	14	30	5	15	32	19.2	11.4761	15	26	10	10	10	9	13.3333	6.56252	18	19	17	18	1	49	26	21	32	14.9332	0.175731	0.178855	1.5519	0.749593	0.785055	0.013877
RSc0853		bacteriophage-like protein	82	53	142	114	16	81.4	49.5459	40	47	69	72	65	45	56.3333	13.8804	53	126	112	97	38.7427	134	115	94	114.333	20.0083	0.389716	0.310204	1.24972	0.480655	0.625953	0.0459628
RSc0857		bacteriophage-like protein	66	8	65	45	8	38.4	28.9879	12	12	16	20	15	9	14	3.84708	6	40	29	25	17.3494	37	22	40	33	9.64365	-0.457155	-0.368037	0.436333	0.537121	0.680233	0.595694
RSc0860		probable bacteriophage-related protein	12	6	162	79	8	53.4	67.9544	9	5	72	73	59	0	36.3333	35.1549	6	110	113	76.3333	60.9289	122	128	100	116.667	14.7422	0.766785	1.48282	3.42269	0.469525	0.233747	0.00936215
RSc0867		putative hns-like transcription regulator protein	424	835	1506	985	632	876.4	410.579	468	769	1081	958	909	1044	871.5	226.209	690	2021	1962	1557.67	752	2497	1913	2219	2209.67	292.112	0.567358	0.847727	2.23473	0.108664	0.0450443	6.32406e-05
RSc0868	ripP1, popP2	Type III effector protein (acetyltransferase) PopP2	1084	671	599	354	520	645.6	271.945	504	580	335	292	283	972	494.333	263.281	933	756	642	777	146.632	330	290	303	307.667	20.4042	-0.0972632	0.0482715	-0.699571	0.551016	0.811431	0.00164557
RSc0873		putative bacteriophage-related transmembrane protein	9	2	286	145	8	90	124.97	5	4	116	99	111	0	55.8333	58.1633	5	234	208	149	125.383	292	239	174	235	59.1016	0.835107	2.63889	4.87019	0.569656	0.138449	0.00889783
RSc0884		hypothetical protein	199	73	360	462	40	226.8	181.922	96	71	902	704	754	72	433.167	392.779	126	1173	1108	802.333	586.623	346	335	234	305	61.7333	1.93473	2.29208	1.8048	0.0642498	0.0495025	0.105499
RSc0885		hypothetical protein of unknown function duf1484	31	51	134	62	16	58.8	45.6366	11	58	56	36	61	81	50.5	24.0728	16	104	122	80.6667	56.7215	63	60	118	80.3333	32.6548	0.356421	0.271991	1.19229	0.534614	0.679364	0.0644541
RSc0886		hypothetical protein	832	178	392	403	168	394.6	269.1	355	476	448	542	437	477	455.833	61.4212	552	866	801	739.667	165.742	342	508	656	502	157.086	0.989304	0.990884	0.995525	0.0353123	0.0655621	0.0652612
RSc0888		activation/secretion protein	160	60	309	99	64	138.4	103.447	87	87	118	134	121	81	104.667	22.3129	115	199	191	168.333	46.3609	147	160	159	155.333	7.23418	0.475127	0.348969	0.872569	0.296616	0.519634	0.101347
RSc0889		hypothetical protein	262	169	239	130	120	184	63.9257	166	129	109	94	103	162	127.167	30.7858	244	167	188	199.667	39.8037	104	128	146	126	21.0713	-0.0127276	-0.0852473	-0.159737	0.952352	0.717037	0.491322
RSc0890		putative bacteriophage related protein	5	1	140	130	8	56.8	71.5171	3	11	60	43	71	0	31.3333	30.7549	4	131	99	78	66.053	89	80	80	83	5.19615	0.731475	2.11347	3.59354	0.574522	0.167442	0.0230149
RSc0891		putative site-specific integrase/recombinase protein	75	15	177	168	24	91.8	77.2056	29	13	80	100	89	18	54.8333	39.0252	30	197	136	121	84.5044	143	147	169	153	14	0.27164	1.11107	2.06174	0.75294	0.258969	0.0323618
RSc0892		putative phage-related protein	85	12	66	43	40	49.2	27.7074	15	6	27	22	23	54	24.5	16.2327	19	57	48	41.3333	19.8578	64	51	49	54.6667	8.14453	-0.715726	0.0530125	0.980388	0.231786	0.944273	0.149758
RSc0896		putative transmembrane protein	5553	7673	4700	3217	4176	5063.8	1686.6	3145	5239	1589	1563	1697	4365	2933	1588.97	4068	3605	3378	3683.67	351.662	1701	2157	2824	2227.33	564.794	-0.491257	-0.658941	-0.841276	0.0338272	0.021959	0.00550385
RSc0897		hydrolase protein	2105	2894	2537	1797	1520	2170.6	553.335	1315	2232	1305	1200	1309	2313	1612.33	513.773	1837	2983	2802	2540.67	616.077	1180	1760	2681	1873.67	756.928	-0.00377826	0.0418094	0.140909	0.982787	0.832776	0.449171
RSc0898	ubiG	3-demethylubiquinone-9 3-methyltransferase	3594	3458	3496	2487	2520	3111	556.907	2526	3810	2188	1975	2177	3501	2696.17	770.089	3101	4989	4853	4314.33	1052.98	2028	2869	3658	2851.67	815.138	0.23811	0.287171	0.254578	0.0652421	0.062646	0.0959295
RSc0899		outer membrane lipoprotein transmembrane	24803	19418	22707	26712	18904	22508.8	3373.32	17766	6748	5385	5356	4796	2619	7111.67	5389.94	20733	14637	14495	16621.7	3561.23	13751	9378	10921	11350	2217.84	-1.08002	-0.560872	-0.532947	0.000783346	0.0886857	0.104178
RSc0900		signal peptide protein	197129	176102	124615	117941	184456	160049	36252.5	226120	162694	117944	106336	106229	145476	144133	46085.5	206355	217337	173932	199208	22567.9	127386	133478	159268	140044	16924.8	0.387118	0.222746	0.298424	0.0894705	0.414131	0.268855
RSc0901	gyrA	DNA gyrase subunit A	17863	14139	10766	10197	8792	12351.4	3653.68	16098	20019	12062	12003	11778	16416	14729.3	3345.34	16021	19964	17878	17954.3	1972.61	8564	11731	15224	11839.7	3331.33	0.784195	0.379737	0.342113	0.000561739	0.0931469	0.129863
RSc0902		signal peptide protein	26259	22743	6924	7015	14368	15461.8	8874.6	36209	25949	11797	11732	11260	23202	20024.8	10202	37926	21580	16785	25430.3	11084	8055	8084	12134	9424.33	2346.68	0.900089	0.526115	-0.170806	0.0254999	0.250927	0.730416
RSc0903	serC	phosphoserine aminotransferase	4035	2473	2583	1856	1480	2485.4	976.974	2772	4297	2974	3130	3204	2790	3194.5	567.539	3361	5285	4615	4420.33	976.66	2394	3329	4486	3403	1047.96	1.03656	0.65926	0.843475	0.000900121	0.0376842	0.0104816
RSc0904	pheA	bifunctional chorismate mutase/prephenate dehydratase	4168	3816	2731	1940	1568	2844.6	1135.33	4292	5794	3352	3388	3378	3969	4028.83	946.679	4745	6286	5693	5574.67	777.285	1765	2685	3868	2772.67	1054.24	1.13062	0.738874	0.280339	0.00020414	0.0135645	0.328291
RSc0905	hisC2	histidinol-phosphate aminotransferase	4154	3168	3781	3029	2232	3272.8	739.673	4321	4508	4299	4019	4060	3429	4106	377.649	5823	7151	6759	6577.67	682.318	1685	2561	3357	2534.33	836.319	0.970837	0.891545	0.0579357	5.13503e-05	0.000447451	0.798633
RSc0906	tyrA	putative prephenate dehydrogenase oxidoreductase protein	1367	1325	1497	1046	928	1232.6	236.701	691	1661	1089	1083	1213	945	1113.67	321.896	952	1791	1663	1468.67	452	882	1217	1738	1279	431.355	0.439753	0.104417	0.476893	0.0328905	0.669866	0.0467582
RSc0907	aroA	3-phosphoshikimate 1-carboxyvinyltransferase	2028	1903	2914	1549	1552	1989.2	558.818	2146	3791	2556	2493	2644	2952	2763.67	566.233	2127	4369	4030	3508.67	1208.5	1281	2242	2837	2120	785.141	1.0288	0.64751	0.486845	1.05455e-05	0.00254138	0.0158327
RSc0908	cmk	cytidylate kinase protein	3326	3619	4339	2732	1992	3201.6	889.808	3221	9600	6526	6611	6264	6453	6445.83	2020.65	4661	12513	11261	9478.33	4218.64	3087	5295	6908	5096.67	1918.21	1.56072	1.33472	1.05003	1.07053e-05	0.000174756	0.00128082
RSc0909	rpsA	30S ribosomal protein S1	34286	36060	22811	14384	19448	25397.8	9435.02	66564	160597	79601	79624	79990	98676	94175.3	34117	60606	122705	96985	93432	31201.6	22537	63386	71047	52323.3	26078.6	2.44071	1.62594	1.31633	1.36595e-06	0.00023085	0.00141982
RSc0910	ihfB	integration host factor subunit beta	8048	6068	6092	3550	4200	5591.6	1775.95	18107	31937	15855	16281	15525	9828	17922.2	7411.86	15828	27752	23489	22356.3	6042.16	4400	11851	14000	10083.7	5038.11	2.35743	1.7521	1.12891	4.3266e-07	3.36359e-05	0.00170315
RSc0911		hypothetical protein	1137	1068	1016	617	688	905.2	235.98	810	1572	721	584	754	756	866.167	354.052	1012	1072	1091	1058.33	41.2351	586	639	781	668.667	100.828	0.492139	0.0195219	-0.0843096	0.00321675	0.920993	0.6496
RSc0912		hypothetical protein	2984	2110	3815	2529	1184	2524.4	980.472	2624	3227	2684	2569	2775	1629	2584.67	524.171	4061	4609	4126	4265.33	299.393	1816	3057	4169	3014	1177.09	0.810608	0.669294	0.677183	0.00439488	0.0309085	0.0295183
RSc0913	ugd	UDP-glucose 6-dehydrogenase	5508	5376	8048	5538	4544	5802.8	1319.53	6334	7724	5645	5847	6010	8865	6737.5	1278.91	8893	11798	10785	10492	1474.5	4897	6646	8260	6601	1681.95	0.698069	0.783972	0.666566	6.67033e-05	0.000104912	0.000450399
RSc0914	rfaE	ADP-heptose synthase protein	5239	5700	6042	5034	4752	5353.4	517.467	5197	5516	3836	3902	3960	6183	4765.67	1001.72	7640	9162	8015	8272.33	792.96	5403	5757	6566	5908.67	596.15	0.288798	0.543569	0.632541	0.0242021	0.00130119	0.000377266
RSc0915	rfaD	ADP-L-glycero-D-manno-heptose-6-epimeraseprotein	5788	5348	6498	5377	5016	5605.4	569.186	7441	5965	4608	4409	4352	5283	5343	1198.9	10243	9614	8471	9442.67	898.339	4869	5625	7163	5885.67	1169	0.470077	0.66329	0.539702	0.00535124	0.00158907	0.00667518
RSc0916		putative ComEA-related signal peptide protein	783	471	1052	785	656	749.4	212.246	724	501	472	395	470	648	535	124.451	1007	826	827	886.667	104.213	676	779	585	680	97.0618	0.0227086	0.228758	0.474627	0.934077	0.448226	0.114833
RSc0917	cysM	cysteine synthase B	2648	1721	3000	2306	1904	2315.8	524.869	2557	2183	1900	1740	1727	2448	2092.5	359.231	2702	3210	2976	2962.67	254.262	1837	2035	2536	2136	360.279	0.375139	0.298996	0.3931	0.0110804	0.0742862	0.0226837
RSc0918	mltB	putative membrane-bound lytic murein transglycosylase B protein	3383	3065	2693	1842	2376	2671.8	599.359	1311	2677	1240	1151	1358	1719	1576	573.397	2287	2665	2502	2484.67	189.595	664	1148	1957	1256.33	653.272	-0.274482	-0.266197	-0.751008	0.22398	0.328604	0.0113764
RSc0919		Probable Histone deacetylase	2007	1507	3562	2171	1880	2225.4	786.218	1519	1497	1322	1205	1358	1251	1358.67	127.588	1890	2838	2804	2510.67	537.782	1581	1613	1932	1708.67	194.073	-0.0799692	0.164497	0.21038	0.690026	0.484911	0.366201
RSc0920		ABC transporter ATP-binding protein	1069	548	961	638	416	726.4	277.669	827	1352	1418	1520	1371	936	1237.33	283.807	1478	2056	1853	1795.67	293.234	646	1264	1580	1163.33	475.068	1.48377	1.22536	1.1334	0.000300199	0.00360131	0.00638995
RSc0921		transmembrane ABC transporter protein	634	469	714	458	232	501.4	185.938	778	918	1195	1027	948	756	937	163.21	1311	1152	1113	1192	104.886	498	1120	1109	909	355.979	1.6429	1.14693	1.27916	0.000102056	0.00494519	0.00241378
RSc0922		NLPA lipoprotein-related, probable solute-binding protein	2459	1700	2113	1127	1024	1684.6	618.621	3695	3456	3168	3218	2796	2664	3166.17	388.729	7050	4296	3998	5114.67	1682.66	1774	3759	4217	3250	1298.6	1.61042	1.41562	1.32943	5.52285e-05	0.000586692	0.000996304
RSc0923	etfB	electron transfer flavoprotein subunit beta	18398	18191	11189	10339	14352	14493.8	3778.76	17368	20165	8708	8790	8742	20664	14072.8	5941.78	22898	17141	14339	18126	4363.69	12047	7910	7630	9195.67	2473.29	0.308493	0.165369	-0.246501	0.113232	0.486001	0.295623
RSc0924	etfA	electron transfer flavoprotein subunit alpha	15533	14321	10036	9724	10984	12119.6	2639.48	17442	19397	8611	9220	9121	13248	12839.8	4672.45	19193	19252	17254	18566.3	1136.9	9042	6739	6777	7519.33	1318.8	0.564492	0.483796	-0.26141	0.00170907	0.0147697	0.170083
RSc0925		putative acyl-CoA dehydrogenase oxidoreductase protein	6040	4079	4533	4325	5264	4848.2	799.693	4348	4502	2188	2376	2144	4293	3308.5	1179.44	5526	4173	3548	4415.67	1011.08	2354	1304	1551	1736.33	548.987	-0.137766	-0.222032	-1.00461	0.45283	0.312838	0.000290007
RSc0926	dadA	D-amino acid dehydrogenase small subunit	11757	8242	5805	10929	4464	8239.4	3153.86	15162	5971	5167	4614	3926	2871	6285.17	4475.76	9803	9440	8557	9266.67	640.829	9966	12262	11126	11118	1148.02	0.281273	0.0904028	0.943035	0.342329	0.811095	0.0114268
RSc0927	lrp	leucine-responsive regulatory DNA-binding transcription regulator protein	296	216	551	233	192	297.6	146.797	494	432	325	275	278	279	347.167	93.6876	705	446	431	527.333	154.047	399	391	487	425.667	53.2666	0.891248	0.688075	0.944309	0.00315452	0.0367838	0.00632081
RSc0928		hypothetical protein	1062	434	480	216	344	507.2	326.088	280	710	310	238	300	306	357.333	174.79	875	615	656	715.333	139.787	247	528	576	450.333	177.72	0.218278	0.273759	0.205483	0.576709	0.548551	0.661793
RSc0929		hypothetical protein	1609	1405	1756	1407	608	1357	443.99	1126	1286	749	645	725	675	867.667	269.398	1781	1370	1417	1522.67	224.954	1227	976	1370	1191	199.452	0.0253338	-0.0183687	0.188731	0.914455	0.949045	0.468373
RSc0930		hypothetical protein	2816	4605	2409	2424	1312	2713.2	1196.77	2890	2379	583	579	644	630	1284.17	1058.68	3746	2347	2466	2853	775.646	2643	1567	1902	2037.33	550.618	-0.627692	-0.242681	-0.172248	0.0950444	0.60099	0.713459
RSc0931		signal peptide protein	1663	2843	1702	756	1144	1621.6	786.982	770	684	257	184	201	549	440.833	259.407	2133	591	544	1089.33	904.147	722	471	424	539	160.215	-1.58445	-1.10812	-1.46609	0.00107596	0.0373136	0.0079593
RSc0932		probable membrane-bound dehydrogenase oxidoreductase protein	1622	1269	1242	1066	1200	1279.8	206.594	957	727	337	319	307	522	528.167	265.586	1086	704	666	818.667	232.296	615	506	594	571.667	57.8302	-0.853365	-0.854955	-0.77482	0.00053379	0.00247294	0.0048378
RSc0933	rpsP	30S ribosomal protein S16	4985	1898	2932	2341	1368	2704.8	1398.32	2546	2893	4524	4257	3721	1818	3293.17	1050.85	2664	5770	5679	4704.33	1767.57	3248	4281	6331	4620	1569.21	1.115	0.725414	1.24687	0.0117964	0.132969	0.0135378
RSc0934	rimM	16S rRNA-processing protein	4979	4614	5466	3999	2480	4307.6	1153.46	2545	5954	5976	5726	5280	3735	4869.33	1413.72	3676	7679	6721	6025.33	2090.21	4103	5185	6477	5255	1188.55	0.842758	0.328317	0.742265	0.00669018	0.323847	0.0296923
RSc0935	trmD	tRNA (guanine-N(1)-)-methyltransferase	5527	11825	8742	5412	4816	7264.4	2976.03	6988	18049	14392	12633	12066	20043	14028.5	4644.1	12589	17028	15670	15095.7	2274.55	7178	13118	12309	10868.3	3221.42	1.4311	0.977466	1.00893	4.16718e-05	0.00337675	0.0025979
RSc0936	rplS	50S ribosomal protein L19	10779	16988	10681	7273	5264	10197	4460.24	13817	36002	26938	24233	21952	25461	24733.8	7204.52	24502	30178	26193	26957.7	2914.24	13416	23172	23932	20173.3	5864.35	1.92491	1.24558	1.33686	1.14089e-05	0.00164133	0.000929692
RSc0937		Probable Nudix hydrolase	682	775	871	421	248	599.4	258.231	511	1271	972	899	1024	1026	950.5	249.037	681	1528	1389	1199.33	454.238	443	698	782	641	176.542	1.34121	0.73971	0.449368	0.000865349	0.0591366	0.245483
RSc0938	cobD	adenosylcobinamide-phosphate synthase	5320	2964	6256	5320	2792	4530.4	1557.26	4384	3198	4257	3771	4107	1989	3617.67	904.173	5171	7598	7282	6683.67	1319.5	3674	4556	6938	5056	1688.47	0.440816	0.5788	0.710014	0.0587378	0.0380527	0.0132681
RSc0939		hypothetical protein	3202	2289	1527	1154	1256	1885.6	859.632	1819	1578	871	722	788	1098	1146	452.862	1781	1372	1294	1482.33	261.577	1181	1600	1139	1306.67	254.901	-0.145797	-0.577534	-0.185512	0.411576	0.0114729	0.385029
RSc0940		probable gtpase protein	3118	2430	3112	2349	1344	2470.6	727.355	1934	2569	1830	1556	1792	1845	1921	341.759	2701	3149	2845	2898.33	228.712	1264	2502	2320	2028.67	668.444	0.25716	0.0734248	0.105441	0.227037	0.783912	0.689094
RSc0941		Probable CAAX prenyl protease 1	3937	4007	3944	3086	1728	3340.4	978.414	1552	4449	2156	1894	2151	3870	2678.67	1182.37	3408	3762	3612	3594	177.685	1280	3025	2948	2417.67	986	0.0966296	-0.0493679	-0.144166	0.718248	0.880968	0.649054
RSc0942	orn	oligoribonuclease	2717	1362	1567	1102	880	1525.6	714.869	4226	4045	2228	1967	2168	1188	2637	1220.09	2682	3867	3460	3336.33	602.102	1216	2091	2649	1985.33	722.32	1.52054	0.909396	0.729175	2.01931e-05	0.00539238	0.0205663
RSc0943	mogA	molybdenum cofactor biosynthesis protein	2223	1309	2056	1627	936	1630.2	528.633	1256	1619	1480	1436	1400	1152	1390.5	165.744	1897	2789	2508	2398	456.06	808	1334	2307	1483	760.527	0.444137	0.460685	0.262448	0.0792355	0.118933	0.379914
RSc0944		hypothetical protein	1547	1929	1152	789	1056	1294.6	446.952	1291	2289	966	977	1023	1296	1307	504.091	1591	2022	1738	1783.67	219.099	946	1051	1922	1306.33	535.761	0.550418	0.265462	0.37826	0.0242008	0.342162	0.177852
RSc0945	pmbA	putative PMBA protein (tlde protein)	7493	5717	5795	4874	3272	5430.2	1536.04	5907	6424	4549	4553	4817	4653	5150.5	808.904	6260	8187	7190	7212.33	963.694	3598	4689	6619	4968.67	1529.79	0.550412	0.251754	0.268757	0.00638995	0.250854	0.221204
RSc0946	folA	dihydrofolate reductase oxidoreductase protein	702	714	964	654	736	754	121.169	614	1012	602	623	650	1017	753	203.179	756	1390	1217	1121	327.721	434	871	1070	791.667	325.337	0.433599	0.477333	0.51064	0.0049414	0.00798405	0.00528928
RSc0947	thyA	thymidylate synthase	2005	2056	2595	1705	2240	2120.2	327.708	1763	2560	1523	1535	1661	2421	1910.5	459.918	2145	3168	2953	2755.33	539.385	1156	1704	2471	1777	660.532	0.316773	0.303587	0.203755	0.015284	0.0443442	0.168652
RSc0948		Pyridoxal phosphate-dependent enzyme, beta subunit	3097	1106	241	294	240	995.6	1230.92	354	360	374	270	293	225	312.667	59.3352	412	416	370	399.333	25.482	899	519	342	586.667	284.599	-0.116337	-1.11039	-0.22836	0.868438	0.156332	0.770778
RSc0949		hypothetical protein	961	201	476	181	120	387.8	348.466	630	480	586	592	533	198	503.167	158.362	526	915	882	774.333	215.695	352	411	542	435	97.2471	1.55163	0.996685	0.70245	0.00581099	0.0911175	0.229027
RSc0950		hypothetical protein	1830	2009	1800	1703	1688	1806	128.796	176	309	173	188	171	216	205.5	53.377	376	382	375	377.667	3.78594	258	305	352	305	47	-2.62761	-2.3034	-2.05992	2.22412e-10	6.07405e-09	1.79556e-08
RSc0951		hypothetical protein	5077	4506	4342	4441	3840	4441.2	441.51	3087	3823	2721	2393	2528	1251	2633.83	849.53	5930	5761	5240	5643.67	359.653	1943	3310	3596	2949.67	883.449	-0.0660489	0.274889	-0.120413	0.693202	0.154496	0.547087
RSc0952		putative ATP-dependent RNA helicase protein	3092	1853	2327	310	1752	1866.8	1018.56	1475	9129	7616	8406	7979	5283	6648	2848.78	3997	7333	6881	6070.33	1809.73	2719	5493	1760	3324	1938.64	2.8339	1.55881	1.28552	0.00199969	0.0633972	0.126457
RSc0953		hypothetical protein	1630	1673	1691	2027	1160	1636.2	309.793	1014	308	362	325	293	261	427.167	289.438	1074	477	450	667	352.731	698	623	496	605.667	102.109	-1.39845	-1.51787	-0.996808	0.000902817	0.00240347	0.0264213
RSc0971		hypothetical conserved protein	6276	17447	10695	10525	4160	9820.6	5099.74	2123	2181	1253	921	924	1944	1557.67	592.807	2756	2486	2297	2513	230.688	2942	2766	2133	2613.67	425.47	-2.12627	-2.12856	-1.51379	4.37012e-05	0.000323449	0.00373292
RSc0972		hypothetical protein	2917	2043	1874	1517	1224	1915	643.808	529	763	613	631	593	468	599.5	100.211	1012	1299	1192	1167.67	145.039	457	615	1026	699.333	293.725	-0.994194	-0.866976	-1.0703	0.00103653	0.00964427	0.0026335
RSc0973		amino-acid-binding periplasmic (PBP) ABC transporter protein	2287	2927	604	615	2040	1694.6	1042.11	3530	4004	855	820	827	9180	3202.67	3265.28	3356	1807	1598	2253.67	960.351	1796	1687	2012	1831.67	165.41	0.719449	0.349817	0.716604	0.125988	0.54621	0.206028
RSc0974		hypothetical protein	1162	2557	1978	1534	1872	1820.6	520.959	509	459	261	174	236	576	369.167	166.088	524	505	516	515	9.53939	450	369	340	386.333	57.0117	-1.99524	-1.96085	-1.79893	3.27153e-05	0.000280755	0.000578876
RSc0975		ABC transporter ATP-binding protein	1594	1180	2238	1470	1400	1576.4	399.248	1172	1768	1629	1633	1626	1629	1576.17	205.644	1439	2766	2504	2236.33	702.827	1148	1719	2117	1661.33	487.067	0.565061	0.468841	0.618792	0.00404872	0.0313185	0.00667915
RSc0976	parE	DNA topoisomerase IV subunit B	4915	3296	4976	3618	3240	4009	867.257	4200	5876	4601	4538	4586	4617	4736.33	579.825	6312	8346	6933	7197	1042.38	2689	4589	6372	4550	1841.81	0.820098	0.770069	0.627665	0.000317618	0.00191991	0.00798405
RSc0977		putative Lytic transglycosylase-like protein	953	633	1362	907	544	879.8	321.048	688	1016	986	906	962	729	881.167	139.132	1138	1798	1549	1495	333.297	530	993	1057	860	287.574	0.6746	0.72278	0.478869	0.0113325	0.0188225	0.106473
RSc0978	parC	DNA topoisomerase IV subunit A	3867	2739	4047	2519	3912	3416.8	726.38	3759	5779	3641	3679	3628	4320	4134.33	847.037	6400	6554	5611	6188.33	505.88	1834	3786	4223	3281	1272.05	0.824408	0.829288	0.433537	0.00102631	0.00327552	0.092256
RSc0979		probable transmembrane protein	597	376	1101	758	480	662.4	283.32	404	852	1166	1070	1089	405	831	346.455	738	1920	1646	1434.67	618.69	443	786	1029	752.667	294.419	1.04618	1.18345	0.828813	0.00320275	0.00397788	0.0309069
RSc0980		Chromate transporter protein	433	283	785	524	200	445	228.174	263	572	763	663	707	297	544.167	214.217	433	1126	1028	862.333	375.028	273	509	760	514	243.538	1.07719	0.946871	0.743207	0.00862397	0.035558	0.0917052
RSc0981	lldP	putative L-lactate permease transmembrane protein	11881	18034	16301	16960	25576	17750.4	4962.25	10689	8138	4407	4171	3676	8136	6536.17	2852.34	12850	9055	8440	10115	2388.46	8857	5476	4614	6315.67	2242.66	-1.02607	-0.825909	-0.941252	0.0139082	0.087509	0.0556095
RSc0982		Putative integral membrane sensory domain containing protein	1793	2156	2925	3779	1792	2489	856.637	794	866	759	636	661	630	724.333	96.7857	1301	1833	1849	1661	311.872	1749	1366	1114	1409.67	319.744	-1.11814	-0.518818	-0.104929	0.000756058	0.124089	0.768102
RSc0983		putative Phytanoyl-CoA dioxygenase	2375	1522	3013	4975	696	2516.2	1628.96	771	1025	875	763	851	405	781.667	207.398	1013	2194	2010	1739	635.43	1468	1251	1401	1373.33	111.114	-0.643301	-0.33911	-0.0443904	0.128262	0.500113	0.934442
RSc0984	gstE	gst-related protein	4054	3320	2300	1844	2176	2738.8	918.899	2542	3509	1956	1760	1936	1827	2255	674.427	2784	3356	2935	3025	296.43	1285	1514	2071	1623.33	404.245	0.336705	-0.0379636	-0.366172	0.0788969	0.877211	0.112688
RSc0985		aminotransferase protein	9034	11576	5014	3492	5760	6975.2	3273.44	4945	10111	3782	3536	3628	10593	6099.17	3336.68	5943	5660	5327	5643.33	308.338	3254	3934	4565	3917.67	655.653	0.128833	-0.465518	-0.441793	0.633244	0.144608	0.165857
RSc0986		hypothetical protein	5454	5570	4828	3137	4216	4641	1000.2	3292	4018	2379	2299	2616	4293	3149.5	858.351	3711	4784	4555	4350	565.111	2707	2271	3331	2769.67	532.771	-0.114866	-0.252233	-0.329556	0.447605	0.161737	0.0720189
RSc0987		hypothetical protein	2302	3967	2690	1763	2088	2562	854.559	764	1882	1110	982	1029	2133	1316.67	552.975	1623	2092	1962	1892.33	242.137	1360	1041	1065	1155.33	177.652	-0.589238	-0.569819	-0.654816	0.0314063	0.0788529	0.0478789
RSc0988		hypothetical protein	2096	3724	801	519	736	1575.2	1351.64	485	888	499	343	365	288	478	217.11	718	934	796	816	109.38	962	428	390	593.333	319.84	-0.715153	-1.07841	-1.00521	0.139538	0.0713367	0.0916915
RSc0989		putative transcription regulator protein	2432	2568	1945	1069	1696	1942	603.04	2191	1981	1025	960	963	1476	1432.67	545.492	2402	1907	1772	2027	331.7	1436	1178	1158	1257.33	155.053	0.0745943	-0.178523	-0.297892	0.696797	0.426067	0.180415
RSc0990	hptG	heat shock protein 90	31440	47276	21624	29052	12864	28451.2	12779.3	81145	42517	14496	17875	17366	11907	30884.3	26989.5	19331	32698	27745	26591.3	6757.76	17018	22752	13510	17760	4665.47	0.733189	-0.278578	-0.369138	0.0596118	0.553737	0.422536
RSc0991	mug	hypothetical protein	3545	4312	3233	4143	1376	3321.8	1172.47	6100	5236	2162	2786	2716	594	3265.67	2039.79	1574	4608	4036	3406	1612.13	2032	2638	1859	2176.33	409.065	0.801458	-0.12847	-0.173918	0.0220021	0.760796	0.672875
RSc0992	gstF	glutathione S-transferase-like transmembrane protein	2902	3315	3342	2890	3944	3278.6	430.389	2286	2182	1001	952	868	2196	1580.83	703.827	2650	1971	1665	2095.33	504.133	1751	1186	1226	1387.67	315.291	-0.721145	-0.764451	-0.780151	0.0158283	0.0327048	0.0299322
RSc0993		putative transcriptional regulatory DNA-binding transcription regulator protein	726	1221	876	702	1112	927.4	231.456	712	1040	302	253	251	531	514.833	315.721	807	692	555	684.667	126.16	665	408	415	496	146.4	-0.495648	-0.607593	-0.491672	0.1673	0.165439	0.262779
RSc0994		hypothetical protein	702	836	830	553	792	742.6	118.743	326	944	399	390	461	999	586.5	301.775	526	837	827	730	176.74	494	630	984	702.667	252.953	-0.079851	-0.127805	0.374239	0.660061	0.554104	0.076566
RSc0995		putative spermidine synthase	995	736	1012	704	592	807.8	186.575	552	1124	876	866	902	1314	939	258.954	956	1707	1528	1397	392.264	524	908	1293	908.333	384.5	0.661528	0.662163	0.573907	0.00789069	0.0192368	0.0390777
RSc0996		hypothetical protein	2236	1585	1253	1153	1488	1543	424.629	1633	1033	666	648	580	1161	953.5	406.592	2284	1407	1175	1622	584.926	1298	1026	1234	1186	142.211	-0.26842	-0.121272	0.0536279	0.147224	0.597151	0.821843
RSc0997		Putative Acetyltransferase	1963	1303	1053	964	976	1251.8	420.37	1115	1121	685	688	589	576	795.667	254.015	1557	1442	1313	1437.33	122.067	931	790	928	883	80.5543	-0.0185828	0.0449483	-0.0845149	0.902453	0.802305	0.628259
RSc0998		ATPase (AAA+)-related protein	3132	3170	1430	1466	2288	2297.2	851.717	3070	3021	1185	1182	1181	2268	1984.5	923.237	2880	2727	2370	2659	261.712	1857	1653	1423	1644.33	217.13	0.233057	0.090236	-0.0582257	0.301857	0.752993	0.8429
RSc0999		putative periplasmic cytochrome type-c oxidoreductase signal peptide protein	5944	9046	5709	5251	6536	6497.2	1498.18	1441	3607	1690	1464	1399	5634	2539.17	1737.89	3048	4089	3555	3564	520.558	2643	3174	3855	3224	607.545	-1.27541	-0.95819	-0.53331	7.48853e-06	0.000709918	0.0287989
RSc1000		putative periplasmic cytochrome type-c oxidoreductase signal peptide protein	6102	8211	6110	4847	7136	6481.2	1262.26	1558	3136	1394	1292	1267	4563	2201.67	1357.69	3371	3577	3223	3390.33	177.79	1598	2617	3087	2434	761.181	-1.41343	-1.00647	-0.973616	2.57854e-06	0.000472689	0.000616473
RSc1001		hypothetical protein	961	729	863	493	424	694	231.504	1233	1038	481	443	459	225	646.5	394.684	1081	853	803	912.333	148.194	575	622	825	674	132.865	0.569768	0.105311	0.246574	0.00322242	0.621488	0.231935
RSc1002		hypothetical protein	673	650	639	526	400	577.6	114.365	278	446	299	278	299	216	302.667	76.5498	353	560	527	480	111.216	325	307	392	341.333	44.7921	-0.287414	-0.419552	-0.315515	0.0876345	0.0417122	0.117197
RSc1003		carboxypeptidase	2431	3093	1467	1500	3056	2309.4	798.591	187	230	173	115	146	189	173.333	39.48	192	243	233	222.667	27.0247	239	171	208	206	34.0441	-3.16478	-3.40436	-2.93573	6.05388e-08	3.66204e-07	1.45798e-06
RSc1004		Putative NADH dehydrogenase/NAD(P)H nitroreductase	5056	5215	4411	2955	3968	4321	913.527	4943	5539	2600	2501	2679	4680	3823.67	1377.36	4199	4718	4612	4509.67	274.216	3104	3190	4206	3500	612.924	0.259948	-0.124497	0.0736329	0.093349	0.510203	0.702168
RSc1005	nth	endonuclease III protein	1179	680	201	140	168	473.6	452.543	465	1342	339	356	370	387	543.167	393.785	892	685	627	734.667	139.307	109	379	594	360.667	243.019	1.13106	0.461988	0.126005	0.0805961	0.540402	0.881304
RSc1006		ferredoxin	1331	1004	498	409	352	718.8	428.777	592	1711	567	456	556	522	734	480.935	767	1175	1079	1007	213.317	645	636	723	668	47.8435	0.697148	0.256355	0.229157	0.0392689	0.519385	0.565509
RSc1007		transcription regulator protein	2344	964	2254	1667	1384	1722.6	583.468	1215	994	1117	970	1115	576	997.833	225.31	1585	2020	1784	1796.33	217.762	1174	1285	2145	1534.67	531.47	-0.0527426	0.0949959	0.382081	0.816232	0.720788	0.131547
RSc1008	phaZ	poly[D(-)-3-hydroxybutyrate] depolymerase protein	12378	16532	21137	11746	19008	16160.2	4086.78	15709	18604	12207	11287	11394	28575	16296	6667.61	26779	22802	21764	23781.7	2647.14	14811	14724	22552	17362.3	4494.59	0.340414	0.526118	0.593409	0.132076	0.0555289	0.0322291
RSc1010	tyrB	aromatic amino acid aminotransferase	11197	9703	11192	8591	9752	10087	1112.52	16056	23955	10342	10670	11686	20079	15464.7	5607.79	13591	19504	18607	17234	3186.65	7183	11296	14164	10881	3508.95	1.0235	0.645345	0.530892	1.18878e-05	0.00290783	0.0105367
RSc1011	uvrB	excinuclease ABC subunit B	6848	7133	5686	5577	3936	5836	1265.5	7160	6275	3262	3292	3267	3609	4477.5	1762.34	6198	6800	6215	6404.33	342.763	2925	4503	4393	3940.33	881.023	0.182607	-0.0423994	-0.184862	0.31355	0.856303	0.40146
RSc1012		putative site-specific recombinase transmembrane protein	1543	844	1396	968	632	1076.6	381.809	1378	1361	982	1120	1126	531	1083	310.623	1072	1762	1547	1460.33	353.07	664	773	1035	824	190.686	0.774978	0.323281	0.0597694	0.00180874	0.208202	0.829439
RSc1013		putative ribokinase protein	2288	2373	2493	2661	2288	2420.6	158.481	361	479	458	365	412	207	380.333	97.3893	969	829	792	863.333	93.3613	313	291	441	348.333	81.0021	-1.98459	-1.47092	-2.2429	3.7106e-08	7.75412e-06	1.15676e-07
RSc1014		transcriptional regulatory DNA-binding repressor transcription regulator protein	3405	6222	3012	2725	2952	3663.2	1451.22	622	1332	727	644	677	1143	857.5	302.428	2289	1416	1431	1712	499.753	685	517	920	707.333	202.426	-1.63944	-1.17573	-1.91074	0.000173268	0.00984965	0.000343308
RSc1015		transmembrane ABC transporter protein	1457	1436	1320	1639	872	1344.8	287.93	293	419	384	293	341	342	345.333	49.8585	1026	749	701	825.333	175.432	353	254	474	360.333	110.183	-1.36054	-0.750153	-1.4083	6.45507e-05	0.0207259	0.000314263
RSc1016		ABC transporter ATP-binding protein	5820	4942	4724	5985	3520	4998.2	989.008	2036	2549	1888	1971	1937	2115	2082.67	241.774	3597	5770	5369	4912	1156.34	2867	1775	2579	2407	565.954	-0.688277	-0.0618936	-0.507106	0.00223695	0.807655	0.0404064
RSc1017		sugar-binding periplasmic (PBP) ABC transporter protein	15562	12856	11294	14119	11768	13119.8	1745.94	10809	10900	6394	6257	6560	13707	9104.5	3138.21	14742	18008	16419	16389.7	1633.2	11309	5858	8528	8565	2725.69	-0.160467	0.271512	-0.11574	0.407128	0.237492	0.629355
RSc1018		hypothetical protein	1634	3611	1882	734	1456	1863.4	1066.37	1625	1106	488	426	506	1242	898.833	496.925	949	979	914	947.333	32.532	1053	609	795	819	222.971	-0.632926	-1.27151	-0.904435	0.0973912	0.0108819	0.0560992
RSc1019	nifS	pyridoxal-phosphate-dependent aminotransferase (NIFS protein)	6549	9354	4673	1728	6520	5764.8	2808.71	1940	6115	2469	2402	2743	6507	3696	2045.73	4759	4936	4082	4592.33	450.735	962	2394	2392	1916	826.189	-0.210617	-0.385589	-1.18554	0.588886	0.393265	0.0151115
RSc1020	nifU	scaffold protein	3595	4888	2678	1162	3944	3253.4	1411.61	2107	4639	1724	1940	2028	5139	2929.5	1531.39	3001	3940	3245	3395.33	487.217	821	1618	1777	1405.33	512.254	0.243004	-0.0214421	-0.770942	0.434049	0.957729	0.0431159
RSc1021	iscA	Iron-binding protein IscA	3102	4571	2472	1080	2920	2829	1255.37	1914	4235	1469	1630	1708	3762	2453	1214.92	2606	2982	2453	2680.33	272.221	588	1085	1336	1003	380.682	0.228837	-0.202315	-1.10399	0.443919	0.575351	0.00557989
RSc1022		hypothetical protein	1208	1663	1102	496	1136	1121	416.096	881	1563	621	748	664	1971	1074.67	558.67	1011	1177	938	1042	122.479	296	566	579	480.333	159.77	0.267259	-0.248683	-0.845422	0.298251	0.421221	0.0111508
RSc1023	hscB	co-chaperone HscB	455	446	743	190	392	445.2	197.951	188	522	328	337	383	765	420.5	199.987	318	641	588	515.667	173.223	215	343	296	284.667	64.7482	0.315083	0.0359332	-0.186914	0.326483	0.930336	0.631212
RSc1024	hscA	chaperone protein HscA	1769	1178	2284	880	928	1407.8	604.107	1530	3365	1913	2056	2400	1953	2202.83	634.065	1843	3626	3300	2923	949.405	846	1567	1528	1313.67	405.48	1.30673	0.853527	0.290577	0.000304161	0.0163788	0.39829
RSc1025	fdx	ferredoxin [2FE-2S] protein	537	724	657	211	392	504.2	206.936	915	2533	848	948	1173	2673	1515	850.956	1010	2216	1859	1695	619.501	393	981	1054	809.333	362.398	1.92753	1.46731	0.936095	2.23528e-06	0.000113076	0.00439327
RSc1026	iscX	ISC system FeS cluster assembly protein	401	455	355	142	192	309	135.53	902	1362	695	696	810	837	883.667	248.015	1091	1766	1419	1425.33	337.545	407	1058	1147	870.667	404.005	2.19499	1.92796	1.73256	1.20224e-06	1.50302e-05	4.63472e-05
RSc1027		hypothetical protein	6205	10685	3908	1335	5008	5428.2	3445.26	6984	3750	1120	751	800	4194	2933.17	2500.64	15366	2419	2077	6620.67	7575.61	1844	1140	1596	1526.67	357.084	-0.782066	-0.470016	-1.61051	0.187863	0.536597	0.0355703
RSc1028	lysS	lysyl-tRNA synthetase	3948	5803	1615	1113	2488	2993.4	1903.71	5825	13220	3173	3079	3195	8469	6160.17	4061.85	7409	5825	5299	6177.67	1098.32	1355	2666	2773	2264.67	789.609	1.45651	0.942475	0.0181847	0.00105561	0.0400135	0.971216
RSc1029		short chain dehydrogenase	1222	1249	926	714	544	931	309.309	1072	2732	1781	1634	1533	1557	1718.17	550.76	998	2626	2278	1967.33	857.311	726	1082	1128	978.667	220.021	1.49299	0.807784	0.428925	6.08159e-05	0.0180023	0.186421
RSc1031	pncB	nicotinate phosphoribosyltransferase	2507	3183	1877	1615	2368	2310	607.21	2674	3442	1349	1180	1436	3573	2275.67	1092.37	3818	3141	2856	3271.67	494.132	1647	2338	3333	2439.33	847.556	0.27095	0.361685	0.487852	0.282542	0.232133	0.109344
RSc1032		putative transmembrane protein	2962	1602	2431	2774	1416	2237	694.424	1399	1502	1376	1239	1253	1512	1380.17	117.213	1985	2612	2613	2403.33	362.288	1374	1388	2288	1683.33	523.703	-0.104954	0.0932088	0.117879	0.589363	0.691335	0.612662
RSc1033		hypothetical protein	1257	901	1544	1200	768	1134	306.525	699	767	712	642	653	693	694.333	44.8628	1067	1198	1099	1121.33	68.2959	856	1071	1128	1018.33	143.445	-0.105569	-0.0696002	0.366651	0.543676	0.744828	0.0730149
RSc1034		Dehydrogenase	1576	1288	1798	1315	1648	1525	219.39	1335	1367	957	831	981	1179	1108.33	218.774	1658	1802	1720	1726.67	72.2311	1067	1006	1328	1133.67	171.039	0.0648516	0.128276	0.0858819	0.611268	0.391695	0.573848
RSc1035	rmuC	Putative DNA recombination protein RmuC	1493	849	1575	1051	864	1166.4	346.095	1599	1570	1406	1437	1275	981	1378	227.239	1991	2323	2022	2112	183.388	945	1120	1763	1276	430.735	0.922271	0.792821	0.591446	3.75324e-05	0.000639796	0.00563213
RSc1036		hypothetical conserved protein	1691	1661	1076	1307	856	1318.2	363.63	1459	1264	871	694	790	693	961.833	322.572	924	1077	1302	1101	190.139	808	791	1042	880.333	140.265	0.168533	-0.414268	-0.182502	0.469515	0.13911	0.51878
RSc1037	moeA1	molybdopterin biosynthesis MOEA protein	1615	773	1285	1000	704	1075.4	377.548	1053	1732	1104	1078	1125	1395	1247.83	267.826	1873	2386	2177	2145.33	257.962	592	1039	1417	1016	412.981	0.777048	0.891216	0.350948	0.00566993	0.00642372	0.249667
RSc1038	mobA	molybdopterin-guanine dinucleotide biosynthesis protein A	848	943	887	555	832	813	150.438	846	1886	629	619	648	1665	1048.83	573.295	1311	1378	1417	1368.67	53.6128	479	777	1125	793.667	323.322	0.641319	0.610671	0.323086	0.00677332	0.0235337	0.214597
RSc1039	moaA	molybdenum cofactor biosynthesis protein A	2261	2368	2318	1540	1952	2087.8	346.421	2045	3658	1540	1448	1501	2043	2039.17	837.728	3708	3159	2982	3283	378.551	1452	2115	2571	2046	562.682	0.450581	0.511547	0.353513	0.0160325	0.0207684	0.0967255
RSc1040	rne	ribonuclease E protein	14688	16715	20679	8495	17064	15528.2	4485.25	14332	24329	21119	22238	20431	15471	19653.3	3926.93	17864	29721	25703	24429.3	6030.24	11161	16563	17851	15191.7	3549.57	1.02407	0.574144	0.468614	0.000414109	0.0428183	0.0931577
RSc1041	rluC	ribosomal large subunit pseudouridine synthase C protein	3413	1989	3434	2337	1376	2509.8	902.29	1948	2567	2037	1975	2042	1251	1970	420.369	2546	3773	3409	3242.67	630.184	2140	2616	2973	2576.33	417.914	0.393285	0.248789	0.49642	0.0774835	0.340052	0.0594636
RSc1042		putative phosphoglycolate phosphatase protein	1300	559	1954	1345	448	1121.2	621.466	1073	1135	1325	1318	1469	621	1156.83	298.772	1167	2366	2260	1931	663.763	869	1322	1707	1299.33	419.46	0.938455	0.842714	0.842597	0.0226635	0.0692039	0.0687692
RSc1043		hypothetical protein	623	477	959	631	216	581.2	269.81	513	706	776	629	734	495	642.167	117.418	612	1245	1206	1021	354.741	403	682	839	641.333	220.826	0.937919	0.699032	0.607046	0.00891639	0.0712462	0.114939
RSc1044		putative protease transmembrane protein	2021	1223	1638	1036	936	1370.8	451.98	2279	1902	1536	1369	1524	1143	1625.5	405.074	2638	3050	2753	2813.67	212.594	926	1497	2102	1508.33	588.082	0.925911	0.867052	0.514403	0.000244083	0.001526	0.0377443
RSc1045		Methyltransferase	1169	830	494	410	520	684.6	314.09	287	692	313	315	270	594	411.833	182.495	360	555	489	468	99.1817	163	275	357	265	97.3858	-0.302491	-0.748843	-1.00485	0.358266	0.0642648	0.0184483
RSc1046	maf	Maf-like protein	643	1129	462	326	696	651.2	304.926	276	748	231	247	261	828	431.833	277.444	360	567	522	483	108.871	242	289	391	307.333	76.173	-0.370096	-0.524204	-0.589485	0.206066	0.141382	0.101682
RSc1047		hypothetical protein	2597	2121	1987	1864	1144	1942.6	525.827	1120	1831	1247	1223	1084	1296	1300.17	271.945	1876	1727	1677	1760	103.523	2045	2343	2025	2137.67	178.105	0.0212168	-0.274651	0.575726	0.915925	0.214508	0.0126879
RSc1048	rpmF	50S ribosomal protein L32	10592	7621	7753	5202	2872	6808	2913.07	11190	11609	6225	5382	4986	3483	7145.83	3415.13	11943	10144	8804	10297	1575.08	8813	12444	15658	12305	3424.62	0.808507	0.314194	1.14723	0.000596318	0.176212	0.000110438
RSc1049	plsX	putative glycerol-3-phosphate acyltransferase PlsX	3600	2911	4530	2449	1736	3045.2	1072.37	2140	6655	4260	4254	4519	5103	4488.5	1462.53	4035	6791	6583	5803	1534.66	3116	4655	5690	4487	1295.2	1.11746	0.762035	0.961679	0.000830974	0.0244007	0.00645217
RSc1050	fabH	3-oxoacyl-(acyl carrier protein) synthase III	3144	2362	4293	2037	1736	2714.4	1026.75	2712	6274	5364	5538	5813	4302	5000.5	1298.32	5412	8724	8213	7449.67	1783.07	2034	4480	5202	3905.33	1660.34	1.53771	1.33846	0.926172	0.00010313	0.0009855	0.0126251
RSc1051	fabD	acyl-carrier-protein S-malonyltransferase	4888	3764	5984	4049	3280	4393	1064.08	5470	8899	9773	9615	9913	6966	8439.33	1818.32	8508	15164	13292	12321.3	3432.53	3452	7259	8261	6324	2537.18	1.56967	1.41853	0.995341	1.30646e-05	0.000127335	0.0024348
RSc1052	fabG	3-ketoacyl-(acyl-carrier-protein) reductase	6018	4437	6609	3995	5136	5239	1082.25	8168	10427	10490	10366	10526	11151	10188	1029.76	12484	18850	16368	15900.7	3208.63	4253	8804	11128	8061.67	3497.1	1.51459	1.54734	1.08387	4.44208e-06	1.50391e-05	0.000445894
RSc1053	acpP	acyl carrier protein	8225	9342	9282	6583	5240	7734.4	1786.61	5604	12696	12842	10941	10391	12672	10857.7	2772.53	11742	19108	17720	16190	3914.1	5989	11267	19188	12148	6643.46	1.00344	0.918146	0.971835	0.00105844	0.00560623	0.00393552
RSc1054	fabF1	3-oxoacyl-(acyl carrier protein) synthase II	8957	6835	9759	7110	7944	8121	1233.81	9527	16898	15017	14845	15009	16155	14575.2	2601.22	12948	25186	21737	19957	6310.19	6011	11655	14565	10743.7	4349.21	1.35831	1.23575	0.887024	7.689e-06	8.44128e-05	0.00147832
RSc1055	rpoE1	RNA polymerase sigma factor RpoE	13008	14612	15726	13571	11272	13637.8	1681.35	7532	7485	5268	4918	4242	7506	6158.5	1514.38	15798	10266	8984	11682.7	3621.17	12392	14382	9258	12010.7	2583.2	-0.690794	-0.351527	0.267888	0.00746583	0.22621	0.35011
RSc1056	rseA	putative transmembrane sigma-e factor negative regulatory transcription regulator protein	23563	20043	27214	34685	28552	26811.4	5512.46	16619	9346	12575	12582	10978	15804	12984	2784.01	28495	30948	25841	28428	2554.16	25945	21717	22748	23470	2204.53	-0.524828	0.212786	0.518577	0.0255034	0.435795	0.0582488
RSc1057	rseB	putative sigma-e factor regulatory (negative regulator) transcription regulator protein	15198	7902	17463	16669	12768	14000	3848.85	10410	6494	8030	8353	7803	9198	8381.33	1326.89	18892	20306	17921	19039.7	1199.34	13571	14271	15224	14355.3	829.721	-0.170434	0.562022	0.741137	0.412211	0.0279151	0.00583864
RSc1058		periplasmic protease signal peptide protein	16526	12593	8843	7983	10632	11315.4	3408.35	15252	8063	5868	6043	5487	7290	8000.5	3682.12	23912	13010	10686	15869.3	7061.42	9829	10976	9867	10224	651.528	0.0332517	0.277545	0.306744	0.891876	0.308481	0.257946
RSc1059		Glutaredoxin	1932	1233	1461	1234	928	1357.6	372.822	1536	818	778	863	754	396	857.5	372.013	2543	1567	1352	1820.67	634.729	1157	1210	1231	1199.33	38.1357	0.0416667	0.258533	0.289088	0.835229	0.242462	0.191723
RSc1060	lepA	GTP-binding protein LepA	9766	6663	7759	5295	4328	6762.2	2127.46	7481	8966	6759	6533	6187	8577	7417.17	1138.11	12137	11106	9794	11012.3	1174.31	6327	8934	9238	8166.33	1600.15	0.699893	0.536694	0.677855	0.000941039	0.0163788	0.00391773
RSc1061	lepB	signal peptidase I	5486	8621	4949	3151	3864	5214.2	2111.3	6574	9550	4627	4513	4531	11961	6959.33	3136.81	9902	7791	7190	8294.33	1424.34	3908	5616	5331	4951.67	915.006	0.764475	0.504216	0.279824	0.00273637	0.06577	0.29914
RSc1062		hypothetical protein	5499	7163	5673	4537	4840	5542.4	1018.51	6075	6615	3835	3711	3509	9567	5552	2367.91	8110	6452	5706	6756	1230.49	4612	5102	6328	5347.33	883.915	0.293575	0.140191	0.357599	0.125676	0.552321	0.118458
RSc1063	rnc	ribonuclease III	5405	4860	5251	3996	4544	4811.2	566.646	4700	5435	3551	3222	3341	4770	4169.83	917.631	7046	6824	6140	6670	472.225	3641	4077	5178	4298.67	792.114	0.285674	0.359214	0.283783	0.0217878	0.0166548	0.0508682
RSc1064	era	GTP-binding protein Era	6298	4358	5581	3584	2704	4505	1456.54	6744	7102	5999	5459	5703	4410	5902.83	961.279	10062	10418	9510	9996.67	457.512	3353	5146	7003	5167.33	1825.09	1.08577	0.983879	0.570763	5.57788e-05	0.000517128	0.0215609
RSc1065	recO	DNA repair protein RecO	2252	1667	2819	1567	976	1856.2	703.176	1967	2392	2284	2194	2079	2007	2153.83	165.739	3450	3767	3514	3577	167.628	1721	2485	3035	2413.67	659.898	0.897462	0.823126	0.796469	0.000783346	0.00439488	0.00553169
RSc1066	pdxJ	pyridoxal phosphate biosynthetic protein PdxJ	4244	2869	4349	3273	2976	3542.2	705.283	3646	3846	2751	2786	2666	3060	3125.83	502.191	5861	5770	5139	5590	393.219	2307	2871	4134	3104	935.521	0.386668	0.583186	0.275761	0.00878439	0.00173929	0.0946581
RSc1067	acpS	4'-phosphopantetheinyl transferase	1359	1243	1687	1048	1152	1297.8	245.908	1306	2251	1023	1023	1130	2394	1521.17	630.895	2334	2555	2196	2361.67	181.092	651	962	1476	1029.67	416.642	0.569825	0.74657	0.0521436	0.0030327	0.00143317	0.812818
RSc1068		beta-hexosaminidase	3339	2588	3218	2112	1832	2617.8	662.301	3443	4297	2534	2446	2694	2763	3029.5	713.739	5232	5351	5031	5204.67	161.742	1432	2277	3867	2525.33	1236.35	0.801651	0.827479	0.28583	0.00054496	0.00150054	0.21318
RSc1069	efp	elongation factor P	5897	7054	2205	1469	3064	3937.8	2419.21	6813	14065	3951	3926	3903	10692	7225	4280.5	7198	5164	5199	5853.67	1164.36	3258	4819	5377	4484.67	1098.35	1.31044	0.439154	0.604741	0.00178387	0.311692	0.162778
RSc1070		hypothetical protein	362	290	173	95	120	208	114.213	141	401	112	92	116	243	184.167	118.904	216	193	182	197	17.3494	100	160	202	154	51.264	0.258084	-0.354095	-0.151814	0.417846	0.349127	0.700529
RSc1071	uvrC	excinuclease ABC subunit C	1370	1263	931	670	704	987.6	318.817	664	1532	813	771	952	1143	979.167	317.326	1540	1510	1304	1451.33	128.473	267	727	1186	726.667	459.5	0.502658	0.39878	-0.138199	0.146819	0.327056	0.754469
RSc1072	pgsA	CDP-diacylglycerol--glycerol-3-phosphate 3- phosphatidyltransferase transmembrane protein	2003	1650	2322	1952	1512	1887.8	317.686	1920	1853	1738	1412	1512	1737	1695.33	196.356	2270	2541	2515	2442	149.523	2135	2593	2853	2527	363.522	0.406866	0.300798	0.92326	0.00522496	0.0617595	2.23552e-05
RSc1073		two-component system response regulator transcription regulator protein	4845	6445	5421	4713	4576	5200	766.72	1605	1619	1105	948	902	1278	1242.83	314.959	2672	2459	1999	2376.67	343.971	2507	2328	2109	2314.67	199.335	-1.55384	-1.272	-0.731855	1.0739e-06	6.76262e-05	0.00515633
RSc1074		putative sensory protein with Peptidoglycan-binding (LysM) and FecR domains	4655	4336	5811	5176	2856	4566.8	1107.59	1023	820	844	705	735	675	800.333	127.232	1472	1411	1265	1382.67	106.369	1343	1217	1424	1328	104.312	-1.87181	-1.80773	-1.29329	1.02663e-07	1.50833e-06	3.91569e-05
RSc1075		two-component system sensor histidine kinase transcription regulator protein	2777	1587	3289	2942	1240	2367	898.24	438	353	398	347	382	171	348.167	92.8556	552	614	583	583	31	588	483	590	553.667	61.2073	-1.95776	-2.01166	-1.5132	7.70587e-07	5.59063e-06	7.77602e-05
RSc1076		two-component system response regulator transcription regulator protein	1191	2771	1707	1169	2464	1860.4	731.981	273	426	165	110	102	522	266.333	174.71	457	298	255	336.667	106.406	312	287	242	280.333	35.473	-2.65806	-2.563	-2.28228	1.24252e-05	0.000158238	0.000373656
RSc1077		hypothetical protein	2900	4103	1564	1209	3104	2576	1184.09	1264	1135	267	217	215	873	661.833	486.726	2184	463	451	1032.67	997.102	847	441	549	612.333	210.279	-1.79774	-1.78792	-1.75353	0.00216405	0.0105884	0.0107182
RSc1078		transcriptional regulatory DNA-binding transcription regulator protein	485	315	128	92	96	223.2	172.788	541	766	139	147	136	126	309.167	276.129	406	222	173	267	122.845	157	151	139	149	9.16515	1.11666	-0.0629068	-0.235301	0.000741203	0.860311	0.493754
RSc1079	gudD1	glucarate dehydratase protein	296	297	758	489	960	560	292.878	497	422	260	268	276	594	386.167	140.557	557	551	485	531	39.95	954	301	392	549	353.679	-0.0411665	0.15237	0.742479	0.937752	0.802305	0.202223
RSc1080	exuT2	putative hexuronate transporter transmembrane protein	398	324	721	541	664	529.6	169.128	328	350	301	293	298	378	324.667	33.9745	374	523	488	461.667	77.9123	713	327	403	481	204.48	-0.14626	-0.0531301	0.60986	0.637935	0.891884	0.0966061
RSc1081		glucosidase protein	417	249	634	480	632	482.4	161.339	348	403	293	296	301	378	336.5	47.0521	314	535	483	444	115.547	656	285	322	421	204.355	0.0649291	0.0438349	0.555621	0.857682	0.922336	0.175157
RSc1082		porin transmembrane protein	309	254	537	335	424	371.8	110.895	665	456	315	371	366	324	416.167	131.75	340	547	529	472	114.669	444	307	367	372.667	68.6756	0.79602	0.358942	0.612531	0.00922567	0.287996	0.0737958
RSc1083		hypothetical protein	236	131	315	213	208	220.6	65.9416	251	196	175	188	181	144	189.167	35.1535	218	305	269	264	43.715	219	164	248	210.333	42.6654	0.439675	0.301988	0.516302	0.0356381	0.213326	0.0380789
RSc1084		porin transmembrane protein	158	118	192	125	232	165	47.634	60	102	69	56	49	126	77	30.3447	77	86	108	90.3333	15.9478	50	69	94	71	22.0681	-0.707906	-0.846793	-0.648639	0.00621591	0.00676997	0.0301945
RSc1085	nagL	putative GST-related protein	109	118	81	52	152	102.4	37.8985	42	135	36	39	39	135	71	49.6105	56	87	63	68.6667	16.2583	35	37	56	42.6667	11.5902	-0.326141	-0.632615	-0.710809	0.30563	0.0990613	0.0720189
RSc1086	nagK	putative isomerase-decarboxylase	173	125	60	63	216	127.4	68.2371	101	111	53	23	36	126	75	43.086	122	76	67	88.3333	29.5014	43	36	59	46	11.7898	-0.400758	-0.559265	-0.863658	0.341881	0.267321	0.0996228
RSc1087	nagI	gentisate 1,2-dioxygenase oxidoreductase protein	278	278	292	252	512	322.4	106.971	185	246	122	76	101	234	160.667	71.3797	189	195	212	198.667	11.9304	89	110	157	118.667	34.8186	-0.59651	-0.668174	-0.871145	0.047478	0.0655249	0.021467
RSc1088	nagAb	ferredoxin subunit of A ring-hydroxylating dioxygenase oxidoreductase protein	123	211	160	123	416	206.6	122.492	96	185	51	43	55	189	103.167	67.4935	124	109	130	121	10.8167	60	73	85	72.6667	12.5033	-0.660515	-0.547573	-0.763065	0.1029	0.259493	0.121592
RSc1089	nagH	putative salicylate-5-hydroxylase small oxygenase component oxidoreductase protein	161	287	240	153	648	297.8	203.58	88	191	57	54	68	369	137.833	124.247	122	132	140	131.333	9.0185	41	74	85	66.6667	22.8983	-1.0027	-0.866801	-1.35921	0.0116068	0.0585766	0.0067772
RSc1090	nagG	putative salicylate-5-hydroxylase large oxygenase component oxidoreductase protein	377	412	471	332	1240	566.4	379.965	214	321	124	125	122	360	211	106.954	322	279	272	291	27.074	113	152	150	138.333	21.9621	-0.90269	-0.65695	-1.18428	0.0203465	0.14154	0.0142336
RSc1091	nagAa	ferredoxin oxidoreductase oxidoreductase protein	162	214	294	198	528	279.2	147.225	109	153	76	79	82	180	113.167	43.7969	181	215	183	193	19.0788	101	117	143	120.333	21.1975	-0.79934	-0.292368	-0.417344	0.0142378	0.430497	0.259577
RSc1092		transcriptional regulatory DNA-binding transcription regulator protein	1928	3640	4421	2638	5096	3544.6	1286.4	2377	3151	1447	1502	1387	3555	2236.5	946.461	2737	3459	3290	3162	377.636	2797	2289	1842	2309.33	477.825	-0.278854	-0.146509	0.0340056	0.441698	0.746573	0.943343
RSc1093	pcaK	4-hydroxybenzoate transporter	437	80	197	135	168	203.4	137.631	65	72	59	60	45	63	60.6667	8.95917	96	114	98	102.667	9.86577	91	69	67	75.6667	13.3167	-1.00221	-0.906872	-0.812809	0.012565	0.0516831	0.0788529
RSc1094		transcriptional regulatory DNA-binding transcription regulator protein	433	437	297	194	352	342.6	101.653	219	463	237	205	249	423	299.333	113.006	324	446	421	397	64.4438	233	322	492	349	131.594	0.225796	0.0607682	0.421199	0.34433	0.842663	0.137387
RSc1095		hypothetical protein	257	197	262	163	128	201.4	58.4063	202	286	209	227	194	135	208.833	48.9956	378	370	379	375.667	4.93288	142	198	324	221.333	93.2166	0.754306	0.758126	0.502213	0.00142192	0.00409672	0.042355
RSc1096	aspC	aspartate aminotransferase protein	955	1150	913	520	584	824.4	265.223	1215	1436	963	843	870	909	1039.33	235.897	1761	1772	1687	1740	46.2277	499	804	1433	912	476.274	0.961168	0.864426	0.417732	0.000694875	0.0047737	0.139313
RSc1097	efpR	transcription regulator protein	2382	1505	3969	2879	1480	2443	1040.4	2361	1674	2333	1931	2122	1053	1912.33	493.524	3166	4237	3828	3743.67	540.458	2014	2076	3532	2540.67	859.079	0.435392	0.682567	0.626819	0.0658619	0.018672	0.0282069
RSc1098		transcriptional regulatory DNA-binding transcription regulator protein	2476	1587	1438	994	1376	1574.2	549.516	750	1014	483	429	446	873	665.833	248.623	1582	1038	991	1203.67	328.488	629	825	764	739.333	100.301	-0.79251	-0.582126	-0.687778	0.000428854	0.0143729	0.00544159
RSc1101	soxB2	sarcosine oxidase subunit beta	182	194	226	127	344	214.6	80.6771	90	78	72	76	60	180	92.6667	43.8665	167	128	137	144	20.4206	157	142	133	144	12.1244	-0.856138	-0.496179	0.0861063	0.00889509	0.169812	0.821754
RSc1102	soxD2	sarcosine oxidase subunit delta	79	87	91	83	152	98.4	30.2952	36	33	35	30	31	171	56	56.3844	80	62	70	70.6667	9.0185	62	60	45	55.6667	9.29157	-0.959216	-0.336114	-0.0942216	0.0025252	0.311759	0.789456
RSc1103	soxA2	sarcosine oxidase subunit alpha	773	494	692	514	1096	713.8	244.074	456	361	245	231	218	540	341.833	133.916	484	496	374	451.333	67.2409	443	390	471	434.667	41.138	-0.642349	-0.607487	-0.0859392	0.0119728	0.0419713	0.777595
RSc1104	soxG2	sarcosine oxidase subunit gamma	276	155	272	252	224	235.8	49.6407	139	101	98	115	122	135	118.333	16.9902	156	244	166	188.667	48.1802	142	120	147	136.333	14.3643	-0.459026	-0.246446	-0.15439	0.0289662	0.314017	0.535701
RSc1105	folB2	putative dihydroneopterin aldolase protein	191	119	228	187	136	172.2	44.2346	108	104	76	80	99	18	80.8333	33.3971	149	158	123	143.333	18.1751	93	86	106	95	10.1489	-0.300868	-0.25859	-0.287599	0.133619	0.281342	0.234094
RSc1106	purU	formyltetrahydrofolate deformylase	160	107	74	29	24	78.8	56.7776	54	88	40	35	44	153	69	45.3078	108	80	62	83.3333	23.1805	36	52	56	48	10.583	0.246682	-0.233325	-0.410689	0.529916	0.606251	0.365418
RSc1108		transcriptional regulatory DNA-binding transcription regulator protein	155	33	142	86	72	97.6	50.5698	56	52	61	57	51	27	50.6667	12.1436	48	98	96	80.6667	28.3078	133	123	133	129.667	5.7735	-0.130974	-0.187227	1.07362	0.758274	0.713946	0.0283098
RSc1110		transcriptional regulatory DNA-binding transcription regulator protein	1331	336	905	521	544	727.4	395.381	1247	1042	878	751	700	234	808.667	345.475	990	1590	1487	1355.67	320.837	775	993	995	921	126.444	0.991337	0.849878	0.877188	0.00588951	0.0355588	0.0308833
RSc1111		hypothetical protein	327	46	191	146	80	158	110.025	75	65	122	103	103	72	90	22.5211	81	189	138	136	54.0278	81	75	113	89.6667	20.4287	0.0479561	0.0293944	-0.125286	0.934775	0.967114	0.856303
RSc1113		hypothetical protein	2785	7153	4978	3925	7008	5169.8	1909.56	1713	1232	357	332	314	891	806.5	579.602	2081	689	691	1153.67	803.095	972	416	376	588	333.155	-2.50759	-2.52834	-2.91701	0.000763942	0.00391773	0.00152977
RSc1114	fdxA	ferredoxin protein	3352	2941	596	389	1136	1682.8	1371.44	1465	5258	753	654	697	2781	1934.67	1819.32	2277	1398	1139	1604.67	596.485	410	823	1052	761.667	325.365	0.578058	-0.218157	-0.588939	0.298117	0.756608	0.403585
RSc1115	recJ	single-stranded-DNA-specific exonuclease protein	1334	962	1407	995	624	1064.4	315.956	1230	2048	1215	1147	1312	909	1310.17	386.638	1417	2308	2268	1997.67	503.27	600	891	1382	957.667	395.24	0.973842	0.738403	0.21295	0.00019918	0.00560349	0.391002
RSc1116		putative signal peptide protein	965	1141	774	531	696	821.4	237.207	987	1599	456	451	529	675	782.833	447.394	752	1111	1079	980.667	198.676	386	465	535	462	74.5453	0.400284	0.0278343	-0.489855	0.050741	0.915925	0.0503047
RSc1117		lipoprotein releasing system transmembrane	6649	6785	4674	4255	4248	5322.2	1285.8	4522	5205	2662	2641	2624	4545	3699.83	1184.18	7453	5491	4880	5941.33	1344.31	3386	3459	4199	3681.33	449.796	-0.0752432	-0.0133745	-0.124242	0.672451	0.953906	0.55857
RSc1118	lolD	lipoprotein releasing system ATP-binding ABC transporter	5242	5479	4930	4931	3320	4780.4	848.373	4021	5159	2852	2931	2848	3735	3591	916.3	5720	6445	5758	5974.33	408.052	3070	3346	4203	3539.67	590.807	0.112097	0.199009	0.00856627	0.388389	0.196943	0.960901
RSc1119		deoxyribonuclease protein	2725	2220	3331	3352	1528	2631.2	775.275	1727	1764	1513	1511	1610	1044	1528.17	259.535	2745	3462	3132	3113	358.877	1776	1916	2589	2093.67	434.645	-0.0678645	0.229152	0.214945	0.723203	0.292343	0.323992
RSc1120	comEC	DNA internalizaion competence protein ComEC/Rec2	952	517	1389	1196	456	902	410.258	569	364	572	524	520	99	441.333	184.156	767	966	980	904.333	119.14	719	646	723	696	43.3474	-0.126655	0.100302	0.322479	0.671788	0.781975	0.347097
RSc1121		hypothetical protein	9754	20566	20787	13712	30256	19015	7838.9	10460	11667	5035	4721	4369	21519	9628.5	6619.32	18398	11799	11019	13738.7	4053.9	8900	6858	7257	7671.67	1082.31	-0.853692	-0.446653	-0.722235	0.0564903	0.408435	0.177583
RSc1122		hypothetical protein	6254	7198	10401	7120	15856	9365.8	3956.66	4515	4867	2146	2038	1844	6957	3727.83	2061.62	7907	4831	4368	5702	1923.57	3817	2347	3067	3077	735.051	-1.03533	-0.669401	-0.984486	0.01481	0.170677	0.0494707
RSc1123		Putative transglutaminase	3070	3332	6308	4064	5592	4473.2	1419.24	2367	3291	1573	1452	1487	2529	2116.5	741.024	3694	3530	3301	3508.33	197.394	2091	1895	2456	2147.33	284.711	-0.584327	-0.320156	-0.469381	0.048191	0.363387	0.181924
RSc1124		hypothetical protein	1386	1103	986	768	976	1043.8	226.169	839	1369	607	510	588	792	784.167	313.093	1246	1207	1171	1208	37.51	797	916	987	900	96.0052	0.0771067	0.0532475	0.192029	0.616749	0.779053	0.283748
RSc1125		putative hydrolase protein	926	456	750	510	536	635.6	197.086	425	566	345	305	338	297	379.333	102.099	616	643	606	621.667	19.1398	314	426	506	415.333	96.4434	-0.115496	-0.144703	-0.157492	0.547547	0.52898	0.494277
RSc1126	pyrG	CTP synthetase	12254	10479	9214	6636	6856	9087.8	2396.27	11666	25200	14027	13738	13727	15318	15612.7	4840.75	15583	20477	18266	18108.7	2450.79	5401	11978	14678	10685.7	4771.61	1.33221	0.81908	0.568999	4.59295e-05	0.00741887	0.0509016
RSc1127	kdsA	2-dehydro-3-deoxyphosphooctonate aldolase	5561	3947	5231	3577	3512	4365.6	962.243	6090	8327	8464	8469	8561	5220	7521.83	1473.88	8414	13199	12152	11255	2515.45	3022	6383	8158	5854.33	2608.49	1.45531	1.26634	0.846674	2.42931e-05	0.0003219	0.00699084
RSc1128		hypothetical protein	2930	2174	2198	1546	2496	2268.8	506.272	2805	3078	3063	2971	3150	3825	3148.67	351.975	4218	6348	5579	5381.67	1078.62	1432	2656	3697	2595	1133.73	1.00341	1.18023	0.659879	0.00059827	0.00054496	0.0270577
RSc1129	eno	phosphopyruvate hydratase	25116	22321	15418	11869	13392	17623.2	5789.82	37975	40862	28561	28498	28726	29277	32316.5	5583.17	41346	49142	42678	44388.7	4170.03	15208	30157	35465	26943.3	10503.9	1.50276	1.15803	0.984599	1.85165e-05	0.000739396	0.00267597
RSc1130	ftsB	cell division protein FtsB	1067	927	752	712	600	811.6	184.928	868	1080	947	944	1024	909	962	77.4106	1188	1227	1023	1146	108.291	554	740	917	737	181.519	0.860999	0.403978	0.324933	0.000730941	0.109877	0.198735
RSc1131		hypothetical protein	1097	1802	1112	940	944	1179	357.662	895	1670	783	803	825	837	968.833	345.598	942	1489	1431	1287.33	300.47	846	1036	937	939.667	95.0281	0.285623	-0.00633485	0.127639	0.101793	0.978398	0.549574
RSc1132		putative redox regulated molecular chaperone heat-shock-like protein	2965	2478	2195	1810	1768	2243.2	497.978	3299	3150	2314	2491	2368	1944	2594.33	523.21	2144	3641	3266	3017	778.944	1320	2171	2286	1925.67	527.665	0.85449	0.271415	0.194019	0.000281956	0.229928	0.395926
RSc1133		hypothetical protein	1968	3333	1913	1469	1736	2083.8	724.918	1139	2305	1032	1245	1200	2268	1531.5	589.282	1184	1872	1655	1570.33	351.728	1114	1715	1498	1442.33	304.342	-0.0388676	-0.521875	-0.08337	0.840986	0.0218807	0.71009
RSc1134		hypothetical protein	542	529	543	468	544	525.2	32.553	347	494	339	295	284	144	317.167	113.327	464	565	550	526.333	54.5008	318	339	398	351.667	41.4769	-0.0435056	-0.0684318	-0.0767246	0.761253	0.686398	0.650314
RSc1135		putative hydrolase protein	1674	1294	1957	1368	1376	1533.8	277.781	1047	2078	1337	1229	1240	765	1282.67	439.027	3489	2410	2227	2708.67	681.955	1012	922	1082	1005.33	80.2081	0.411191	0.761662	-0.105155	0.0588503	0.00603683	0.693756
RSc1136		Putative thiol-disulphide oxidoreductase DCC	650	52	218	150	48	223.6	248.771	227	101	122	111	127	18	117.667	66.8062	129	145	190	154.667	31.628	180	139	188	169	26.2869	0.412539	-0.195018	0.451307	0.479077	0.789111	0.511456
RSc1137		hypothetical protein	579	218	552	316	240	381	172.569	437	274	226	197	231	99	244	111.244	307	474	440	407	88.2553	308	225	336	289.667	57.7264	0.135232	0.0244489	0.0531393	0.60099	0.941198	0.869978
RSc1138		putative transmembrane protein	1407	838	2135	1406	1104	1378	485.116	1694	855	777	739	781	495	890.167	412.581	1377	1745	1539	1553.67	184.438	1600	946	1229	1258.33	327.985	0.0470213	0.157524	0.392463	0.87304	0.64166	0.229579
RSc1139		thioredoxin reductase oxidoreductase protein	2158	1962	3288	2138	2272	2363.6	528.525	3795	1605	1524	1347	1520	1332	1853.83	957.024	2695	3080	2860	2878.33	193.154	2530	1535	1910	1991.67	502.502	0.215106	0.181236	0.204881	0.454066	0.602195	0.556044
RSc1140		hypothetical protein	4116	2204	2565	3114	2168	2833.4	811.594	4693	4433	3500	3303	3322	1008	3376.5	1302.52	3270	5424	5021	4571.67	1145.14	2786	2810	3868	3154.67	617.881	1.02074	0.654958	0.678636	9.75774e-05	0.0107182	0.00846896
RSc1141		hypothetical protein	1834	1833	1879	1934	800	1656	480.303	2389	2890	2238	2282	2458	891	2191.33	678.172	2403	4536	4506	3815	1222.92	1492	1744	2641	1959	603.92	1.20825	1.07732	0.695504	0.000111909	0.00101451	0.0186554
RSc1142		integral membrane transmembrane protein	1167	1435	1484	852	544	1096.4	398.354	955	1613	807	756	869	1287	1047.83	334.778	1402	1341	1259	1334	71.7565	660	989	1118	922.333	236.166	0.472682	0.0894326	0.0747058	0.0353149	0.741602	0.784158
RSc1143	trpS	tryptophanyl-tRNA synthetase	5035	3002	3541	2335	2072	3197	1177.21	3980	5584	3486	3574	3768	3321	3952.17	831.416	5944	6809	5736	6163	569.037	1770	3887	4892	3516.33	1593.66	0.961379	0.775687	0.507181	0.00165163	0.0175368	0.108687
RSc1144		Methyltransferase type 11	1295	1371	2392	1783	672	1502.6	636.39	880	1379	849	907	868	531	902.333	271.898	1458	2029	1827	1771.33	289.542	903	1034	938	958.333	67.8258	0.0384593	0.169828	-0.101381	0.890755	0.59046	0.756873
RSc1145	dapA	dihydrodipicolinate synthase	10224	10380	7971	5734	6352	8132.2	2143.29	7423	11112	4608	4674	4525	7173	6585.83	2582.47	10870	10347	9927	10381.3	472.437	5251	5158	7442	5950.33	1292.66	0.171356	0.150993	-0.090613	0.308737	0.45952	0.665891
RSc1146	nlpD	NlpB lipoprotein	15132	13023	9145	8461	7664	10685	3228.25	20430	18822	10747	10824	10608	15165	14432.7	4404.66	22494	20399	18406	20433	2044.21	8872	11059	13223	11051.3	2175.51	0.95887	0.754331	0.445739	4.9012e-05	0.00160649	0.0387951
RSc1147		Beta-lactamase-like protein	2033	646	1541	1104	784	1221.6	569.435	2194	1518	1595	1594	1448	747	1516	462.168	2727	2717	2382	2608.67	196.363	1106	1464	1702	1424	300.007	1.10419	1.07733	0.799739	0.000488121	0.00205163	0.0149081
RSc1148		hypothetical protein	3322	2671	2802	1791	1808	2478.8	666.226	1994	3174	1562	1757	1622	3744	2308.83	921.016	2728	3047	2793	2856	168.573	1046	1332	2244	1540.67	625.666	0.262021	0.021701	-0.337824	0.154353	0.928659	0.129535
RSc1149	slyD	fkbp-type peptidyl-prolyl cis-trans isomerase (rotamase) protein	8131	7023	3684	2468	6080	5477.2	2348.74	15741	14130	5756	5330	4973	8667	9099.5	4733.26	14798	12094	9399	12097	2699.5	5254	5691	9485	6810	2326.9	1.26622	0.946004	0.75466	0.000948123	0.0183067	0.0556532
RSc1150		hypothetical protein	956	578	567	394	312	561.4	248.112	542	1043	431	451	525	477	578.167	231.633	626	962	938	842	187.446	281	453	594	442.667	156.756	0.682193	0.361789	-0.00927567	0.021959	0.280179	0.980793
RSc1151	mutS	DNA mismatch repair protein	7521	6980	7476	5659	4960	6519.2	1151.35	6563	11140	5062	4979	5206	5481	6405.17	2390.55	7932	10431	9714	9359	1286.77	3993	5291	7475	5586.33	1759.69	0.522849	0.351118	0.152924	0.00119006	0.0390484	0.360406
RSc1152		transcription regulator protein	3262	3814	4251	3133	3616	3615.2	447.502	3326	3518	2048	1748	1833	2430	2483.83	766.372	3913	4677	4328	4306	382.475	3261	2823	3314	3132.67	269.485	-0.0311084	0.124148	0.248912	0.872418	0.574355	0.247812
RSc1153		putative transmembrane efflux transmembrane protein	848	1221	814	991	1144	1003.6	178.391	523	402	217	211	168	306	304.5	135.854	825	619	577	673.667	132.73	622	414	455	497	110.177	-1.26481	-0.661008	-0.531603	0.000908374	0.0929539	0.172997
RSc1154	dkgB	2,5-diketo-D-gluconate reductase B	1707	2238	1431	1682	2640	1939.6	489.576	1582	837	344	313	308	450	639	503.396	1819	969	929	1239	502.693	1291	675	676	880.667	355.359	-1.21182	-0.818792	-0.750173	0.00904763	0.116916	0.148829
RSc1155		methyl-accepting chemotaxis transducer transmembrane protein	1004	1400	1486	1054	1096	1208	219.103	2330	3822	3009	2970	3225	7128	3747.33	1724.27	2459	4840	4462	3920.33	1279.59	1541	1109	2658	1769.33	799.345	1.90357	1.60627	1.05259	2.36905e-07	6.12943e-06	0.000382402
RSc1156		methyl-accepting chemotaxis transducer transmembrane protein	484	348	696	740	416	536.8	172.96	2337	3790	4018	4668	5067	4518	4066.33	962.978	1365	6142	5537	4348	2601	788	494	2457	1246.33	1058.72	3.46204	3.0865	1.72482	3.51344e-07	3.75834e-06	0.000739396
RSc1157		hypothetical protein	579	1622	258	189	352	600	589.982	364	409	89	106	96	369	238.833	156.245	255	226	180	220.333	37.8197	238	173	146	185.667	47.2899	-0.85376	-1.47263	-1.1901	0.0666673	0.0154677	0.0415665
RSc1158		glutamine amidotransferase	475	975	477	298	464	537.8	255.8	225	291	136	152	151	153	184.667	60.8364	176	304	302	260.667	73.3303	362	235	217	271.333	79.0337	-0.898472	-1.19334	-0.513871	0.0118308	0.007449	0.205649
RSc1159		putative transcription regulator protein	217	214	150	112	88	156.2	58.4825	214	168	107	120	107	90	134.333	47.213	130	254	228	204	65.3911	50	90	81	73.6667	20.9841	0.484303	0.136203	-0.763064	0.0705356	0.674955	0.0242413
RSc1160	suhB	inositol monophosphatase	2989	2943	3242	2568	2264	2801.2	384.918	1846	3267	1247	1130	1014	3519	2003.83	1116.46	2270	1869	1915	2018	219.447	1504	2140	1830	1824.67	318.034	-0.282188	-0.638632	-0.243836	0.145944	0.0116356	0.299669
RSc1161		putative tRNA/rRNA methyltransferase protein	1289	1362	2080	1621	864	1443.2	448.043	738	1235	770	708	696	981	854.667	213.579	986	1613	1344	1314.33	314.551	1112	1016	1090	1072.67	50.2925	-0.216731	-0.242612	0.0955458	0.279747	0.315408	0.702978
RSc1162	cysE2	O-acetylserine synthase	1940	1701	2739	1798	1712	1978	436.019	1963	1862	1361	1212	1268	1521	1531.17	314.997	2356	2464	2331	2383.67	70.6847	1765	1508	1834	1702.33	171.797	0.18092	0.170073	0.259709	0.242328	0.362109	0.162098
RSc1163	lpxH	UDP-2,3-diacylglucosamine hydrolase	3365	1088	788	710	1160	1422.2	1102.76	2727	2004	729	831	840	621	1292	866.049	2209	1834	1494	1845.67	357.643	2098	1982	3007	2362.33	561.302	0.594285	0.315031	1.33234	0.0663574	0.414149	0.00216335
RSc1164	ppiB	peptidyl-prolyl cis-trans isomerase B	16169	16938	3439	2934	9992	9894.4	6691.63	18884	22624	3358	3498	3779	12672	10802.5	8563.4	15442	8885	7518	10615	4235.81	6987	6459	9402	7616	1569.09	0.481842	-0.0161784	0.23929	0.331415	0.981311	0.708325
RSc1165	ppiA	peptidyl-prolyl cis-trans isomerase A	5589	9485	381	264	4000	3943.8	3861.65	4950	11809	463	465	604	8784	4512.5	4893.53	4673	1314	982	2323	2041.92	1046	878	1199	1041	160.558	0.367993	-0.47959	-0.538101	0.686893	0.67475	0.655679
RSc1166		signal peptide protein	2369	2650	1082	712	1984	1759.4	832.338	2002	3714	600	586	704	1773	1563.17	1223.39	2280	1284	1173	1579	609.615	948	868	1177	997.667	160.376	0.142502	-0.335941	-0.367329	0.716246	0.471115	0.431011
RSc1167	cysS	cysteinyl-tRNA synthetase	3972	2536	3510	2325	1968	2862.2	843.488	1524	3498	2366	2482	2403	2034	2384.5	650.136	2665	4455	4009	3709.67	931.786	1837	2613	3372	2607.33	767.516	0.361874	0.227828	0.282529	0.14627	0.442028	0.336043
RSc1168		hypothetical protein	1933	1370	1813	1285	1024	1485	378.825	960	2032	1510	1557	1526	1251	1472.67	356.698	1612	2849	2503	2321.33	638.196	825	1389	1860	1358	518.196	0.603854	0.503585	0.275868	0.0178337	0.0790843	0.334855
RSc1169	accA	acetyl-CoA carboxylase carboxyltransferase subunit alpha	10932	12814	7765	6665	8928	9420.8	2468.63	8381	12536	6677	6368	6288	9531	8296.83	2444.6	10437	11561	10038	10678.7	789.737	5122	7698	10062	7627.33	2470.76	0.309675	0.0514944	0.109235	0.132104	0.846267	0.669641
RSc1170		puative tRNA(Ile)-lysidine synthase	1091	685	1256	1063	544	927.8	299.534	895	1388	1216	1122	1149	396	1027.67	348.004	1189	2217	2010	1805.33	543.702	591	999	1410	1000	409.501	0.928345	0.89059	0.576205	0.000984081	0.00417333	0.0462061
RSc1171	lysC	aspartate kinase	7577	4744	4906	3399	3000	4725.2	1795.89	9548	12504	7762	8108	7951	8802	9112.5	1787.19	8127	12074	10963	10388	2035.36	4507	7845	9984	7445.33	2760.29	1.56582	0.941441	1.0163	9.60738e-06	0.00295096	0.00175318
RSc1172	fabI	enoyl-(acyl carrier protein) reductase	3833	2457	4430	3713	2928	3472.2	779.796	1995	5199	4172	3938	3961	3321	3764.33	1060.22	4028	5948	5578	5184.67	1018.64	1376	2949	4631	2985.33	1627.8	0.684608	0.58161	0.244462	0.0135096	0.0624688	0.436499
RSc1173		substrate-binding periplasmic (PBP) ABC transporter protein	3327	1705	4606	3587	1816	3008.2	1235.85	2223	2193	2099	1971	1930	1431	1974.5	290.647	3002	3824	3636	3487.33	430.694	2575	3148	3673	3132	549.175	0.125598	0.2438	0.665373	0.600819	0.384944	0.021746
RSc1174		transmembrane ABC transporter protein	2156	1841	2609	2101	1624	2066.2	370.865	1891	1695	1201	1102	1082	1557	1421.33	340.457	2344	2086	1986	2138.67	184.72	1549	1593	1804	1648.67	136.31	-0.0305877	-0.0573367	0.139536	0.849179	0.76292	0.441451
RSc1175		transmembrane ABC transporter protein	2097	1696	2476	1863	1288	1884	443.518	1464	1691	1060	903	945	1683	1291	365.298	1941	1949	1857	1915.67	50.964	1099	1281	1769	1383	346.451	-0.0857929	-0.114934	-0.0402507	0.550566	0.503781	0.823764
RSc1176		ABC transporter ATP-binding protein	3684	2146	4573	3834	2136	3274.6	1088.18	2279	2105	1827	1653	1704	1494	1843.67	295.369	2783	3248	2824	2951.67	257.45	1620	1799	2809	2076	641.075	-0.156438	-0.155218	-0.13799	0.406627	0.498451	0.54938
RSc1177		putative transmembrane protein	3785	2021	3644	2834	2120	2880.8	824.669	1109	1316	762	727	742	1503	1026.5	334.147	1153	1386	1356	1298.33	126.753	1500	1577	2153	1743.33	356.865	-1.06628	-1.24839	-0.263392	9.01911e-06	1.55698e-05	0.185556
RSc1178		lipoprotein transmembrane	861	976	1001	802	968	921.6	85.7222	578	1349	699	709	629	1305	878.167	351.219	1025	1251	1080	1118.67	117.857	502	626	857	661.667	180.168	0.285585	0.234066	0.016961	0.0803676	0.225147	0.936745
RSc1179	gltX	glutamyl-tRNA synthetase	3752	2448	2367	2063	1776	2481.2	758.498	4585	4581	3284	3241	3166	2979	3639.33	738.382	4230	5243	4677	4716.67	507.664	2128	3461	4108	3232.33	1009.61	1.18336	0.779039	0.799162	1.76047e-05	0.00261078	0.00226004
RSc1180		inner membrane transmembrane protein	716	284	691	552	176	483.8	242.982	473	419	520	484	454	225	429.167	105.435	678	687	767	710.667	48.9932	354	586	506	482	117.847	0.720025	0.53598	0.607124	0.0503565	0.199099	0.152287
RSc1181		inner membrane transmembrane protein	1696	1364	1517	1327	504	1281.6	458.436	1358	1996	1504	1369	1383	918	1421.33	346.017	1778	2334	2260	2124	301.921	944	1400	1580	1308	327.829	0.927484	0.571017	0.4306	0.00168876	0.0597007	0.150662
RSc1182	rpmE2	50S ribosomal protein L31 type B	3810	6379	599	386	1136	2462	2583.54	3709	10930	1200	1199	1220	3699	3659.5	3766.13	4611	2251	2052	2971.33	1423.47	1888	2255	3028	2390.33	581.925	1.20245	0.328051	0.724717	0.0600986	0.676498	0.351945
RSc1183		putative signal peptide protein	484	477	408	289	280	387.6	98.7436	284	358	182	204	207	306	256.833	69.6632	350	322	336	336	14	165	209	244	206	39.5854	-0.0980576	-0.375143	-0.529682	0.56859	0.0669357	0.0139724
RSc1184		hypothetical protein	1041	775	1045	730	952	908.6	148.126	572	562	404	352	366	432	448	96.4407	811	752	750	771	34.6554	496	448	572	505.333	62.5247	-0.465374	-0.323391	-0.365276	0.00149989	0.0407237	0.0233016
RSc1185		transcription regulator protein	3321	4073	5103	3246	5368	4222.2	984.385	2397	1727	1113	968	924	3078	1701.17	879.543	2878	2243	2061	2394	428.921	2245	2044	1672	1987	290.722	-1.06708	-0.919985	-0.602157	0.00232649	0.0202507	0.109657
RSc1186		putative sigma-54 interacting transcription regulator protein	1072	849	857	703	1144	925	179.76	192	252	189	166	147	333	213.167	68.5607	345	337	301	327.667	23.4379	230	187	275	230.667	44.0038	-1.71484	-1.52879	-1.47286	2.78971e-07	8.37694e-06	1.24828e-05
RSc1187	rho	transcription termination factor Rho	6343	3968	3847	1677	2640	3695	1753.2	6556	12113	6213	6438	6735	9243	7883	2353.65	8071	10394	9101	9188.67	1163.98	2876	6033	7449	5452.67	2341.08	1.70451	1.09266	0.885829	6.62999e-05	0.00632776	0.0225791
RSc1188	trxA	thioredoxin 1 (redox factor) protein	15458	13604	17992	14527	8488	14013.8	3495.62	13730	13637	13308	12001	11796	9981	12408.8	1449.04	19623	25718	23899	23080	3128.95	12157	17394	26332	18627.7	7167.57	0.489302	0.611592	0.823049	0.00991727	0.00687721	0.000812603
RSc1189	addB	hypothetical protein	2125	1282	2380	1631	1112	1706	540.387	948	1363	1312	1207	1257	711	1133	252.231	1463	2530	2306	2099.67	562.63	879	1076	1463	1139.33	297.107	0.127558	0.218062	-0.0972564	0.569629	0.40503	0.720924
RSc1190	addA	hypothetical protein	2080	1138	2448	1584	1656	1781.2	500.543	1044	1173	1240	1185	1131	657	1071.67	213.393	1402	2181	2105	1896	429.501	821	965	1318	1034.67	255.719	-0.0278818	0.0909796	-0.220195	0.888136	0.691676	0.323406
RSc1191	dnaX	DNA polymerase III subunits gamma and tau	8603	8313	7907	6391	6256	7494	1097.78	4909	9112	4636	4495	4484	4185	5303.5	1880.54	8856	8949	8281	8695.33	361.824	2723	4575	6135	4477.67	1708.08	0.0723167	0.0938093	-0.353401	0.688822	0.664062	0.0964781
RSc1192		hypothetical protein	4553	2344	2542	1565	2864	2773.6	1103.78	4176	3955	3509	3596	3571	2484	3548.5	582.491	5764	6728	5192	5894.67	776.292	2088	3470	6161	3906.33	2071.26	1.08192	1.01494	0.962081	0.00211173	0.00877051	0.0130166
RSc1194	recR	recombination protein RecR	2741	1419	2127	1044	1136	1693.4	723.392	1576	2649	2268	2221	2270	1215	2033.17	529.937	2344	3152	2938	2811.33	418.628	800	1265	2421	1495.33	834.686	1.04138	0.581604	0.157236	0.00373292	0.120115	0.68939
RSc1195	oprB	Carbohydrate-selective porin OprB	2504	1574	974	841	1008	1380.2	688.25	807	1736	673	659	686	1197	959.667	431.231	1654	1498	1258	1470	199.479	391	1008	1521	973.333	565.797	-0.0377516	-0.099847	-0.11849	0.929048	0.839986	0.814627
RSc1196		DNA-binding transcriptional regulatory transcription regulator protein	3133	2699	3379	4251	2000	3092.4	832.803	1661	1540	1154	1149	1129	981	1269	267.31	2381	3000	2701	2694	309.559	2381	1819	2057	2085.67	282.095	-0.627381	-0.20815	0.00520191	0.00245312	0.346607	0.98339
RSc1197		hypothetical protein	3817	3146	3721	4444	3560	3737.6	470.933	3428	1771	1763	1899	1852	2754	2244.5	691.337	3751	4526	3986	4087.67	397.377	3171	2486	2660	2772.33	356.048	-0.262544	0.155282	0.16484	0.193844	0.529701	0.503788
RSc1198		signal peptide protein	9025	9804	8669	8466	9472	9087.2	553.742	11656	7858	4999	5176	5112	6615	6902.67	2584.62	10701	10165	9070	9978.67	831.312	7095	6626	7785	7168.67	583.001	0.106153	0.0436264	0.140795	0.62165	0.871596	0.582973
RSc1199		ABC transporter ATP-binding protein	2938	3600	3208	2955	2480	3036.2	410.177	2471	2998	1778	1695	1810	3078	2305	632.485	2499	3185	2950	2878	348.622	1595	1722	1877	1731.33	141.231	0.0329614	-0.189879	-0.344818	0.816183	0.234104	0.0369385
RSc1200		transmembrane permease ABC transporter protein	1121	829	1051	989	616	921.2	201.874	832	733	484	505	503	441	583	159.342	916	967	916	933	29.4449	504	575	662	580.333	79.1349	-0.0329965	-0.0848926	-0.198452	0.828662	0.628259	0.245167
RSc1201		transcription regulator protein	2237	6046	1230	936	704	2230.6	2211.62	734	1814	230	216	214	423	605.167	625.503	772	506	475	584.333	163.262	728	370	321	473	222.191	-1.38751	-2.03473	-1.84774	0.0049214	0.001989	0.00377718
RSc1202		flavoprotein NADH-dependent oxidoreductase	16638	35896	5143	7244	1368	13257.8	13850.1	3343	5679	1392	1425	1409	1404	2442	1764.73	2270	2732	2478	2493.33	231.381	3254	1422	1557	2077.67	1020.97	-1.27431	-2.31045	-2.07346	0.0498062	0.00742599	0.0128553
RSc1203		oxidoreductase protein	3626	1997	1656	1199	3512	2398	1106.57	3658	3120	1630	1219	1159	2214	2166.67	1033.12	6533	2425	2173	3710.33	2447.75	1482	1030	1282	1264.67	226.498	0.437108	0.445117	-0.392797	0.171905	0.241918	0.310438
RSc1204	surE	stationary phase survival protein SurE	3268	2318	4112	2993	2304	2999	751.324	2581	2882	2604	2450	2534	1872	2487.17	334.769	3442	4285	4043	3923.33	434.053	2202	2592	3903	2899	891.088	0.390514	0.349573	0.446579	0.00812967	0.0368869	0.0101731
RSc1205		hypothetical protein	2849	2968	3670	2860	2024	2874.2	584.331	1413	2352	1873	1715	1758	1593	1784	319.407	2323	3924	3820	3355.67	895.826	1972	2145	2924	2347	507.128	-0.0866377	0.108731	0.188472	0.563773	0.541841	0.278579
RSc1206		lipoprotein NLPD/LppB-like protein	12254	25220	12919	9658	10328	14075.8	6372.07	10093	21362	7501	7480	7543	14517	11416	5587.65	12870	16082	15468	14806.7	1705.07	8496	10637	11181	10104.7	1419.45	0.122026	-0.0683779	-0.0691331	0.58563	0.808563	0.805721
RSc1207	rpoS	RNA polymerase sigma factor RpoS	21287	29802	21863	16005	14992	20789.8	5897.62	17060	25139	12791	11782	12055	18324	16191.8	5166.77	23674	26168	23945	24595.7	1368.41	13057	17341	23479	17959	5238.41	0.134145	0.0597946	0.141424	0.444147	0.786286	0.504496
RSc1208		Endonuclease/exonuclease/phosphatase	3602	1270	1253	931	1328	1676.8	1087.36	600	631	402	389	422	612	509.333	115.924	945	896	729	856.667	113.245	738	660	659	685.667	45.3248	-1.06959	-1.03822	-0.775667	0.000301355	0.00186659	0.0120665
RSc1209	rumA	23S rRNA 5-methyluridine methyltransferase	1982	869	989	650	440	986	595.131	580	1293	1008	1053	984	1089	1001.17	233.791	1081	1562	1308	1317	240.626	552	972	1260	928	356.045	0.765679	0.256349	0.313538	0.078599	0.615527	0.538807
RSc1210		hypothetical protein	41649	44468	41308	46610	42624	43331.8	2206.02	29315	22143	15206	13498	12979	18315	18576	6270.36	45693	31286	29920	35633	8738.95	24877	19969	20830	21892	2620.69	-0.728177	-0.375386	-0.496918	0.00487039	0.188093	0.084795
RSc1211	ndk	nucleoside diphosphate kinase	11615	8717	9958	7265	4912	8493.4	2562.95	21927	26462	21273	19707	20077	13788	20539	4099.49	13799	27028	25745	22190.7	7295.65	8945	15070	25146	16387	8180.4	1.97673	1.16888	1.26075	1.27305e-06	0.000725566	0.000389719
RSc1212		hypothetical protein	10850	7491	9775	7787	6040	8388.6	1914.69	10092	13573	9002	8417	8489	7200	9462.17	2221	11149	14166	13255	12856.7	1547.44	6999	9243	12035	9425.67	2522.96	0.803841	0.485787	0.5928	3.35603e-05	0.00772274	0.00198756
RSc1213	pilF	putative type 4 fimbrial biogenesis protein	3930	3650	4695	3609	2408	3658.4	823.759	4708	5413	3820	3535	3458	3582	4086	796.313	5544	6387	6228	6053	447.919	3030	4139	5566	4245	1271.32	0.766051	0.593648	0.619118	2.60224e-05	0.00111538	0.000807137
RSc1214		hypothetical protein	4549	3830	6080	5853	2960	4654.4	1325.77	4270	5819	5267	5131	5111	2835	4738.83	1056.64	5862	9874	9451	8395.67	2204.39	2687	3881	5483	4017	1402.95	0.746536	0.83273	0.318855	0.000410213	0.000630793	0.122062
RSc1215	ispG	4-hydroxy-3-methylbut-2-en-1-yl diphosphate synthase	4025	2825	4210	3261	2728	3409.8	679.664	3670	4787	2921	2860	2869	4149	3542.67	804.804	5331	5612	5186	5376.33	216.588	2099	3206	4073	3126	989.429	0.553321	0.565202	0.322197	0.00158068	0.00458194	0.0801317
RSc1216	hisS	histidyl-tRNA synthetase	4019	3211	4306	2624	3352	3502.4	669.285	4193	6614	4253	4198	4140	8307	5284.17	1769.11	5828	7548	6566	6647.33	862.88	2707	4216	5271	4064.67	1288.68	0.972807	0.820558	0.649316	8.05713e-06	0.000197377	0.00141815
RSc1217		hypothetical protein	3447	3300	4173	2613	4056	3517.8	630.488	4182	4639	3445	3440	3473	5049	4038	697.501	4909	6447	5835	5730.33	774.324	2866	3407	4721	3664.67	953.966	0.697538	0.656691	0.564003	8.65699e-05	0.000647213	0.00210982
RSc1218	yfgL	outer membrane assembly lipoprotein YfgL	5855	4041	5723	4539	4888	5009.2	774.286	6512	6025	5838	5828	5679	5724	5934.33	307.227	7561	9736	9525	8940.67	1199.48	3977	5370	7553	5633.33	1802.49	0.826706	0.807266	0.685911	3.42912e-05	0.000201663	0.000828807
RSc1219	engA	GTP-binding protein EngA	2759	2070	3221	2285	2208	2508.6	475.116	2339	3104	2469	2466	2358	2727	2577.17	292.855	2805	4083	3521	3469.67	640.545	2113	2652	2971	2578.67	433.675	0.589668	0.405	0.554794	0.000325594	0.0157567	0.00205867
RSc1220	hfq	RNA-binding protein Hfq	20519	19593	27322	28807	19608	23169.8	4514.57	21450	12104	12201	11649	10950	11502	13309.3	4013.51	18625	22060	21792	20825.7	1910.54	31854	20331	18670	23618.3	7180.49	-0.217788	-0.166567	0.599136	0.417692	0.613463	0.0639343
RSc1221		GTP-binding protein hflX-related protein Nucleotide-binding	3960	4248	2737	1266	2160	2874.2	1243.13	3700	6902	2855	2974	3217	4401	4008.17	1526.35	5210	5179	4822	5070.33	215.621	1707	2354	3579	2546.67	950.756	1.06543	0.605604	0.151951	0.000949594	0.0623015	0.650218
RSc1222		hypothetical protein	7765	5084	5025	4040	2944	4971.6	1788.69	7411	7677	6027	6157	6404	3546	6203.67	1467.32	8257	11406	9920	9861	1575.33	3790	5883	9249	6307.33	2754.13	1.0654	0.824239	0.72184	0.000561209	0.0100772	0.021959
RSc1223		putative serine protease transmembrane protein	6214	5041	4429	4019	2592	4459	1332.19	7459	6435	4788	4509	4460	5202	5475.5	1213.9	7787	8596	7817	8066.67	458.661	3341	4874	6150	4788.33	1406.46	0.900344	0.675079	0.48315	0.00019422	0.0061233	0.0387951
RSc1224		hypothetical protein	442	526	823	607	328	545.2	186.539	199	512	423	388	453	567	423.667	127.244	371	684	704	586.333	186.752	318	325	408	350.333	50.0633	0.12661	0.0584706	-0.027405	0.639184	0.859768	0.936436
RSc1225	hisZ	ATP phosphoribosyltransferase regulatory subunit	2194	1653	2867	2289	1560	2112.6	529.967	1777	2489	2215	2252	2356	1710	2133.17	317.18	2359	3631	3397	3129	677.026	1456	2030	2431	1972.33	490.051	0.658567	0.548644	0.452871	0.000941859	0.0104192	0.0294315
RSc1226	purA	adenylosuccinate synthetase	6439	5703	5554	4016	3896	5121.6	1116.35	9692	13575	8565	9043	8928	12024	10304.5	2026.82	10299	15380	13672	13117	2585.57	4413	8540	10103	7685.33	2939.71	1.52427	1.18955	0.956955	6.60765e-07	3.87993e-05	0.00030576
RSc1227		putative nucleotide phosphoribosyltransferase protein	2900	2578	2769	2305	1816	2473.6	430.361	3193	3619	3279	3170	3160	2745	3194.33	279.708	4315	5558	5030	4967.67	623.84	2096	3020	4550	3222	1239.41	0.989805	0.899959	0.801468	2.4331e-05	0.000254315	0.00071012
RSc1228	rnr	exoribonuclease RNase R	28136	21602	29419	20442	19296	23779	4657.39	24203	25078	16505	16388	16541	27243	20993	5044.25	35923	33533	30769	33408.3	2579.26	14379	15878	25407	18554.7	5981.44	0.283391	0.370007	0.0569375	0.0507904	0.0343567	0.751622
RSc1229		putative tRNA/rRNA methyltransferase protein	4932	3281	5679	3357	2672	3984.2	1262.97	3262	3799	2905	3193	3079	2655	3148.83	386.18	4628	5723	5252	5201	549.279	2659	2712	4417	3262.67	1000.03	0.321031	0.283268	0.143054	0.057655	0.150284	0.474795
RSc1230		hypothetical protein	3522	851	2384	1427	984	1833.6	1118.74	1233	1048	1298	1362	1220	621	1130.33	270.762	1568	2190	1901	1886.33	311.259	1217	1367	2198	1594	528.429	0.183501	0.0887637	0.361207	0.624651	0.849179	0.40574
RSc1231	tal	transaldolase B	13857	10804	7870	7171	9680	9876.4	2649.95	15105	13502	5649	5851	6140	6696	8823.83	4289.2	17614	13483	12911	14669.3	2566.14	8140	8730	10750	9206.67	1368.73	0.37126	0.416455	0.33755	0.0700087	0.0878397	0.164334
RSc1232	rpiA	ribose-5-phosphate isomerase A	828	379	744	579	320	570	221.304	376	671	645	751	581	558	597	128.151	486	834	811	710.333	194.618	364	504	674	514	155.242	0.721839	0.26694	0.362262	0.0244832	0.466865	0.316595
RSc1233		Permease for cytosine/purines, uracil, thiamine, allantoin	715	708	1826	1047	1792	1217.6	557.111	671	802	649	567	528	1143	726.667	224.989	1207	1154	1079	1146.67	64.3143	702	623	826	717	102.328	-0.248988	0.132279	0.00823451	0.431895	0.739033	0.984352
RSc1234		methyl-accepting chemotaxis transmembrane protein	276	134	254	139	304	221.4	79.5223	154	243	168	164	144	342	202.5	76.8733	278	248	221	249	28.5132	161	151	319	210.333	94.2408	0.30535	0.223905	0.474963	0.267702	0.500329	0.14546
RSc1235		hypothetical protein	1749	1454	1561	1321	640	1345	424.074	1525	2353	1453	1208	1253	1008	1466.67	471.617	2626	2819	2419	2621.33	200.041	993	1542	2521	1685.33	774.018	0.815405	0.781233	0.651291	0.00183461	0.00711606	0.0210435
RSc1236		outer membrane porin lipoprotein transmembrane	244	127	145	69	96	136.2	66.9231	119	163	72	89	80	189	118.667	47.886	171	120	133	141.333	26.5016	79	96	110	95	15.5242	0.256798	-0.150265	-0.131324	0.315331	0.628634	0.677623
RSc1237	iolB	putative myo-inositol catabolism protein	463	305	385	226	504	376.6	113.549	272	158	137	163	141	252	187.167	59.1318	300	300	239	279.667	35.2184	189	132	177	166	30.05	-0.515273	-0.435581	-0.628221	0.0302625	0.114421	0.0291923
RSc1238	iolE	putative myo-inositol catabolism protein	621	516	422	267	808	526.8	204.048	462	336	192	212	183	459	307.333	130.84	509	348	328	395	99.2321	275	227	288	263.333	32.1299	-0.324977	-0.445864	-0.437575	0.254843	0.193447	0.202983
RSc1239	iolD	putative acetolactate synthase protein	485	418	816	435	808	592.4	201.993	257	326	234	231	225	477	291.667	98.1625	391	457	424	424	33	305	241	319	288.333	41.5853	-0.603021	-0.412633	-0.390521	0.0119223	0.129805	0.152814
RSc1240	iolC	transferase kinase protein	571	378	935	554	1040	695.6	279.45	305	292	270	263	239	522	315.167	103.907	457	545	507	503	44.1362	366	259	415	346.667	79.7768	-0.6824	-0.278863	-0.272667	0.0100772	0.351181	0.363347
RSc1241	mocB	putative rhizopine-binding precursor signal peptide protein	390	255	702	330	1160	567.4	372.396	164	158	132	127	108	522	201.833	158.203	249	282	284	271.667	19.6554	266	190	206	220.667	40.0666	-1.21334	-0.713273	-0.409469	0.00429836	0.121845	0.376116
RSc1242		sugar ATP-binding ABC transporter protein	369	185	450	238	736	395.6	217.215	97	94	86	65	70	297	118.167	88.5379	131	136	116	127.667	10.4083	139	76	84	99.6667	34.2977	-1.51713	-1.38568	-1.18397	0.000297291	0.00289943	0.00827993
RSc1243		sugar transmembrane ABC transporter protein	205	101	253	161	376	219.2	104.03	68	44	72	50	48	126	68	30.5941	82	120	104	102	19.0788	77	49	78	68	16.4621	-1.25232	-0.823781	-0.888639	0.000791889	0.0356023	0.0258827
RSc1244	iolH	putative protein implicated IN myo-inositol catabolique pathway	283	257	402	266	456	332.8	90.3532	104	142	117	113	80	603	193.167	201.776	127	236	181	181.333	54.5008	129	76	103	102.667	26.5016	-0.97992	-0.836408	-1.03421	0.0025238	0.0217829	0.00728273
RSc1245	iolI	putative protein implicated IN myo-inositol catabolique pathway	460	352	358	240	488	379.6	98.655	164	215	129	109	95	423	189.167	122.387	172	193	209	191.333	18.5562	90	83	121	98	20.2237	-0.850374	-1.06941	-1.47432	0.00111197	0.000899051	6.58245e-05
RSc1246	iolG	putative oxidoreductase myo-inositol 2- dehydrogenase signal peptide protein	376	235	273	238	552	334.8	134.185	227	181	92	141	87	153	146.833	53.3907	231	237	184	217.333	29.023	108	96	129	111	16.7033	-0.583383	-0.497132	-0.88664	0.0589103	0.172388	0.022381
RSc1247		putative myo-inositol catabolism protein	305	252	387	307	368	323.8	54.1729	224	167	139	156	140	135	160.167	33.5465	176	267	261	234.667	50.8953	139	128	181	149.333	27.9702	-0.402448	-0.450065	-0.531971	0.0390221	0.0542608	0.026833
RSc1248		hypothetical protein	449	294	483	389	592	441.4	110.613	344	221	210	225	211	189	233.333	55.6369	280	391	309	326.667	57.5702	151	185	264	200	57.9741	-0.271072	-0.339664	-0.50251	0.228303	0.212699	0.0712895
RSc1249		hypothetical protein	2930	2064	2747	1766	1416	2184.6	642.735	3251	3154	1995	1746	1792	1935	2312.17	696.284	3699	3411	3107	3405.67	296.036	1664	2707	2912	2427.67	669.251	0.684306	0.43584	0.512816	0.000619226	0.0332349	0.0147455
RSc1250	argA	N-acetylglutamate synthase	3946	2580	3724	3095	3376	3344.2	537.011	2452	2729	1976	1941	1939	2088	2187.5	328.734	3859	4137	3532	3842.67	302.831	1808	2475	3019	2434	606.54	-0.042591	0.173061	0.0720519	0.779028	0.315591	0.688101
RSc1251	hrpA	ATP-dependent RNA helicase protein	3519	2471	3116	1860	1320	2457.2	896.033	2009	4309	3333	3094	3051	1683	2913.17	949.435	4886	5458	4999	5114.33	302.939	1183	2803	3576	2520.67	1221.23	1.00253	0.88884	0.357453	0.00426846	0.0199693	0.336029
RSc1252		putative signal peptide protein	7343	10289	5957	4465	5720	6754.8	2224.13	6176	11175	5030	4445	4467	5184	6079.5	2574.82	9103	8128	7514	8248.33	801.305	4264	4898	7304	5488.67	1603.77	0.402168	0.125496	0.0782272	0.0807141	0.658149	0.787891
RSc1253		lipoprotein signal peptide	3295	5012	4618	3403	2840	3833.6	930.948	3037	5702	3779	3132	2955	2097	3450.33	1226.95	4649	5307	5064	5006.67	332.726	2225	3380	4684	3429.67	1230.25	0.498479	0.273756	0.220733	0.0047709	0.153782	0.249011
RSc1254		putative sterol desaturase	1414	1802	1588	1193	816	1362.6	378.832	1049	1770	1203	882	801	702	1067.83	387.616	2016	1473	1390	1626.33	340.003	846	1312	1612	1256.67	385.986	0.296014	0.0886138	0.205921	0.176197	0.749593	0.435362
RSc1255		hypothetical protein	2156	1198	1457	986	1240	1407.4	450.642	1352	1142	802	727	799	576	899.667	288.99	1725	1379	1265	1456.33	239.552	1105	1005	1464	1191.33	241.372	0.0214871	-0.0955807	0.193653	0.878464	0.550793	0.21295
RSc1256		hypothetical protein	2805	1900	2518	1892	1512	2125.4	523.816	1465	1470	1267	1104	1150	855	1218.5	235.075	1970	2266	2172	2136	151.248	1184	1394	2130	1569.33	496.775	-0.135298	-0.121506	-0.0252307	0.340393	0.481618	0.890414
RSc1257		hypothetical protein	1527	840	779	724	912	956.4	326.567	1097	1003	532	538	555	243	661.333	323.972	1083	1187	986	1085.33	100.52	592	666	1001	753	217.938	0.171362	0.0774898	0.132521	0.408049	0.765822	0.603447
RSc1258	glnA1	glutamine synthetase protein	64536	65638	35705	27783	62544	51241.2	18051.5	51771	53611	21961	21048	21791	57681	37977.2	18044.6	48326	42557	36397	42426.7	5965.57	24415	20952	25492	23619.7	2372.2	-0.0723936	-0.389503	-0.649059	0.787704	0.2064	0.0418144
RSc1259		putative signal peptide protein	4735	4715	3206	2844	4512	4002.4	905.585	3840	5600	3323	3148	3157	6975	4340.5	1589.68	3895	5676	5244	4938.33	929.013	2269	2538	3998	2935	930.359	0.477498	0.209496	0.0244208	0.0291894	0.410954	0.930451
RSc1260	ntrB	nitrogen regulation(sensor protein kinase transcription regulator	2324	3220	2974	2527	2912	2791.4	360.54	1164	2284	1899	1899	1835	2187	1878	393.152	1747	3673	3335	2918.33	1028.39	1680	2207	2739	2208.67	529.502	-0.0780336	0.0133378	0.232954	0.631881	0.949555	0.215435
RSc1261	ntrC	nitrogen assimilation regulatory response regulator transcription regulator protein	3327	2318	2843	2404	2552	2688.8	408.777	1519	1652	1173	1175	1080	1881	1413.33	320.16	2374	2155	2004	2177.67	186.039	1556	1147	1453	1385.33	212.731	-0.474066	-0.376172	-0.460215	0.000612096	0.0117385	0.00332546
RSc1262		hypothetical protein	2349	952	825	507	1632	1253	737.421	492	330	186	188	166	1044	401	338.7	1038	398	364	600	379.7	1174	428	506	702.667	410.046	-1.52425	-1.22266	-0.39982	4.63321e-05	0.00158677	0.223054
RSc1263		hypothetical protein	7348	3235	6165	4959	8400	6021.4	2020.58	4453	2161	2028	1740	1731	2160	2378.83	1034.25	7985	3232	2955	4724	2827.5	3723	2114	2903	2913.33	804.55	-0.758717	-0.395009	-0.434331	0.00813076	0.220626	0.176944
RSc1264	ugpB	glycerol-3-phosphate-binding periplasmic lipoprotein signal peptide	7138	6864	12343	7629	20936	10982	5998.15	5498	5107	3833	3720	3319	11430	5484.5	3033.87	9129	8467	7722	8439.33	703.908	6468	3879	5617	5321.33	1319.58	-0.630264	-0.131616	-0.235713	0.0660416	0.758195	0.572708
RSc1265	ugpA	SN-glycerol-3-phosphate transmembrane ABC transporter protein	1706	1278	3269	2220	3056	2305.8	853.529	948	1135	978	944	773	1584	1060.33	281.174	1349	1753	1635	1579	207.74	1572	857	1140	1189.67	360.078	-0.63363	-0.377426	-0.187519	0.0386087	0.296918	0.616199
RSc1266	ugpE	SN-glycerol-3-phosphate transmembrane ABC transporter protein	1582	1493	2282	1410	2504	1854.2	501.778	798	1103	617	611	482	1449	843.333	366.628	1068	1169	1022	1086.33	75.1953	979	615	809	801	182.132	-0.794051	-0.776636	-0.633123	0.00633472	0.0222962	0.0563182
RSc1267	upgC	glycerol-3-phosphate transporter ATP-binding subunit	4487	2982	7045	5301	5080	4979	1467.34	2694	2625	2312	2133	2011	1665	2240	388.34	3190	4897	4245	4110.67	861.392	3619	3140	4286	3681.67	575.564	-0.481807	-0.211011	0.201989	0.0236912	0.398813	0.414926
RSc1268	ugpQ	cytoplasmic glycerophosphodiester phosphodiesterase	1198	612	2440	1824	1376	1490	686.149	516	554	613	600	584	306	528.833	114.582	644	1259	1050	984.333	312.714	581	543	701	608.333	82.4702	-0.709963	-0.360439	-0.463905	0.0236476	0.328604	0.206884
RSc1269	kgd	alpha-ketoglutarate decarboxylase	81710	48557	32187	25575	30208	43647.4	22975.2	94211	132786	62977	57176	56635	82674	81076.5	29479.3	137353	101964	87512	108943	25643	36252	74371	71688	60770.3	21275.8	1.48978	1.11249	0.884845	9.8656e-05	0.003468	0.0156818
RSc1270	sucB	dihydrolipoamide acetyltransferase	28928	22920	16726	10833	17032	19287.8	6878.62	31084	53594	27294	24934	25649	38187	33457	11000.8	58605	49212	45823	51213.3	6621.85	12018	24940	29060	22006	8891.78	1.32601	1.23851	0.560083	0.000155469	0.000963172	0.0875735
RSc1271		dihydrolipoamide dehydrogenase	41220	19343	22356	15321	20560	23760	10096.9	42159	48784	27352	26511	25388	26919	32852.2	10018.2	80759	57408	47850	62005.7	16929.4	20760	36207	48406	35124.3	13854.8	1.10683	1.22272	1.0228	0.000664534	0.0010174	0.0041673
RSc1272		hypothetical protein	3474	899	1069	988	936	1473.2	1120.3	1344	2454	1468	1341	1366	1071	1507.33	482.168	2852	2570	2445	2622.33	208.486	494	1081	2049	1208	785.241	0.857029	0.762411	0.247152	0.0757264	0.17009	0.680084
RSc1273		putative lipoprotein	4074	3272	3401	4497	3248	3698.4	559.455	1376	725	817	657	654	297	754.333	352.123	1432	1484	1326	1414	80.5233	1747	1064	920	1243.67	441.806	-1.58914	-1.41315	-1.0477	1.00476e-05	0.000221288	0.0023005
RSc1274		cation-transporting ATPase lipoprotein transmembrane	13703	9368	18375	17836	4304	12717.2	5941.04	2970	6490	8777	6689	6466	2448	5640	2435.72	13158	14469	13962	13863	661.083	7711	13821	12717	11416.3	3256.04	-0.272692	0.184758	0.461936	0.51286	0.707873	0.330053
RSc1275		Cytochrome oxidase maturation protein cbb3-type	2077	2143	3220	2128	880	2089.6	828.466	106	883	1633	1110	996	1062	965	494.414	2936	2232	2142	2436.67	434.77	223	1884	1881	1329.33	958.114	-0.559576	0.344504	-0.378302	0.427142	0.677478	0.65516
RSc1276		cytochrome C oxidase subunit I	30051	31045	27814	24089	11232	24846.2	8066.02	52488	57469	59455	52015	49029	44550	52501	5450.66	94329	87311	83370	88336.7	5551.03	42221	57126	79118	59488.3	18561.6	1.79355	1.68249	1.63771	7.62543e-06	5.01631e-05	6.42425e-05
RSc1277		cytochrome C oxidase subunit II	14032	13079	12330	11942	5064	11289.4	3570.32	16148	16674	23692	20123	19486	16056	18696.5	3005.69	40047	33134	27844	33675	6119.46	13955	21356	32404	22571.7	9284.38	1.45632	1.48643	1.40958	0.000480045	0.00112235	0.00169792
RSc1278		putative signal peptide protein	4252	4874	5613	5432	2080	4450.2	1427.65	4135	4811	9834	8075	7621	7290	6961	2128.27	12459	13518	11573	12516.7	973.781	5673	8697	13894	9421.33	4158.09	1.29014	1.51448	1.55311	0.00194257	0.00150618	0.00120537
RSc1279		cytochrome C oxidase subunit III	16045	21216	14597	13624	8848	14866	4459.37	15052	18159	22489	18091	16925	22680	18899.3	3068.57	51865	32243	28562	37556.7	12527.3	15311	21626	35495	24144	10324.9	0.921614	1.23788	1.07545	0.0137997	0.00602646	0.0134094
RSc1280		iron-sulfur 4Fe-4S ferredoxin transmembrane protein	11982	12482	15833	13998	5616	11982.2	3862.33	6005	8418	15783	12067	10618	9630	10420.2	3335.8	31020	19415	17983	22806	7149.48	9819	12460	25792	16023.7	8562.07	0.466905	0.957982	0.833429	0.231305	0.0405997	0.0681621
RSc1281		lipoprotein transmembrane	8531	5186	9736	10767	4264	7696.8	2844.67	2414	1810	6222	4267	3540	1386	3273.17	1799.72	12865	6194	6047	8368.67	3894.63	3426	3167	8787	5126.67	3172.59	-0.464912	0.25502	-0.070876	0.235557	0.592749	0.887131
RSc1282		hypothetical protein	8958	4574	5759	7631	3400	6064.4	2249.49	1942	1348	3841	2676	2135	1053	2165.83	1002.47	10760	3578	3187	5841.67	4263.89	2208	1891	5633	3244	2075	-0.701458	-0.120105	-0.438143	0.115159	0.832535	0.413041
RSc1283	fnr	putative fumarate and nitrate reduction regulatory transcription regulator protein	11419	2925	1870	969	2264	3889.4	4268.3	5947	7242	2083	2073	2275	1890	3585	2369.98	5165	4585	4422	4724	390.516	3173	3438	5136	3915.67	1065.11	0.877326	0.278243	0.65015	0.0617031	0.6224	0.238953
RSc1284		hypothetical protein	1869	1527	1685	2308	960	1669.8	492.803	278	369	639	432	385	261	394	136.616	1340	706	664	903.333	378.747	527	416	751	564.667	170.647	-1.34511	-0.880409	-1.03518	0.00105598	0.042524	0.0197009
RSc1285	scpB	Putative chromosome segregation and condensation protein B	3498	3099	5455	2600	2144	3359.2	1277.93	1565	1973	1826	1756	1509	2088	1786.17	225.496	2261	2642	2503	2468.67	192.806	4303	3602	2343	3416	993.15	-0.327764	-0.584262	0.531577	0.251028	0.0931577	0.120282
RSc1286		hypothetical protein	9464	7866	7261	4673	5184	6889.6	1971.12	5914	7291	6779	7538	6364	4851	6456.17	984.94	9041	9785	8439	9088.33	674.247	4517	5381	5209	5035.67	457.337	0.614588	0.26279	-0.014014	0.0126042	0.333997	0.96344
RSc1287		hypothetical protein	2521	1582	2465	1749	1592	1981.8	471.752	930	2195	1869	2010	1870	3141	2002.5	709.779	1752	2586	2290	2209.33	422.811	1528	2216	2171	1971.67	384.885	0.412498	0.10391	0.524002	0.120147	0.752439	0.0938115
RSc1288	nusA	transcription elongation factor NusA	12720	7495	8481	5900	7976	8514.4	2542.26	8990	13745	12297	12914	11504	14013	12243.8	1842.29	13569	19978	15955	16500.7	3239.16	8028	14419	13684	12043.7	3497.03	1.0921	0.866149	0.984725	0.00080004	0.0110452	0.0051187
RSc1289	infB	translation initiation factor IF-2	30034	28143	14615	10022	21936	20950	8584.64	35341	55985	31857	34684	30759	38025	37775.2	9288.62	52264	54789	41430	49494.3	7097.11	16078	32935	28853	25955.3	8794.14	1.5027	1.13914	0.761544	0.000164893	0.00425379	0.0413181
RSc1290	rbfA	ribosome-binding factor A	691	507	730	399	520	569.4	137.794	806	1249	1529	1571	1490	1107	1292	298.491	1154	2369	2088	1870.33	636.074	697	1136	1293	1042	308.919	1.81325	1.6194	1.36114	1.22832e-05	0.000122487	0.000568193
RSc1291	truB	tRNA pseudouridine synthase B	907	487	849	425	504	634.4	225.246	769	1331	1383	1475	1288	639	1147.5	351.558	1222	2079	1772	1691	434.204	699	1125	1238	1020.67	284.243	1.60569	1.31518	1.15947	0.000102894	0.00162653	0.00409956
RSc1292	emrB	multidrug resistance B (translocase) transmembrane protein	387	217	248	160	120	226.4	102.564	84	58	70	57	52	63	64	11.5412	212	100	75	129	72.9589	81	122	131	111.333	26.6521	-1.14239	-1.07715	-0.609899	0.00185223	0.00927035	0.110912
RSc1293	emrA	multidrug resistance A (translocase) transmembrane protein	604	947	433	256	328	513.6	275.368	194	154	82	55	68	90	107.167	54.6202	261	105	108	158	89.2132	77	131	145	117.667	35.9073	-1.6841	-2.01308	-1.8551	0.000335343	0.000516281	0.000902817
RSc1294		putative outer membrane CHANEL lipoprotein	291	239	170	66	160	185.2	85.3856	48	77	45	29	32	9	40	22.821	97	66	77	80	15.7162	35	66	113	71.3333	39.2726	-1.38549	-1.46997	-1.11446	0.000941039	0.00237829	0.014178
RSc1295		putative transcription regulator protein	73	74	38	14	72	54.2	27.1146	30	15	8	8	8	54	20.5	18.5014	18	13	9	13.3333	4.50925	22	32	27	27	5	-1.37744	-2.19731	-0.557748	0.00226862	0.000263635	0.212131
RSc1296	typA	GTP-binding elongation factor protein	4853	3482	3083	2253	2240	3182.2	1077.32	6025	10769	6601	6945	5812	4905	6842.83	2047.94	6619	8478	7378	7491.67	934.698	3127	6188	6374	5229.67	1823.34	1.77159	1.05375	1.08383	2.87537e-06	0.00125953	0.00106497
RSc1298		enoyl-CoA hydratase	879	881	902	667	824	830.6	95.9026	385	719	329	348	395	576	458.667	154.972	552	865	750	722.333	158.324	351	476	663	496.667	157.023	-0.426186	-0.314283	-0.294952	0.00492901	0.0628149	0.0800549
RSc1299		tRNA-dihydrouridine synthase A	1009	781	1020	675	688	834.6	169.282	631	1209	583	550	585	783	723.5	251.727	863	1203	1139	1068.33	180.68	487	668	938	697.667	226.959	0.286816	0.192078	0.123082	0.0688395	0.300729	0.516183
RSc1301		hypothetical protein	954	1983	839	680	1048	1100.8	511.915	793	1115	371	276	308	1089	658.667	390.801	851	635	639	708.333	123.569	564	488	502	518	40.4475	-0.52032	-0.795373	-0.70449	0.112853	0.0538456	0.0831079
RSc1302	pepV	hypothetical protein	670	427	592	357	328	474.8	149.625	369	549	479	475	505	441	469.667	61.0137	435	738	702	625	165.526	331	548	703	527.333	186.859	0.616575	0.244085	0.554033	0.0213216	0.421952	0.0686124
RSc1303		hypothetical protein	2526	3164	1558	1644	1720	2122.4	699.493	1408	1929	852	764	709	1467	1188.17	489.374	3841	1695	1616	2384	1262.42	1312	921	1487	1240	289.788	-0.420519	-0.0525689	-0.374634	0.179886	0.898725	0.330507
RSc1304	lexA	LexA repressor	4405	5406	2115	2117	2176	3243.8	1557.85	3271	5123	1361	1354	1271	1215	2265.83	1607.35	5977	2899	2862	3912.67	1787.86	3144	2853	3614	3203.67	383.993	0.035826	0.0361678	0.362269	0.915031	0.930442	0.332507
RSc1305	fpr	ferredoxin--NADP reductase	8174	7305	6576	5872	3048	6195	1955.87	11601	17099	9557	8211	8523	5706	10116.2	3921.6	10837	14597	14063	13165.7	2034.28	6513	10252	12655	9806.67	3095.12	1.4112	0.875671	0.998064	3.38615e-06	0.00115089	0.000402612
RSc1306	ansB	L-asparaginase II precursor signal peptide protein	1871	928	1552	1304	1064	1343.8	378.83	1163	1681	1180	1184	1027	1116	1225.17	230.899	1756	1869	1720	1781.67	77.7453	925	1264	1758	1315.67	418.897	0.471593	0.351104	0.460341	0.0204364	0.129296	0.051298
RSc1307	rpsF	30S ribosomal protein S6	11925	11093	6936	6061	9024	9007.8	2541.38	10640	26016	15139	16340	15069	23733	17822.8	5841.86	9240	22190	20016	17148.7	6934.83	6494	13275	12811	10860	3788.18	1.42715	0.774563	0.691615	0.000213026	0.0360049	0.0571144
RSc1308	priB	hypothetical protein	7466	9091	6628	4825	7584	7118.8	1559.56	7906	24369	14278	16102	15487	25749	17315.2	6685.16	7536	22286	20536	16786	8058.38	5035	10013	9000	8016	2630.84	1.64891	1.07339	0.634244	2.0693e-05	0.00278489	0.0513908
RSc1309	rpsR	30S ribosomal protein S18	8924	11191	10920	7074	9080	9437.8	1677.07	10631	35743	22768	25405	24351	34335	25538.8	9086.78	10558	31872	30652	24360.7	11969	9464	19228	15185	14625.7	4905.97	1.83387	1.18928	1.11495	4.00985e-06	0.000805551	0.00129112
RSc1310	rplI	50S ribosomal protein L9	10182	13230	10677	7194	9688	10194.2	2162.57	18484	46691	22403	25134	23204	28593	27418.2	10007.7	15744	35247	30606	27199	10188.1	11929	25134	19365	18809.3	6620.01	1.92563	1.24559	1.29358	5.38466e-08	2.32261e-05	1.54497e-05
RSc1311	dnaB	replicative DNA helicase	3422	3476	2819	2073	2624	2882.8	585.117	2156	3296	1937	1769	1822	2583	2260.5	587.485	3572	3188	2737	3165.67	417.948	1494	2512	3077	2361	802.23	0.149764	0.00377295	0.107037	0.43485	0.98826	0.649264
RSc1312		hypothetical protein	2114	1536	1846	1888	1560	1788.8	242.448	1216	1726	1678	1589	1650	2304	1693.83	350.664	1620	3209	2786	2538.33	822.942	1579	2031	2927	2179	686.079	0.372795	0.463837	0.812518	0.0595215	0.0492261	0.00188736
RSc1313	pit	inorganic phosphate transporter	2205	990	1727	2067	1008	1599.4	575.066	1402	2083	2642	2478	2416	1449	2078.33	537.584	1962	3553	3093	2869.33	818.743	1253	2194	3194	2213.67	970.649	1.08269	0.891972	1.04488	0.00358398	0.0274199	0.0118026
RSc1314		lipoprotein transmembrane	2605	2802	1614	1503	1440	1992.8	655.472	1518	1389	682	530	637	999	959.167	415.556	1294	1491	1350	1378.33	101.51	1162	1291	1475	1309.33	157.303	-0.583171	-0.757901	-0.263131	0.00731378	0.00505171	0.278542
RSc1315		putative signal peptide protein	156	104	85	72	72	97.8	35.0742	40	72	42	52	45	36	47.8333	12.9987	91	67	77	78.3333	12.0554	41	48	76	55	18.5203	-0.359125	-0.440509	-0.391559	0.213076	0.196948	0.258782
RSc1316		hypothetical protein	22922	17287	14389	10666	12952	15643.2	4724.17	17895	16314	8640	9037	8839	12753	12246.3	4089.63	34075	18845	16421	23113.7	9569.85	6726	7887	13578	9397	3667.09	0.162788	0.340861	-0.334771	0.520904	0.251492	0.269408
RSc1317	bcp	bacterioferritin comigratory oxidoreductase protein	3789	5751	5084	4468	1696	4157.6	1556.34	5566	5130	2528	2533	2673	3618	3674.67	1365.28	3584	4954	4566	4368	706.136	2325	3059	2842	2742	377.08	0.44378	-0.129054	-0.227762	0.09965	0.696316	0.4826
RSc1318		hypothetical protein	5565	6568	6419	4868	3160	5316	1387.01	6853	10369	5217	4994	4961	4914	6218	2164.01	6339	8651	8092	7694	1206.29	4029	5235	5556	4940	805.109	0.831473	0.337785	0.268982	1.39218e-05	0.0399017	0.0952923
RSc1319	pmrIb	hypothetical protein	12803	11101	10527	7271	8680	10076.4	2151.01	16803	23626	12912	12351	12516	16407	15769.2	4327.49	18497	19797	18128	18807.3	876.71	8804	12093	14287	11728	2759.66	1.17139	0.737472	0.610327	5.6409e-07	0.000292196	0.00140736
RSc1320	pmrIa	hypothetical protein	3251	3193	4049	2886	2704	3216.6	516.402	2539	4368	2799	2964	2844	3636	3191.67	683.236	4018	5348	4949	4771.67	682.503	2434	2886	3714	3011.33	649.139	0.495767	0.484966	0.383284	0.000468656	0.00209602	0.0101397
RSc1321	pmrF	putative polymixin resistance glycosyltransferase transmembrane protein	3709	2797	2789	2011	2496	2760.4	619.174	2998	4335	2395	2539	2399	3312	2996.33	750.898	3702	4372	4041	4038.33	335.008	1752	2166	3087	2335	683.357	0.635097	0.413004	0.176327	0.00075062	0.0336218	0.354728
RSc1322	pmrH	putative aminotransferase protein	3853	6460	3680	2425	3432	3970	1497.86	3159	6871	2598	2501	2572	7416	4186.17	2309.23	3617	5022	4988	4542.33	801.542	2340	3167	3740	3082.33	703.83	0.340093	0.0294937	0.0229813	0.0922229	0.910331	0.930753
RSc1323		putative small multidrug resistance transmembrane protein	959	2201	1202	757	976	1219	571.119	614	1998	660	688	697	2979	1272.67	991.979	818	1149	1135	1034	187.192	904	1110	959	991	106.663	0.105486	-0.341971	0.171256	0.675597	0.246297	0.567288
RSc1324	pmrK	hypothetical protein	1549	1368	1869	1215	896	1379.4	363.767	1195	1624	1072	920	1005	630	1074.33	329.471	1226	1653	1633	1504	240.963	841	1228	1272	1113.67	237.159	0.327191	-0.0501202	0.0869774	0.0245094	0.776836	0.612967
RSc1325		hypothetical protein	372	504	342	200	280	339.6	113.052	207	560	169	148	177	198	243.167	156.631	234	278	251	254.333	22.1886	150	109	164	141	28.5832	0.0159785	-0.637513	-0.891003	0.952808	0.0354884	0.00630235
RSc1326		aminotransferase AlaT	10065	8899	5319	4028	4904	6643	2665.28	10050	13119	6580	6409	6563	9486	8701.17	2693.61	9763	12501	11120	11128	1369.02	4856	7005	9222	7027.67	2183.09	0.936851	0.537367	0.440036	0.00071012	0.0547981	0.112937
RSc1327		homoserine dehydrogenase	4366	2885	3358	2381	2608	3119.6	786.233	5403	5820	5272	5401	5352	5346	5432.33	195.827	5699	8897	7662	7419.33	1612.75	3292	5358	6185	4945	1490.06	1.40106	1.13378	1.1128	7.29804e-06	0.00022851	0.000275601
RSc1328	thrC	threonine synthase	4697	3807	4189	2851	3464	3801.6	701.688	8486	8603	6611	6898	6787	5958	7223.83	1074.25	8401	12257	10782	10480	1945.66	4169	6307	7153	5876.33	1537.91	1.54975	1.33824	1.06851	1.08077e-07	2.59565e-06	2.73729e-05
RSc1329		hypothetical protein	849	655	1090	676	728	799.6	178.945	1161	1716	1364	1292	1321	549	1233.83	383.33	1242	2482	2195	1973	649.125	892	1184	1538	1204.67	323.495	1.34591	1.20494	1.07852	4.68379e-07	7.89991e-06	2.43198e-05
RSc1330	moeA2	putative molybdopterin biosynthesis MOEA protein	3175	1967	2834	2058	1640	2334.8	642.219	2496	3472	2456	2439	2291	1242	2399.33	709.352	2728	4816	4359	3967.67	1097.63	1749	2216	2824	2263	539.039	0.752553	0.619655	0.383814	0.000517128	0.00716588	0.0751136
RSc1331	moaD	molybdopterin MPT converting factor subunit 1	828	538	689	605	520	636	126.188	605	770	642	748	635	450	641.667	114.805	840	1442	1245	1175.67	306.931	389	517	596	500.667	104.462	0.669094	0.822477	0.169933	0.00162653	0.00115343	0.44595
RSc1332	moaE	molybdopterin MPT converting factor subunit 2	1434	754	898	861	792	947.8	277.595	1758	1319	1005	1089	902	702	1129.17	369.479	1737	2072	1669	1826	215.738	759	807	1331	965.667	317.297	0.913434	0.871035	0.507197	0.000125708	0.000797306	0.0276171
RSc1333	crcB	hypothetical protein	662	289	580	497	400	485.6	146.746	731	487	607	615	499	495	572.333	96.7857	778	1123	1007	969.333	175.557	458	549	847	618	203.472	0.872488	1.02606	0.907587	0.000783346	0.000815912	0.00209602
RSc1334		D--3-hydroxybutyrate oligomer hydrolase	15783	13804	16916	19052	27944	18699.8	5505.4	2752	2188	1470	1606	1366	1341	1787.17	565.939	3308	3302	2965	3191.67	196.322	2686	1757	2120	2187.67	468.182	-2.73143	-2.41338	-2.39222	7.95261e-08	3.03807e-06	3.38615e-06
RSc1335	clpB	ATP-dependent protease	56363	81757	36479	47464	41992	52811	17768.4	94102	43510	13549	16779	13169	8883	31665.3	33013.9	34501	31851	25762	30704.7	4480.86	22336	23978	13040	19784.7	5898.47	-0.314392	-0.99817	-1.14213	0.436772	0.0460762	0.0248571
RSc1336	sbp	sulfate-binding precursor signal peptide protein	481	575	413	432	336	447.4	88.3759	543	506	322	408	473	756	501.333	147.165	1106	676	555	779	289.581	474	807	804	695	191.397	0.571708	0.73277	1.1299	0.0376726	0.0257768	0.00162448
RSc1337		NADPH-dependent FMN reductase oxidoreductase protein	213	162	170	215	96	171.2	48.4943	87	121	125	137	186	108	127.333	33.4106	260	234	227	240.333	17.3877	161	274	232	222.333	57.1168	0.246115	0.537467	0.986648	0.480721	0.173512	0.0174741
RSc1338	ssuA1	putative alkanesulfonates binding precursor signal peptide protein	101	111	163	131	104	122	25.7294	98	98	87	89	119	135	104.333	18.822	154	151	149	151.333	2.51661	116	153	121	130	20.0749	0.261177	0.343814	0.708052	0.267702	0.2165	0.0160117
RSc1339	ssuD	alkanesulfonate monooxygenase	91	68	157	153	192	132.2	51.095	170	126	104	120	151	81	125.333	31.9479	178	205	195	192.667	13.6504	159	148	169	158.667	10.504	0.660034	0.845866	1.14842	0.0176472	0.0111612	0.00146158
RSc1340	ssuC	aliphatic sulfonate ABC transporter transmembrane protein	59	59	143	134	184	115.8	55.1697	98	56	101	121	130	72	96.3333	28.2324	112	181	167	153.333	36.4737	153	152	136	147	9.53939	0.475862	0.867885	1.46191	0.150556	0.0320453	0.00131392
RSc1341	ssuB	aliphatic sulfonate ABC transporter ATP-binding protein	117	87	150	138	176	133.6	33.6645	140	79	85	105	98	117	104	22.3069	138	192	193	174.333	31.4696	173	140	130	147.667	22.5019	0.188987	0.547595	0.906557	0.463392	0.0721474	0.00588753
RSc1342	ssuF	putative molybdopterin-binding protein	1228	2275	1291	1117	2272	1636.6	584.736	1093	821	386	343	335	1026	667.333	354.467	1232	685	624	847	334.812	1226	1146	771	1047.67	242.916	-0.993074	-1.05773	-0.196419	0.0169703	0.0347525	0.687034
RSc1343		hypothetical protein	3481	4810	3895	4145	6448	4555.8	1162.5	1743	1630	884	825	784	1575	1240.17	452.599	2328	1978	1755	2020.33	288.836	2638	1966	1639	2081	509.332	-1.43353	-1.15805	-0.54672	0.000221813	0.00543754	0.144268
RSc1344		hypothetical protein	1652	1457	1508	1624	3224	1893	748.386	660	521	247	247	232	441	391.333	178.052	945	608	559	704	210.145	573	354	275	400.667	154.384	-1.76509	-1.35168	-1.60384	0.000121612	0.00476292	0.00155822
RSc1345	cysU	putative sulfate transport ABC transporter protein	290	71	236	270	152	203.8	91.0615	210	143	245	256	288	81	203.833	77.8805	254	349	278	293.667	49.3997	125	267	270	220.667	82.8633	0.821629	0.796117	0.977822	0.0566472	0.114939	0.0596244
RSc1346	cysW	putative sulfate transport ABC transporter protein	1664	1374	1619	1919	696	1454.4	465.97	735	820	1693	1480	1345	279	1058.67	535.068	1672	2663	2491	2275.33	529.532	1523	2316	2753	2197.33	623.527	0.396591	0.636624	1.15167	0.261032	0.118185	0.00828039
RSc1347	cysA	sulfate transport ATP-binding ABC transporter protein	3838	4830	3315	4183	2216	3676.4	984.496	1557	2443	2605	2432	2313	2016	2227.67	382.722	4002	4815	4354	4390.33	407.716	2636	3683	4452	3590.33	911.54	-0.0756736	0.213296	0.463014	0.787704	0.502907	0.137244
RSc1348	cysB1	transcriptional regulator CysB-like protein	5512	7054	3265	5013	3728	4914.4	1506.05	2561	2558	2766	2364	2209	3087	2590.83	308.572	5844	4093	3767	4568	1117.01	2399	2935	4221	3185	936.374	-0.365145	-0.162997	-0.135714	0.263156	0.688984	0.741844
RSc1349	ripV1	Type III effector protein	1350	2059	873	1100	880	1252.4	491.422	817	1187	901	726	695	1710	1006	387.361	1646	1507	1247	1466.67	202.535	446	522	635	534.333	95.1017	0.073289	0.119126	-0.782029	0.807526	0.736234	0.029021
RSc1350		probable transmembrane protein	26	14	47	48	16	30.2	16.4378	9	15	18	15	15	27	16.5	5.92453	15	36	33	28	11.3578	30	20	22	24	5.2915	-0.371522	0.0574963	0.488732	0.374165	0.911111	0.310942
RSc1351	phcK	putative transmembrane sensor histidine kinase transcription regulator protein	764	901	1195	933	864	931.4	160.45	486	571	353	332	329	171	373.667	139.134	805	753	671	743	67.5574	425	388	519	444	67.5352	-0.638304	-0.381757	-0.569363	0.00298823	0.102806	0.0202304
RSc1352		two-component response regulator transcription regulator protein	410	523	630	659	416	527.6	116.251	229	298	165	168	169	153	197	56.2317	331	374	372	359	24.2693	190	190	221	200.333	17.8979	-0.808987	-0.570065	-0.835834	0.000584251	0.0216461	0.00217801
RSc1353	ilvG	acetolactate synthase 2 catalytic subunit	3062	2979	2593	2232	3568	2886.8	504.557	339	268	199	174	161	126	211.167	78.5759	397	406	381	394.667	12.6623	266	207	329	267.333	61.0109	-3.12346	-2.9394	-2.94077	3.23223e-09	5.79618e-08	5.91901e-08
RSc1354	menG	ribonuclease activity regulator protein RraA	1331	1356	956	875	1448	1193.2	258.81	92	109	119	84	82	90	96	14.7648	133	177	176	162	25.1197	128	117	182	142.333	34.7898	-3.03234	-2.9452	-2.5652	2.21667e-08	2.79901e-07	1.08672e-06
RSc1355		hypothetical protein	927	855	681	643	872	795.6	125.55	113	74	72	55	69	45	71.3333	23.278	119	122	133	124.667	7.37111	110	121	231	154	66.9104	-2.83588	-2.75858	-1.92127	2.71038e-08	3.58328e-07	1.20202e-05
RSc1356	ripG6, gala6	Type III effector protein GALA6	1190	852	836	2360	848	1217.2	656.073	1058	2256	2180	1950	1703	3564	2118.5	829.199	1348	4246	3820	3138	1564.75	794	589	547	643.333	132.16	1.28876	1.58517	-0.0186339	0.00341487	0.00239414	0.971216
RSc1357	ripG7, gala7	Type III effector protein GALA7	2516	630	468	4650	640	1780.8	1811.22	4952	11534	5616	4731	4279	22401	8918.83	7131.88	3939	9865	8875	7559.67	3174.42	1664	854	608	1042	552.532	3.05738	2.91809	0.395788	0.000427857	0.0016404	0.620231
RSc1358	aceA	isocitrate lyase	145731	118870	59313	67984	109216	100223	36099	24517	16496	13969	12901	11408	19161	16408.7	4828.88	50335	32750	28798	37294.3	11465.1	77061	13396	14288	34915	36502.2	-2.05562	-1.54445	-1.34129	0.00015495	0.00637286	0.0160991
RSc1359		hypothetical protein	3171	2075	1864	1602	2976	2337.6	695.786	1247	883	485	430	375	657	679.5	333.699	2185	802	811	1266	795.89	615	605	803	674.333	111.541	-1.28473	-1.08424	-1.27967	0.000622144	0.008965	0.00311725
RSc1360		transcription regulator protein	778	977	494	355	560	632.8	245.609	326	702	299	254	272	315	361.333	169.018	729	623	635	662.333	58.046	386	355	478	406.333	63.9713	-0.237841	-0.0911374	-0.239384	0.361068	0.782458	0.45046
RSc1361		hypothetical protein	226	569	79	59	160	218.6	206.899	184	486	52	46	63	18	141.5	178.343	223	118	118	153	60.6218	124	119	83	108.667	22.3681	-0.0232903	-0.442863	-0.492908	0.965362	0.46173	0.407792
RSc1362		putative 2-haloalkanoic acid dehalogenase protein	1528	8275	2701	2383	4808	3939	2707.52	954	3308	454	414	362	2619	1351.83	1284.99	3531	1031	1033	1865	1442.8	2492	648	816	1318.67	1019.6	-1.64424	-1.15208	-1.08161	0.0369733	0.241983	0.272489
RSc1363	aceB	malate synthase	9353	17868	9804	8083	21040	13229.6	5825.96	5584	9186	1635	1624	1269	5409	4117.83	3162.36	9484	3237	2743	5154.67	3757.44	8607	1839	1997	4147.67	3862.7	-1.50353	-1.64612	-1.44102	0.0238029	0.0456664	0.079039
RSc1364		hypothetical protein	1025	1485	785	502	1136	986.6	370.026	1298	1599	448	508	525	1134	918.667	489.543	1156	1195	1094	1148.33	50.9346	877	704	1130	903.667	214.248	0.29681	0.071649	0.311193	0.336585	0.856719	0.405209
RSc1365		putative multidrug resistance-like efflux transmembrane protein	594	279	796	521	248	487.6	228.292	446	530	542	562	549	288	486.167	105.471	586	969	927	827.333	210.053	393	597	982	657.333	299.099	0.799661	0.766193	0.936792	0.0120755	0.0337559	0.0117385
RSc1366		acyl-CoA-binding protein	3108	3426	2019	1652	2152	2471.4	757.4	3334	2423	1318	1002	985	1251	1718.83	952.524	5250	2529	2386	3388.33	1613.84	645	499	860	668	181.596	-0.021663	0.140332	-1.56519	0.948331	0.711779	0.000621718
RSc1367		putative transmembrane protein	1331	814	1191	1165	920	1084.2	211.432	882	1017	965	1017	920	153	825.667	333.821	846	2146	1982	1658	707.977	597	608	789	664.667	107.816	0.398479	0.578728	-0.135704	0.0807141	0.0372015	0.628186
RSc1368		acyltransferase protein	1294	715	1451	1143	832	1087	308.986	905	921	1007	912	896	288	821.5	264.441	1106	1722	1608	1478.67	327.734	643	789	1137	856.333	253.79	0.374562	0.434649	0.194002	0.0475707	0.0531213	0.383963
RSc1369		putative DNA polymerase-related protein, bacteriophage-type	1915	1372	2282	1731	1152	1690.4	445.347	1624	1797	1678	1512	1599	657	1477.83	413.017	2016	2765	2557	2446	386.641	873	1208	2109	1396.67	639.234	0.558464	0.466559	0.154997	0.0035832	0.0276431	0.456766
RSc1370	lplT	putative lysophospholipid transporter	2949	2582	3969	3182	1344	2805.2	962.031	2045	3389	2623	2503	2640	1629	2471.5	597.637	3300	4914	4894	4369.33	926.124	2446	3165	3492	3034.33	535.102	0.559351	0.550132	0.613996	0.0203819	0.0454049	0.0277758
RSc1371	alr	alanine racemase	8118	8653	8447	9418	6472	8221.6	1088.59	5471	5320	4280	4229	4179	4671	4691.67	574.273	7093	8913	8432	8146	943.105	5486	5176	6333	5665	598.91	-0.245298	-0.0628535	-0.00849021	0.0962985	0.734033	0.965628
RSc1372	radA	DNA repair protein RadA	3759	1963	3377	3528	2240	2973.4	813.392	2776	1926	2108	2263	2057	1881	2168.5	327.274	3514	4312	3653	3826.33	426.303	2608	2352	3207	2722.33	438.817	0.181117	0.411366	0.472859	0.267984	0.0402691	0.0203832
RSc1373	dsbB	disulfide bond formation protein B	2266	1572	2119	2065	1144	1833.2	465.282	2295	1516	1464	1324	1369	648	1436	525.936	2472	2353	2114	2313	182.321	1792	1830	1963	1861.67	89.7905	0.384076	0.247338	0.516978	0.0314312	0.228069	0.0165613
RSc1374		hypothetical protein	1447	976	1358	1466	944	1238.2	257.461	1279	1027	944	923	934	477	930.667	259.491	1546	1898	1775	1739.67	178.64	1056	1020	1344	1140	177.584	0.302477	0.480358	0.434849	0.0381816	0.00827001	0.0148895
RSc1375		putative racemase transmembrane protein	726	359	362	242	168	371.4	214.534	384	596	378	408	399	513	446.333	88.4413	383	732	748	621	206.269	194	341	492	342.333	149.004	0.936809	0.530871	0.224272	0.021959	0.242548	0.63617
RSc1376		ABC transporter ATP-binding protein	1366	1328	1416	810	800	1144	311.053	1125	2429	1068	1149	1092	1449	1385.33	529.842	1195	2095	2078	1789.33	514.778	650	1070	1429	1049.67	389.898	0.794773	0.404021	0.186934	0.000371944	0.065154	0.392775
RSc1377		hypothetical protein	1119	2473	4351	2248	2624	2563	1161.16	1111	1880	654	586	441	450	853.667	559.345	2531	1050	1039	1540	858.249	934	423	590	649	260.559	-1.02739	-0.888244	-1.57246	0.0800619	0.224434	0.0388541
RSc1378		L-asparaginase precursor protein	888	1393	2507	1195	2392	1675	730.686	790	1054	418	390	343	828	637.167	292.979	1158	746	673	859	261.501	472	297	348	372.333	90.0019	-0.95056	-0.985415	-1.61879	0.0458418	0.0886572	0.0100205
RSc1379		ABC transporter ATP-binding protein	1894	3020	4014	1962	4368	3051.6	1138.79	1851	2469	569	658	591	1566	1284	798.572	2237	985	949	1390.33	733.456	754	421	551	575.333	167.828	-0.917601	-1.30787	-1.99795	0.0760398	0.0453574	0.00506691
RSc1380		substate-binding periplasmic (PBP) ABC transporter protein	4633	5736	5296	3007	8600	5454.4	2041.06	7846	6560	1372	1406	1323	2952	3576.5	2904.1	5400	2462	2150	3337.33	1793.12	2198	1635	2354	2062.33	378.212	-0.256232	-0.95705	-0.998797	0.62343	0.123499	0.105551
RSc1381		transmembrane ABC transporter protein	1189	1248	1780	1049	1568	1366.8	299.14	1337	1429	459	464	420	549	776.333	472.7	1127	795	651	857.667	244.109	480	355	533	456	91.3947	-0.325666	-0.862704	-1.20244	0.348089	0.0470124	0.00903386
RSc1382		transmembrane ABC transporter protein	688	763	1406	931	1096	976.8	287.069	957	953	382	389	377	306	560.667	306.915	772	650	677	699.667	64.0807	293	281	426	333.333	80.4757	-0.168154	-0.535716	-1.06686	0.632647	0.195664	0.0162843
RSc1383		D-aminopeptidase protein	474	600	672	506	656	581.6	88.5144	382	804	180	221	236	234	342.833	236.146	302	468	435	401.667	87.8768	131	156	256	181	66.1438	-0.256664	-0.64387	-1.23112	0.377575	0.0707525	0.00248599
RSc1384		hypothetical protein	419	485	625	449	312	458	113.508	429	682	215	211	247	261	340.833	185.492	282	395	347	341.333	56.7127	128	175	269	190.667	71.7937	0.116018	-0.620868	-0.925699	0.636579	0.0373267	0.00435059
RSc1385		chitin-binding protein	1212	2251	2762	1986	1736	1989.4	577.477	1678	2001	1165	1066	1126	1287	1387.17	372.055	2066	2029	1903	1999.33	85.4537	1900	1682	1896	1826	124.724	0.0389811	-0.0515803	0.395511	0.897313	0.887918	0.240008
RSc1386	hlk1	Type III effector protein	376	262	246	298	200	276.4	65.8696	567	1792	1095	985	879	972	1048.33	406.303	611	1538	1310	1153	483.031	227	231	222	226.667	4.50925	2.47022	1.92489	0.218998	1.37178e-06	6.10875e-05	0.562124
RSc1387	folE	GTP cyclohydrolase I	6387	6103	5225	6112	5776	5920.6	445.028	4606	3433	2338	2151	2019	1755	2717	1091.57	5756	5244	4717	5239	519.518	5129	3519	3897	4181.67	841.903	-0.530099	-0.263501	-0.0224971	0.0117354	0.269451	0.931249
RSc1388		N5-glutamine S-adenosyl-L-methionine-dependent methyltransferase	2892	1013	659	457	656	1135.4	1002.2	1215	2543	1039	1035	1020	2439	1548.5	734.279	1487	1825	1626	1646	169.885	394	906	1211	837	412.847	1.05874	0.414378	0.0561563	0.0400122	0.486919	0.932512
RSc1389		hypothetical protein	645	614	352	215	480	461.2	180.293	454	1592	490	425	460	1935	892.667	683.521	662	929	804	798.333	133.59	172	357	510	346.333	169.252	1.029	0.594553	-0.0815233	0.00625598	0.141604	0.855528
RSc1390	dapE	succinyl-diaminopimelate desuccinylase	2113	2186	1385	915	1608	1641.4	527.615	3121	5339	2317	2304	2496	3501	3179.67	1161.71	3606	4478	3851	3978.33	449.729	969	2065	2750	1928	898.369	1.46495	1.11423	0.593193	3.40798e-05	0.00137217	0.0571939
RSc1391		hypothetical protein	662	1601	556	290	752	772.2	494.652	822	3163	971	1041	1141	2475	1602.17	972.898	1164	1882	1655	1567	367	374	667	848	629.667	239.195	1.47106	0.971541	0.187568	0.000540982	0.0227959	0.662657
RSc1392		putative transmembrane protein	1507	2340	1000	519	1432	1359.6	675.291	1760	5526	1750	1806	1912	3240	2665.67	1515.06	2519	3697	3468	3228	624.597	907	1760	2265	1644	686.391	1.46491	1.1308	0.673093	0.000420248	0.00797254	0.0935304
RSc1393	dapD	2,3,4,5-tetrahydropyridine-2-carboxylate N- succinyltransferase	5732	5445	3515	2556	3528	4155.2	1370.27	9635	14610	7250	7984	7767	6498	8957.33	2957.68	9373	13218	11482	11357.7	1925.51	3931	8216	10355	7500.67	3271.2	1.7499	1.27228	1.21184	5.7832e-06	0.000445602	0.000724915
RSc1394	dapC	hypothetical protein	3889	2666	2287	1570	1808	2444	912.46	2506	5215	2774	2953	3186	3348	3330.33	970.003	2913	5129	4264	4102	1116.85	1108	2318	3057	2161	983.94	1.027	0.545859	0.169488	0.00272774	0.125977	0.649872
RSc1395		hypothetical protein	481	251	621	598	416	473.4	150.104	274	219	264	261	275	126	236.5	57.8991	289	542	502	444.333	136.001	312	299	357	322.667	30.4357	-0.253045	0.0513148	0.182606	0.29466	0.869978	0.537617
RSc1396		Epoxide hydrolase Alpha/beta hydrolase	604	290	612	463	192	432.2	187.556	379	273	273	289	254	162	271.667	69.5174	356	467	370	397.667	60.4511	307	385	398	363.333	49.2172	0.124867	-0.182013	0.269162	0.657078	0.58563	0.408435
RSc1397	zipA	ZipA, C-terminal FtsZ-binding region	3509	3010	3068	2075	2584	2849.2	542.859	3855	4090	2087	2110	1930	2322	2732.33	971.546	4018	4078	4029	4041.67	31.9427	1870	2216	3172	2419.33	674.396	0.491826	0.327753	0.140163	0.00466628	0.084592	0.465178
RSc1398	ligA	putative DNA ligase (polydeoxyribonucleotide synthase [NAD+]) protein	3184	1976	3469	2259	2048	2587.2	690.246	3760	4617	3375	3203	3313	1773	3340.17	925.564	4490	6224	5631	5448.33	881.314	1731	2870	4593	3064.67	1440.9	1.07703	0.975861	0.649523	2.99594e-05	0.000325594	0.00717956
RSc1399	def	peptide deformylase	991	1078	1213	919	896	1019.4	129.45	1250	1555	980	964	958	1323	1171.67	245.559	1349	1914	1608	1623.67	282.826	790	1027	1551	1122.67	389.415	0.703968	0.55807	0.565815	3.74074e-05	0.00127684	0.00115958
RSc1400		putative transmembrane protein	682	508	590	481	264	505	155.901	445	500	255	281	269	234	330.667	112.326	549	663	665	625.667	66.4028	372	567	566	501.667	112.296	0.0471944	0.126937	0.373462	0.812073	0.574355	0.0922836
RSc1401		Pseudouridine synthase	3952	3749	3928	2513	2832	3394.8	673.526	5078	7726	5766	5350	5554	3150	5437.33	1464.81	6336	8950	8089	7791.67	1332.12	2399	3549	5067	3671.67	1338.22	1.36577	1.04997	0.498372	4.67588e-07	3.44209e-05	0.0128183
RSc1402	glnD	PII uridylyl-transferase	3921	3800	3112	2194	2304	3066.2	808.227	3818	6175	3047	2885	2804	4815	3924	1339.79	5167	5480	4980	5209	252.632	2538	3507	4347	3464	905.266	0.819292	0.567687	0.52692	5.69304e-05	0.00451975	0.00740725
RSc1403	map	methionine aminopeptidase	6303	7226	4150	3776	3440	4979	1681.14	6495	11007	5037	4798	4673	8523	6755.5	2545.15	6959	7104	6588	6883.67	266.121	4690	6007	6839	5845.33	1083.58	0.894006	0.291905	0.607677	0.000170068	0.192013	0.0106604
RSc1404	rpsB	30S ribosomal protein S2	18923	13435	18525	12043	14088	15402.8	3123.67	34675	55990	49944	48152	48082	45072	46985.8	7037.14	26524	80871	73714	60369.7	29528.8	11965	31051	38453	27156.3	13666.7	2.17277	1.77442	1.18772	3.20687e-06	9.04071e-05	0.00251352
RSc1405	tsf	elongation factor Ts	14027	9458	8127	5282	10024	9383.6	3177.22	27273	31863	21944	22955	21853	25524	25235.3	3889.33	29489	45274	35939	36900.7	7936.32	9195	21240	25156	18530.3	8318.36	2.03475	1.85298	1.41396	6.33919e-06	5.77831e-05	0.000705824
RSc1406	pyrH	uridylate kinase	2858	2871	3178	2593	2200	2740	366.107	1510	3338	2505	2352	2518	2817	2506.67	600.803	2662	3687	3400	3249.67	528.778	1043	1685	2442	1723.33	700.287	0.373296	0.176079	-0.230518	0.043754	0.416076	0.288232
RSc1407	frr	ribosome recycling factor	11102	19634	12088	10060	16712	13919.2	4081.73	9585	12793	9238	8612	8248	12951	10237.8	2093.74	11042	14677	12200	12639.7	1856.96	8110	8131	8926	8389	465.174	0.0712726	-0.168171	-0.165265	0.773339	0.560654	0.568416
RSc1408	uppS	undecaprenyl pyrophosphate synthetase protein	11286	17407	17878	14633	14776	15196	2639.28	5191	10629	7322	6476	6949	10773	7890	2293.73	6902	12218	11392	10170.7	2860.72	5874	6375	6792	6347	459.64	-0.518748	-0.627317	-0.661384	0.00425012	0.00449123	0.00322413
RSc1409	cdsA	phosphatidate cytidylyltransferase transmembrane protein	7261	5747	9039	8684	5736	7293.4	1565.15	3383	3993	3946	3772	3599	2142	3472.5	689.792	4023	6361	5532	5305.33	1185.37	2238	2778	3516	2844	641.551	-0.378191	-0.451898	-0.781668	0.0140822	0.0153964	0.000338767
RSc1410	dxr	1-deoxy-D-xylulose 5-phosphate reductoisomerase	5010	3369	7025	5541	3096	4808.2	1619.79	2002	3369	2984	2934	2940	1377	2601	750.906	3204	5767	5184	4718.33	1343.46	1954	2823	3714	2830.33	880.023	-0.148222	-0.0419435	-0.217256	0.503781	0.881304	0.40924
RSc1411		hypothetical protein	5386	4809	4736	3215	2848	4198.8	1102.6	4612	5703	2940	2577	2943	3591	3727.67	1205.22	5642	4916	4515	5024.33	571.257	3509	3963	3698	3723.33	228.058	0.37072	0.0423509	0.180611	0.00766255	0.795895	0.238806
RSc1412		putative outer membrane signal peptide protein	22163	24580	17350	12290	16328	18542.2	4872.86	24108	37218	16399	15265	15808	34911	23951.5	9949.34	26201	28889	25757	26949	1694.69	14479	19346	25493	19772.7	5519.38	0.737058	0.353637	0.45792	0.000584343	0.0987084	0.0369068
RSc1413		hypothetical protein	6802	7519	6207	3924	5144	5919.2	1414.5	9440	11459	5483	5153	5230	8379	7524	2643.33	9609	9436	8625	9223.33	525.342	4198	4565	6791	5184.67	1403.18	0.823328	0.436542	0.159342	0.000153571	0.0372015	0.441463
RSc1414	lpxD	UDP-3-O-[3-hydroxymyristoyl] glucosamine N- acyltransferase	5780	7044	8170	5145	5440	6315.8	1264.24	6165	11548	6941	6674	6859	9639	7971	2136.28	8755	12291	11320	10788.7	1826.9	4878	6014	8278	6390	1730.9	0.815657	0.659508	0.458583	6.8449e-06	0.000260241	0.00447608
RSc1415	fabZ	(3R)-hydroxymyristoyl-ACP dehydratase	3247	4233	4185	2271	3104	3408	820.893	3613	8022	5246	5088	5372	7812	5858.83	1717.25	6028	7954	7613	7198.33	1027.78	2443	3937	5951	4110.33	1760.41	1.24152	0.975187	0.657903	8.82656e-06	0.000355989	0.00693023
RSc1416	lpxA	UDP-N-acetylglucosamine acyltransferase	4055	2707	4499	2827	2472	3312	903.862	4686	6790	6437	6548	6211	3933	5767.5	1169.16	6234	10198	9309	8580.33	2080.03	2861	4718	7312	4963.67	2235.65	1.48258	1.28089	1.004	5.7793e-06	9.76628e-05	0.000842454
RSc1417	lpxB	lipid-A-disaccharide synthase	2423	1286	2683	1637	880	1781.8	758.836	2118	4083	3529	3496	3578	1386	3031.67	1040.17	3389	5498	5108	4665	1122.12	1284	2414	3704	2467.33	1210.88	1.58019	1.28633	0.867234	0.000181017	0.0025979	0.0287636
RSc1418	rnhB	ribonuclease HII	801	624	1004	534	304	653.4	265.475	750	1593	1105	1035	1017	603	1017.17	341.329	1040	1740	1635	1471.67	377.503	474	1032	1176	894	370.788	1.39764	0.966184	0.777615	9.53965e-05	0.00524615	0.0197009
RSc1419		putative tRNA/rRNA methyltransferase protein	676	396	761	434	296	512.6	196.908	733	920	807	724	769	342	715.833	196.436	1097	1442	1428	1322.33	195.27	403	790	1020	737.667	311.811	1.26672	1.23594	0.920806	9.41443e-05	0.000416871	0.00425012
RSc1420		hypothetical protein	2431	2262	2322	1256	1288	1911.8	587.297	1962	4752	2005	1895	2005	3591	2701.67	1196.94	2756	4019	3663	3479.33	651.224	1297	1996	3689	2327.33	1229.94	0.92997	0.613351	0.537006	0.000577382	0.025407	0.048077
RSc1421	ppsA	phosphoenolpyruvate synthase	44703	32834	21398	20861	21816	28322.4	10423.9	54806	48038	25786	25261	26509	23148	33924.7	13766.9	39878	41924	36417	39406.3	2783.63	27668	30969	34313	30983.3	3322.52	0.885285	0.315477	0.548881	0.000166819	0.154227	0.0181097
RSc1422		hypothetical protein	1338	838	1240	1337	1224	1195.4	206.717	844	532	553	540	513	486	578	132.386	860	1223	1015	1032.67	182.144	1355	767	830	984	322.836	-0.440459	-0.146704	0.326723	0.0480594	0.587965	0.211206
RSc1423		putative transmembrane protein	5211	3372	4029	4304	4240	4231.2	660.397	5245	2403	1606	1512	1328	2250	2390.67	1461.79	4618	3210	2673	3500.33	1004.48	3632	2106	2561	2766.33	783.448	-0.407339	-0.415099	-0.180026	0.100834	0.165392	0.55503
RSc1424	smpB	SsrA-binding protein	2364	872	947	586	520	1057.8	752.459	816	1542	767	694	712	1143	945.667	335.03	808	1348	1185	1113.67	276.977	883	1226	1261	1123.33	208.869	0.50093	-0.107509	0.474293	0.161028	0.813563	0.25891
RSc1425		hypothetical protein	1507	1002	926	973	768	1035.2	278.786	688	931	533	457	477	711	632.833	180.679	894	895	797	862	56.2939	622	598	765	661.667	90.2903	-0.202351	-0.399546	-0.208243	0.178983	0.0337522	0.251905
RSc1426		hypothetical protein	1147	515	535	648	408	650.6	290.269	456	560	417	410	351	162	392.667	132.55	636	744	619	666.333	67.7963	400	435	664	499.667	143.389	0.0614639	-0.0359298	0.115143	0.814035	0.910056	0.706036
RSc1427		hypothetical protein	2571	4084	2283	1908	1624	2494	959.016	2108	4734	1652	1376	1581	4689	2690	1584.08	1918	3200	2916	2678	673.323	2449	2523	2959	2643.67	275.582	0.344948	-0.124364	0.465546	0.0889529	0.619958	0.0570831
RSc1428		hypothetical protein	512	495	399	307	152	373	148.39	341	676	237	207	196	225	313.667	184.93	452	384	363	399.667	46.5224	352	373	516	413.667	89.2431	0.359322	-0.172752	0.434192	0.111708	0.530028	0.104424
RSc1429	guaB	inositol-5-monophosphate dehydrogenase	8808	8278	4151	3880	7904	6604.2	2386.8	15820	14238	9502	9001	8681	15201	12073.8	3348.57	11880	15483	12522	13295	1921.86	7276	11233	13852	10787	3310.61	1.3975	0.929762	1.20626	0.000193625	0.0119411	0.00226462
RSc1430		hypothetical protein	2186	2755	1162	1071	1776	1790	707.033	1676	2759	1845	1564	1574	2304	1953.67	480.872	2251	2760	2538	2516.33	255.191	1076	1612	2004	1564	465.858	0.678511	0.383119	0.242167	0.0269442	0.272362	0.498451
RSc1431	guaA	bifunctional GMP synthase/glutamine amidotransferase protein	7734	7127	3168	2977	4272	5055.6	2233.95	7500	10735	6571	6210	6209	8505	7621.67	1765.23	12172	10102	8821	10365	1690.91	3025	6976	8385	6128.67	2778.65	1.18319	0.904491	0.703137	0.00281091	0.0329266	0.0944846
RSc1432		hypothetical protein	2347	4242	1429	1038	3664	2544	1386.33	2675	2327	839	783	696	6480	2300	2219.12	3239	1500	1084	1941	1143.18	2053	2011	1943	2002.33	55.5098	-0.247105	-0.519759	0.184169	0.589683	0.341975	0.74127
RSc1433		hypothetical protein	2403	2708	1920	1324	3832	2437.4	938.973	2002	1386	881	863	710	3519	1560.17	1070.76	2795	1632	1174	1867	835.661	2221	2060	1939	2073.33	141.472	-0.46781	-0.461903	0.316556	0.163445	0.254843	0.429297
RSc1440	pcaQ	transcriptional regulatory DNA-binding transcription regulator protein	1158	617	658	411	624	693.6	277.268	404	531	256	217	298	477	363.833	126.402	612	548	595	585	33.1512	416	355	456	409	50.8626	-0.454565	-0.396895	-0.348623	0.0107044	0.0526479	0.0856478
RSc1441	pcaH	protocatechuate 3,4-dioxygenase subunit beta oxidoreductase protein	1545	1939	2188	1429	2912	2002.6	592.419	1195	1556	788	693	739	1800	1128.5	468.06	2294	1494	1420	1736	484.657	1117	897	939	984.333	116.796	-0.468356	-0.215749	-0.463414	0.108687	0.551644	0.1906
RSc1442	pcaG	protocatechuate 3,4-dioxygenase alpha chain oxidoreductase protein	1497	1398	1730	1201	2072	1579.6	334.745	855	834	599	626	555	1098	761.167	207.19	1543	1213	1110	1288.67	226.2	814	693	806	771	67.6683	-0.616737	-0.297434	-0.46463	0.00566812	0.22621	0.0638541
RSc1443		putative ligase protein	1709	782	1462	1511	800	1252.8	431.634	559	542	560	532	543	207	490.5	139.302	768	999	960	909	123.657	566	535	842	647.667	169.01	-0.557114	-0.428324	-0.379282	0.0114514	0.0886518	0.128458
RSc1444		hypothetical protein	1736	1676	1965	2077	976	1686	429.366	1151	1510	1082	1114	1045	576	1079.67	298.778	895	2129	2147	1723.67	717.703	795	1097	1139	1010.33	187.663	0.0861483	-0.0941753	-0.233371	0.682704	0.711779	0.340948
RSc1445		hypothetical protein	558	215	447	415	152	357.4	168.859	248	287	321	262	286	81	247.5	85.2965	469	584	547	533.333	58.7055	153	275	367	265	107.35	0.371625	0.558086	0.0953188	0.297039	0.178259	0.834178
RSc1446	hipA	putative HIPA transcription regulator protein	1389	1161	1508	1138	800	1199.2	272.005	953	1799	1062	970	1045	630	1076.5	387.083	1365	2342	2197	1968	527.222	639	776	1154	856.333	266.733	0.511411	0.550278	-0.0831172	0.00427024	0.00777008	0.679296
RSc1447		putative transcription regulator protein	744	426	680	597	432	575.8	143.803	432	464	449	434	345	315	406.5	61.1122	384	808	729	640.333	225.478	395	535	400	443.333	79.425	0.144164	0.0664226	0.162918	0.562335	0.832535	0.586752
RSc1448		hypothetical protein	1911	3175	1037	692	3000	1963	1120.26	1436	2459	500	540	583	2817	1389.17	1034.12	2124	1361	1197	1560.67	494.704	724	732	1052	836	187.104	-0.292435	-0.299517	-0.590584	0.512267	0.58423	0.273404
RSc1449		hypothetical protein	1000	1247	1272	821	640	996	272.284	455	1361	653	596	624	1197	814.333	369.952	754	1254	1116	1041.33	258.227	856	914	910	893.333	32.3934	0.0884967	-0.133167	0.275432	0.67215	0.59046	0.249667
RSc1450		putative 6-pyruvoyl tetrahydrobiopterin synthase protein	1392	2059	1347	843	1344	1397	433.155	1658	2800	1199	1152	1166	2520	1749.17	735.679	1943	2338	2129	2136.67	197.612	1334	1479	1952	1588.33	323.182	0.711927	0.452322	0.588588	0.00143834	0.0538714	0.015407
RSc1451		putative hydrolase protein	803	904	1197	716	632	850.4	218.525	774	1547	1106	1036	1068	1179	1118.33	251.183	1068	2087	1922	1692.33	546.946	922	1226	1618	1255.33	348.926	0.944829	0.838442	1.00352	1.14008e-05	0.000163038	2.91745e-05
RSc1452	ldcA	L,D-carboxypeptidase A	828	581	1215	614	376	722.8	318.411	563	1197	915	782	820	657	822.333	221.442	1348	1720	1707	1591.67	211.122	481	926	1202	869.667	363.786	0.88756	1.01823	0.645122	0.0029726	0.0031285	0.0430301
RSc1453		ABC transporter ATP-binding protein	3130	4250	1479	1112	1968	2387.8	1289.23	4103	9541	2933	2828	2847	6867	4853.17	2771.54	4446	4823	4217	4495.33	305.997	1722	2913	3282	2639	815.296	1.42885	0.766902	0.537191	0.000246149	0.0417563	0.146969
RSc1454		putative signal peptide protein	1312	1322	951	946	1688	1243.8	309.232	622	279	183	157	143	252	272.667	179.295	582	402	293	425.667	145.946	460	313	282	351.667	95.0912	-1.74987	-1.69817	-1.37831	8.65699e-05	0.000679361	0.00301076
RSc1455		hypothetical protein	2235	1864	2324	1635	3448	2301.2	699.11	1703	1927	758	675	712	2259	1339	706.573	2046	1645	1572	1754.33	255.214	1122	898	959	993	115.806	-0.489104	-0.428861	-0.675535	0.0900061	0.214537	0.0568759
RSc1456	betB	putative betaine aldehyde dehydrogenase (BADH) oxidoreductase protein	5309	4648	4508	4346	6560	5074.2	907.639	5057	3167	2155	2263	2104	2997	2957.17	1123.22	4266	4151	3556	3991	381.084	2703	2433	2602	2579.33	136.42	-0.264008	-0.366031	-0.417837	0.228003	0.16774	0.116916
RSc1457		hypothetical protein	1015	448	691	498	384	607.2	255.152	990	612	456	420	413	261	525.333	253.7	810	728	653	730.333	78.526	369	420	835	541.333	255.598	0.497169	0.110346	0.224859	0.032149	0.69198	0.40924
RSc1458		hypothetical protein	1766	1968	1737	1467	1832	1754	183.495	1250	1008	537	541	504	630	745	309.961	1449	1277	1154	1293.33	148.177	625	526	707	619.333	90.633	-0.719851	-0.578372	-1.0684	0.00299988	0.0332349	0.000753502
RSc1459		hypothetical protein	3161	3288	3116	2479	3920	3192.8	513.396	2577	2478	1248	1219	1225	1584	1721.83	639.734	3300	2504	2221	2675	559.456	1649	1308	1803	1586.67	253.319	-0.373689	-0.348521	-0.526398	0.0929315	0.193396	0.0548134
RSc1460		methyl-accepting chemotaxis transducer transmembrane protein	712	687	905	636	760	740	102.511	720	3119	2395	2264	2745	6030	2878.83	1748.03	1258	3902	3670	2943.33	1464.14	468	465	1555	829.333	628.448	2.06174	1.87423	0.570695	1.98684e-05	0.00015839	0.149704
RSc1461		putative transporter transmembrane protein	438	274	412	276	216	323.2	96.4427	210	350	212	240	226	108	224.333	77.371	260	468	439	389	112.654	225	302	439	322	108.393	0.199548	0.112971	0.398774	0.365418	0.675665	0.124954
RSc1462		putative fatty acyl CoA reductase	684	943	1002	684	376	737.8	249.297	654	785	495	432	341	414	520.167	167.228	797	749	638	728	81.5537	541	697	566	601.333	83.7874	0.12056	-0.227728	0.0546998	0.560067	0.351654	0.833435
RSc1463		hypothetical protein	1256	1069	830	666	856	935.4	229.469	619	588	320	345	299	459	438.333	139.711	1171	778	657	868.667	268.727	406	521	500	475.667	61.24	-0.583636	-0.282755	-0.548905	0.00467144	0.210171	0.0210873
RSc1464	coxG	Carbon monoxide dehydrogenase subunit G	520	509	462	401	488	476	47.4078	234	251	169	140	166	189	191.5	42.8054	359	281	310	316.667	39.425	163	191	165	173	15.6205	-0.780264	-0.670878	-0.978599	0.000227735	0.00350043	0.000194653
RSc1465	coxE	carbon monoxide dehydrogenase subunit E	306	290	285	288	216	277	35.0571	48	85	54	36	43	27	48.8333	20.0541	89	91	92	90.6667	1.52753	63	63	39	55	13.8564	-1.85284	-1.72192	-1.86294	1.16887e-06	2.02019e-05	1.09835e-05
RSc1466		ATPase associated with various cellular activities, AAA-5	533	726	698	600	824	676.2	113.041	62	113	40	32	38	72	59.5	30.4089	141	57	62	86.6667	47.1204	31	38	68	45.6667	19.6554	-3.10676	-2.98004	-3.40665	1.90801e-06	3.12136e-05	9.93693e-06
RSc1467		oxidoreductase protein	1317	1553	1647	1439	2952	1781.6	665.853	169	267	94	97	91	117	139.167	69.0809	341	177	185	234.333	92.4626	80	82	98	86.6667	9.86577	-3.08161	-2.81793	-3.69973	9.21525e-07	2.30713e-05	2.14784e-06
RSc1468		oxidoreductase protein	4793	6794	4963	4425	13392	6873.4	3757.35	629	994	388	337	276	792	569.333	285.092	1519	842	758	1039.67	417.234	460	454	462	458.667	4.16333	-3.07207	-2.56119	-3.17904	4.46525e-06	0.00020192	3.28781e-05
RSc1469		putative dehydrogenase oxidoreductase protein	1672	3302	1405	1201	3648	2245.6	1141.22	316	478	176	147	120	396	272.167	146.76	607	334	322	421	161.192	303	299	211	271	52	-2.60543	-2.35626	-2.47504	2.40799e-05	0.000449303	0.00029106
RSc1471	creA	putative CREA signal peptide protein	1582	1709	1100	749	1120	1252	390.924	1481	1340	593	524	550	2709	1199.5	851.301	1844	1179	1135	1386	397.249	523	500	813	612	174.451	-0.0161752	-0.107116	-0.693605	0.95481	0.741602	0.0330745
RSc1472		transcription regulator protein	1635	2332	2269	1518	1952	1941.2	365.086	1558	1629	946	861	835	2259	1348	568.318	1810	1857	1819	1828.67	24.9466	1022	928	1053	1001	65.0922	-0.222474	-0.222063	-0.517215	0.28399	0.379216	0.0459575
RSc1473		putative multidrug resistance-like transmembrane protein	982	1864	1072	1376	712	1201.2	439.863	396	473	371	286	286	360	362	70.8717	583	546	501	543.333	41.065	359	360	453	390.667	53.9846	-1.1243	-1.22282	-1.14642	0.000744738	0.00191826	0.00299121
RSc1474		probable Type III effecor chaperone	1373	596	322	2441	424	1031.2	889.581	3448	5452	3329	3126	3091	4239	3780.83	918.948	2362	6104	5765	4743.67	2069.54	802	440	398	546.667	222.12	2.87502	2.79926	0.113663	0.000121048	0.00047041	0.870273
RSc1475	ripM	Type III effector protein	3449	821	816	6382	736	2440.8	2485.94	8216	12644	8394	8266	8683	7875	9013	1798.03	4452	17345	15517	12438	6976.21	2125	1214	953	1430.67	615.308	3.19982	3.21698	0.46238	0.000275113	0.00075062	0.554845
RSc1476		hypothetical protein	3386	2112	2228	2195	1952	2374.6	575.375	1413	1021	450	419	415	522	706.667	416.056	2092	872	875	1279.67	703.503	617	651	745	671	66.3023	-1.26778	-1.15838	-1.39789	0.000123951	0.00151876	0.00035015
RSc1477	bioA	adenosylmethionine--8-amino-7-oxononanoatetransaminase	1069	1683	1929	1117	1224	1404.4	380.939	549	1442	986	1005	1110	990	1013.67	286.379	1471	2021	1867	1786.33	283.735	417	785	1224	808.667	404.02	0.0829202	0.337681	-0.37114	0.690894	0.155761	0.125576
RSc1478	bioF	8-amino-7-oxononanoate synthase	1158	1247	1934	1183	1504	1405.2	325.921	531	1174	988	1027	1099	549	894.667	282.043	1479	2021	1751	1750.33	271.001	284	570	855	569.667	285.5	0.00223795	0.389217	-0.794478	0.992257	0.0956032	0.0030327
RSc1479	bioD	dithiobiotin synthetase	297	359	572	291	424	388.6	115.846	136	385	239	294	286	72	235.333	113.989	389	604	518	503.667	108.214	77	135	211	141	67.2012	0.0111916	0.420889	-0.948772	0.962972	0.0979681	0.00173263
RSc1480		lipoprotein transmembrane	731	825	1362	1112	768	959.6	270.295	663	652	553	463	515	522	561.333	79.9867	844	1140	1146	1043.33	172.654	1046	946	996	996	50	-0.166767	0.0954598	0.649075	0.449286	0.726277	0.017674
RSc1481		hypothetical protein	3415	4000	5081	4141	3000	3927.4	791.251	1216	1083	656	610	501	729	799.167	284.401	2124	1215	1192	1510.33	531.575	1532	1604	935	1357	367.232	-1.79588	-1.55298	-1.11694	2.47832e-05	0.000655594	0.0063309
RSc1482		hypothetical protein	1432	433	571	296	224	591.2	488.456	553	816	666	709	747	369	643.333	160.503	564	1343	1152	1019.67	406.01	411	675	1209	765	406.542	1.14816	0.676349	0.785915	0.0426424	0.286121	0.214332
RSc1483		hypothetical protein	1039	634	723	360	448	640.8	265.23	699	1075	859	879	854	504	811.667	192.491	789	1677	1456	1307.33	462.29	532	825	1639	998.667	573.57	1.09926	0.807536	0.933287	0.00402256	0.0473513	0.0250319
RSc1495		hypothetical protein	6429	9667	8880	9724	9656	8871.2	1408.98	981	603	548	487	498	432	591.5	199.418	1442	1181	1098	1240.33	179.511	1297	767	783	949	301.483	-3.31423	-2.87238	-2.68458	1.10792e-07	5.09053e-06	9.72456e-06
RSc1496		hypothetical protein	1649	2995	2406	2683	1416	2229.8	674.827	162	187	88	95	90	108	121.667	42.2595	266	197	177	213.333	46.694	184	91	118	131	47.8435	-3.65414	-3.50103	-3.624	7.24142e-08	1.33947e-06	1.07855e-06
RSc1497		Methyltransferase FkbM	615	838	567	721	312	610.6	196.838	100	89	42	55	43	27	59.3333	28.8629	144	78	66	96	42	66	64	54	61.3333	6.4291	-2.68785	-2.83218	-2.89159	1.57507e-07	1.07855e-06	9.0756e-07
RSc1498		putative bacteriophage protein	364	298	456	517	96	346.2	163.148	50	39	34	63	39	18	40.5	15.1625	77	102	63	80.6667	19.7569	60	78	78	72	10.3923	-2.18975	-2.07014	-1.659	1.46696e-05	0.000138936	0.000829883
RSc1499		hypothetical conserved protein	311	272	365	421	104	294.6	120.459	47	39	32	43	33	9	33.8333	13.4524	63	80	57	66.6667	11.9304	54	48	58	53.3333	5.03322	-2.22634	-2.16679	-1.91324	1.04648e-06	1.00476e-05	3.40441e-05
RSc1500		Aldo/keto reductase	169	129	213	211	88	162	53.8888	49	30	28	34	21	9	28.5	13.3379	68	60	28	52	21.166	69	38	42	49.6667	16.8622	-1.75717	-1.7243	-1.2211	2.7603e-05	0.000211376	0.00293665
RSc1501	mel	Tyrosinase	51455	78668	67733	66836	122008	77340	26784.6	2487	2341	1233	1048	989	2970	1844.67	856.305	3668	3293	3034	3331.67	318.764	4260	1328	1425	2337.67	1665.5	-5.06002	-4.52223	-4.51287	1.14985e-07	3.9862e-06	4.6511e-06
RSc1502		hypothetical protein	38096	35550	38720	38789	72816	44794.2	15720.2	1500	1371	634	641	538	1377	1010.17	448.426	2196	1899	1723	1939.33	239.066	2373	713	1035	1373.67	880.296	-5.04212	-4.47121	-4.47295	2.81388e-08	9.74798e-07	1.05469e-06
RSc1503		hypothetical protein	22409	11104	13379	15255	16920	15813.4	4276.19	397	405	258	246	220	342	311.333	80.6317	615	655	535	601.667	61.101	694	310	466	490	193.122	-5.12666	-4.70451	-4.48857	3.89946e-11	8.51406e-10	1.20014e-09
RSc1504		hypothetical protein	30499	38575	18365	28940	16112	26498.2	9244.46	10907	13126	9048	8116	7142	11619	9993	2273.29	28219	17500	14878	20199	7068.17	10454	11919	13213	11862	1380.38	-0.855043	-0.497129	-0.687433	0.00565072	0.147582	0.049773
RSc1505		alcohol dehydrogenase-like oxidoreductase protein	3878	3000	3612	5430	2144	3612.8	1215.06	515	633	1199	891	842	342	737	304.733	1754	2129	1988	1957	189.412	1605	1457	2106	1722.67	340.124	-1.50354	-0.798362	-0.424878	0.000109435	0.0310275	0.229432
RSc1506		hypothetical protein	2893	3061	4110	5588	2376	3605.6	1274.82	445	628	1294	1071	940	495	812.167	342.001	1469	2246	2156	1957	425.009	2144	2003	2430	2192.33	217.565	-1.43368	-0.734798	0.0545127	0.000201325	0.048894	0.887844
RSc1507		hypothetical protein	3485	3553	1633	1417	3632	2744	1116.62	295	303	139	117	88	252	199	95.3792	497	251	202	316.667	158.083	237	130	191	186	53.6749	-3.32027	-3.2904	-3.41452	5.25267e-07	6.652e-06	4.99232e-06
RSc1511		hypothetical protein	4966	2884	3039	3888	2824	3520.2	914.687	1234	1183	917	840	705	1242	1020.17	229.732	2613	2312	2018	2314.33	297.507	2670	2328	2373	2457	185.831	-1.28113	-0.661291	0.00742835	2.99683e-07	0.00118298	0.969493
RSc1512		hypothetical protein	10480	10121	9848	9638	5744	9166.2	1938.85	5987	5190	5607	4727	4198	2007	4619.33	1427.24	11346	8782	9093	9740.33	1399.22	6097	9868	9380	8448.33	2050.88	-0.235624	-0.0243722	0.322436	0.270383	0.931016	0.204629
RSc1513	rnhA	ribonuclease H	1507	918	907	615	688	927	350.48	1158	1223	755	744	698	882	910	226.62	1898	1333	1254	1495	351.236	532	864	1382	926	428.378	0.567586	0.493795	0.380767	0.0297563	0.0989463	0.206952
RSc1514		hypothetical protein	2039	2905	1866	1285	1048	1828.6	726.144	1962	3344	1108	979	1145	1773	1718.5	889.155	2791	2270	2265	2442	302.253	1181	1660	2008	1616.33	415.226	0.387396	0.187643	0.11286	0.0884998	0.495826	0.687517
RSc1515	gloB	putative hydroxyacylglutathione hydrolase protein	2834	2405	3117	2505	1400	2452.2	651.895	1015	1332	862	901	804	918	972	189.594	1223	1673	1705	1533.67	269.521	1199	1387	1407	1331	114.752	-0.730172	-0.819941	-0.434286	0.000132334	0.000269555	0.0211664
RSc1518	prpE	propionyl-CoA synthetase	1693	1780	2251	1615	2808	2029.4	500.604	698	1103	645	645	654	522	711.167	200.756	955	1421	1281	1219	239.107	675	737	820	744	72.753	-0.869251	-0.702221	-0.81829	9.17897e-05	0.00268131	0.000890255
RSc1519	carA	carbamoyl phosphate synthase small subunit	4807	4749	2887	2147	2144	3346.8	1341.27	2905	7435	2820	2823	2592	5220	3965.83	1961.62	4339	3839	3559	3912.33	395.137	2771	3363	4233	3455.67	735.392	0.688454	0.020407	0.395488	0.0088669	0.949801	0.172359
RSc1520		leucine export protein LeuE	1575	1266	1611	1153	832	1287.4	321.458	826	1872	1354	1371	1193	1836	1408.67	396.916	1371	1790	1673	1611.33	216.2	1025	1382	1360	1255.67	200.066	0.619568	0.19727	0.414087	0.00715188	0.435795	0.0991596
RSc1521	carB	carbamoyl phosphate synthase large subunit	14744	15326	12882	10100	10336	12677.6	2421.41	23337	31916	17990	19011	18141	16776	21195.2	5717.07	23089	31890	27429	27469.3	4400.64	13155	17089	18101	16115	2612.9	1.34259	0.960834	0.763609	4.62217e-08	8.78389e-06	8.65699e-05
RSc1522	greA	transcription elongation factor GreA	2196	2240	1973	1602	1264	1855	415.849	1302	2516	1975	2021	1887	2475	2029.33	444.468	1580	2947	2669	2398.67	722.483	1818	2357	2546	2240.33	377.762	0.646385	0.212134	0.716911	0.00618967	0.409961	0.00846881
RSc1523		hypothetical protein	1718	1094	1443	1311	776	1268.4	356.13	1020	1387	1611	1490	1405	783	1282.67	314.738	1073	1952	1868	1631	485.064	1084	1276	1645	1335	285.116	0.740806	0.271744	0.56507	0.00724266	0.366572	0.0615061
RSc1524	yhbY	putative RNA-binding protein	2248	2060	2001	1177	1176	1732.4	515.597	1219	2510	1061	977	981	1404	1358.67	587.203	1646	2201	2119	1988.67	299.577	1173	1016	2489	1559.33	808.933	0.163217	-0.0564527	0.120952	0.469131	0.844467	0.662033
RSc1525	rrmJ	ribosomal RNA large subunit methyltransferase J	3005	2432	3770	3060	1480	2749.4	853.749	2551	1636	1410	1525	1282	1215	1603.17	489.226	2472	2488	2153	2371	188.963	2488	2938	1705	2377	623.95	-0.117849	-0.338509	0.274466	0.659335	0.27658	0.378511
RSc1526	hflB	ATP-dependent zinc metallopeptidase	36369	28088	25734	22861	19440	26498.4	6395.15	39270	28041	17677	17420	16943	18279	22938.3	9039.33	43799	34191	29404	35798	7330.81	21192	25676	28796	25221.3	3822.34	0.359388	0.241857	0.335646	0.0396139	0.233576	0.100032
RSc1527	folP	7,8-dihydropteroate synthase protein	876	1023	1512	1187	2488	1417.2	643.6	574	981	587	618	618	1188	761	259.566	943	1149	1061	1051	103.363	565	691	742	666	91.1098	-0.411641	-0.168252	-0.256835	0.0916297	0.573848	0.383564
RSc1528	mrsA	putative phosphoglucosamine mutase (MRSA protein)	7553	5547	7658	7715	10480	7790.6	1756.87	4255	4045	3314	3573	3623	4779	3931.5	536.804	4623	6369	5501	5497.67	873.005	2564	3449	3943	3318.67	698.678	-0.459103	-0.379734	-0.538838	0.00991924	0.0637326	0.0123959
RSc1529	pstS1	phosphate ABC transporter phosphate-binding protein	2121	6156	5624	3714	7064	4935.8	1994.22	5275	11936	9575	11405	12236	27603	13005	7601.49	13539	14879	13114	13844	921.181	11997	37550	26504	25350.3	12815.5	1.65371	1.85479	3.05679	7.61823e-05	0.000111808	6.65986e-07
RSc1530	pstC	phosphate transporter permease subunit	455	606	1619	1193	1456	1065.8	514.529	627	1172	2103	2449	2716	2475	1923.67	835.014	2005	2430	2422	2285.67	243.097	1603	4079	2913	2865	1238.7	1.32287	1.69279	2.53607	0.00119851	0.000615932	1.60291e-05
RSc1531	pstA	phosphate transporter permease subunit	266	336	1069	780	480	586.2	334.313	362	710	1288	1511	1711	1107	1114.83	504.591	1103	1687	1533	1441	302.675	852	1971	1952	1591.67	640.641	1.50126	1.80404	2.4415	0.000668125	0.000485561	3.16387e-05
RSc1532	pstB	phosphate ABC transporter ATP-binding protein	491	749	1223	844	1256	912.6	325.38	632	1452	1453	1759	1994	2322	1602	580.054	1370	2049	1684	1701	339.819	1253	2591	2530	2124.67	755.501	1.22834	1.21978	2.03872	5.15291e-05	0.000229489	1.33137e-06
RSc1533	phoU	phosphate transporter PhoU	1290	1136	1748	1246	1848	1453.6	321.308	987	1301	1516	1555	1826	1476	1443.5	280.624	1887	2300	1961	2049.33	220.214	1393	2216	2312	1973.67	505.158	0.55618	0.63768	1.1291	0.00751227	0.00897497	0.000105662
RSc1534	phoB	phosphate regulon two-component response regulator transcription regulator protein	1808	1479	1924	1488	1888	1717.4	217.632	1660	1869	1591	1667	1808	1890	1747.5	124.384	2689	2603	2423	2571.67	135.74	1352	2023	2405	1926.67	533.069	0.568651	0.604396	0.728968	0.00101926	0.00229458	0.000537486
RSc1535	phoR	phosphate regulon two-component sensor kinase transcription regulator protein	1618	1109	2332	1465	880	1480.8	557.407	1781	1681	1468	1434	1589	1080	1505.5	245.455	2588	2410	2119	2372.33	236.758	1324	2345	2215	1961.33	555.761	0.739722	0.627303	0.914153	0.00815329	0.0443631	0.00601343
RSc1536	ppk	polyphosphate kinase	8373	8832	8620	8415	8800	8608	211.93	8624	8169	4734	4478	4318	9270	6598.83	2318.6	11029	11284	10554	10955.7	370.484	7204	7164	7639	7335.67	263.455	-0.00568922	0.266884	0.260364	0.977389	0.213514	0.224964
RSc1537	ppx	exopolyphosphatase protein	4848	3385	3985	2776	2248	3448.4	1017.83	3033	4681	2678	2536	2518	3321	3127.83	822.575	4828	5198	4784	4936.67	227.388	1899	3107	4581	3195.67	1343.2	0.409654	0.335303	0.232933	0.0418647	0.149758	0.321625
RSc1538		hypothetical protein	484	214	81	61	120	192	173.504	101	164	49	54	39	189	99.3333	63.9583	157	70	84	103.667	46.7155	98	231	131	153.333	69.2556	-0.486124	-0.993953	0.196495	0.311679	0.0890427	0.739439
RSc1539		hydrolase protein	435	514	67	31	344	278.2	218.077	367	344	33	32	38	261	179.167	162.542	343	77	73	164.333	154.743	59	45	73	59	14	-0.331177	-0.937321	-1.40952	0.656115	0.288449	0.130761
RSc1540		putative acyltransferase	774	372	559	355	312	474.4	192.375	365	261	177	169	169	306	241.167	83.0239	707	293	312	437.333	233.731	425	383	333	380.333	46.0579	-0.487993	-0.384104	0.0986545	0.0205104	0.114478	0.692005
RSc1541		hypothetical protein	807	356	523	452	176	462.8	232.312	353	433	248	234	229	117	269	109.838	222	378	370	323.333	87.8484	168	131	225	174.667	47.3533	0.0561384	-0.660755	-1.01512	0.856719	0.0638254	0.00811282
RSc1542		putative Sulfide:quinone oxidoreductase	1629	1496	739	520	648	1006.4	515.722	771	1444	286	321	305	648	629.167	447.714	588	596	538	574	31.4325	378	308	428	371.333	60.2771	-0.274353	-1.06503	-1.10957	0.316127	0.00447326	0.00350602
RSc1543		transcription regulator protein	819	495	154	86	168	344.4	309.057	233	443	36	42	31	180	160.833	162.33	199	73	56	109.333	78.1174	159	90	74	107.667	45.17	-0.823974	-2.04412	-1.39505	0.0495326	0.000881734	0.0104642
RSc1544		Beta-lactamase hydrolase-like protein	982	692	1356	891	984	981	240.965	645	525	245	216	200	360	365.167	183.222	759	488	466	571	163.184	714	509	339	520.667	187.772	-0.997143	-0.970585	-0.504378	0.00815329	0.0282374	0.233931
RSc1545		hypothetical protein	929	584	466	373	360	542.4	233.984	247	237	149	148	162	288	205.167	59.8512	421	284	267	324	84.4334	225	256	310	263.667	43.0155	-0.911924	-0.933148	-0.618542	0.000318446	0.00125565	0.0180292
RSc1546		Peroxidase / Pyruvate formate lyase - related protein	18102	21763	18507	16692	21144	19241.6	2139.82	914	885	627	617	559	1035	772.833	196.223	1462	1252	1217	1310.33	132.508	1026	772	986	928	136.572	-4.206	-3.93838	-3.86706	1.62841e-10	2.67754e-09	2.98402e-09
RSc1547		hypothetical protein	5145	9100	3192	2854	5416	5141.4	2488.89	243	289	136	95	112	396	211.833	118.5	340	228	246	271.333	60.1443	210	154	203	189	30.5123	-4.35129	-4.36102	-4.32372	2.73227e-08	3.38028e-07	3.66556e-07
RSc1548		putative transposase-related protein	104	48	159	110	72	98.6	42.0571	125	52	108	104	79	36	84	34.6699	111	235	162	169.333	62.3244	170	202	216	196	23.5797	0.556495	0.884368	1.66655	0.128502	0.0472642	0.000955097
RSc1555		hypothetical protein	3458	2560	2759	5892	2352	3404.2	1451.56	2465	1954	3671	3017	3001	2907	2835.83	579.278	4030	7672	6697	6133	1885.37	3560	4946	7898	5468	2215.61	0.392353	1.01747	1.38758	0.20361	0.0090639	0.0010343
RSc1556		oxidoreductase protein	4114	1167	1552	1407	1072	1862.4	1272.96	776	1278	700	696	728	819	832.833	223.138	1039	1505	1384	1309.33	241.806	456	748	1047	750.333	295.507	-0.458948	-0.578273	-0.810244	0.24331	0.226076	0.0968804
RSc1557		hypothetical protein	467	689	742	634	496	605.6	119.989	199	688	359	351	382	450	404.833	161.314	296	758	741	598.333	261.966	233	371	520	374.667	143.535	-0.131841	-0.141479	-0.195374	0.436796	0.489415	0.334928
RSc1558	wrbA	TRP repressor binding protein	875	661	845	649	568	719.6	133.487	558	686	434	415	425	288	467.667	136.994	535	984	944	821	248.489	545	606	838	663	154.593	0.0322173	0.0367727	0.308328	0.84376	0.850427	0.0900061
RSc1559	rbn	putative ribonuclease BN transmembrane protein	2214	1326	2829	2035	1256	1932	655.544	1745	2066	1854	1646	1757	963	1671.83	375.305	2553	3430	3233	3072	460.134	2145	2474	2843	2487.33	349.191	0.529758	0.627047	0.904268	0.0109987	0.0108819	0.000852047
RSc1560		putative transmembrane protein	1521	963	2326	1906	1304	1604	529.211	944	683	721	596	600	477	670.167	158.411	1203	1391	1308	1300.67	94.2143	1259	1065	1108	1144	101.887	-0.577746	-0.26234	0.14904	0.0188201	0.35645	0.607226
RSc1561		hydrolase protein	1657	943	2980	2237	2440	2051.4	779.721	716	575	873	729	729	693	719.167	95.2227	1095	1672	1524	1430.33	299.687	1392	1178	1260	1276.67	107.969	-0.858443	-0.273103	0.180283	0.00523146	0.427525	0.604022
RSc1562	metY	O-acetylhomoserine O-acetylserine sulphydrylase	2068	2597	3494	2168	4032	2871.8	858.799	898	1688	1005	1001	968	2547	1351.17	653.926	1754	2352	2142	2082.67	303.383	1391	1067	1622	1360	278.796	-0.78701	-0.402073	-0.421115	0.0019393	0.135739	0.120794
RSc1563		hypothetical protein	28409	33841	31008	24645	29904	29561.4	3392.05	27577	16787	10131	9212	8593	15507	14634.5	7198.44	29262	21653	19919	23611.3	4969.83	25215	15906	16863	19328	5120.7	-0.615265	-0.533281	-0.253449	0.0338523	0.119179	0.460833
RSc1564		hypothetical protein	4746	4574	5038	5003	4480	4768.2	249.594	4445	4356	2877	2653	2804	3699	3472.33	806.315	4659	4763	4481	4634.33	142.609	3872	2837	3928	3545.67	614.362	0.0463549	-0.102788	0.0783898	0.777535	0.593135	0.685989
RSc1565		putative FKBP-type peptidyl-prolyl cis-trans isomerase signal peptide protein	2676	1551	1016	918	2104	1653	742.686	2865	2227	661	715	815	1746	1504.83	921.032	2468	1278	1132	1626	732.838	1375	1135	1487	1332.33	179.837	0.260343	-0.166703	0.236775	0.382158	0.652101	0.514588
RSc1566	aroC	chorismate synthase	3894	3431	2878	2371	2856	3086	587.213	3647	5184	1972	2233	2220	3645	3150.17	1242.79	3809	3718	3522	3683	146.666	1992	1885	2428	2101.67	287.632	0.466759	0.114725	-0.126494	0.00557059	0.543948	0.503781
RSc1567	etf	electron transfer flavoprotein-ubiquinone oxidoreductase	10004	10708	9199	6921	12648	9896	2096.48	6648	11972	7992	6508	6739	13203	8843.67	2973.94	24897	16510	14726	18711	5430.99	4051	6839	8996	6628.67	2479.2	0.250935	0.920855	-0.0841311	0.358416	0.00844649	0.810219
RSc1568		short chain dehydrogenase	2679	2988	3376	2165	3752	2992	613.794	1785	2491	1445	1255	1261	4473	2118.33	1243.24	2954	3122	2803	2959.67	159.575	1420	1491	2200	1703.67	431.301	-0.315754	-0.0660552	-0.31994	0.0859385	0.776069	0.147379
RSc1569		putative transcription regulator protein	1131	1050	908	781	464	866.8	262.045	525	819	499	412	405	693	558.833	164.704	869	864	846	859.667	12.0968	452	705	967	708	257.513	-0.129924	-0.210136	0.0347436	0.526174	0.38536	0.892803
RSc1570	lpsI	fesuccinyl-CoA:3-ketoacid-coenzyme A transferase subunit A protein	9715	12685	9233	7674	15520	10965.4	3126.48	7104	6358	3823	3598	3637	10854	5895.67	2861.32	7640	8329	7556	7841.67	424.128	8280	4035	5377	5897.33	2169.81	-0.612728	-0.510492	-0.355967	0.0422204	0.15245	0.321685
RSc1571	lpsJ	succinyl-CoA:3-ketoacid-coenzyme A transferase subunit B protein	10791	12557	8481	8014	17680	11504.6	3907.65	9824	6140	3600	3544	3303	10467	6146.33	3272.12	9161	7880	6227	7756	1470.93	10478	4917	5737	7044	3002.06	-0.606359	-0.598854	-0.192682	0.0732643	0.139477	0.643596
RSc1572		3-hydroxybutyrate dehydrogenase	8964	7555	7046	6070	11856	8298.2	2246.47	7211	4414	2780	2848	2730	5310	4215.5	1808.19	6941	6406	5361	6236	803.601	7413	3521	4468	5134	2029.68	-0.540906	-0.435721	-0.184998	0.0452592	0.172237	0.571106
RSc1573		hypothetical protein	3495	3017	3323	2524	2632	2998.2	421.79	2945	2644	2067	2040	2014	1881	2265.17	425.753	3250	4182	4263	3898.33	562.932	2077	2464	3273	2604.67	610.282	0.199283	0.257393	0.236353	0.124089	0.0971928	0.126766
RSc1575		hypothetical protein	1871	2111	1848	1184	1640	1730.8	348.274	1419	1612	1114	1169	1154	1629	1349.5	235.846	1807	2587	2422	2272	411.066	948	1368	1845	1387	448.802	0.155641	0.251601	0.0881548	0.358781	0.209552	0.673372
RSc1576	relA	GTP pyrophosphokinase	3866	3223	3959	2642	3904	3518.8	574.234	2754	3548	2350	2521	2440	3249	2810.33	484.256	4046	5036	4464	4515.33	496.992	2016	2752	3749	2839	869.77	0.191911	0.307139	0.180294	0.179252	0.0745288	0.291632
RSc1577	thrS	threonyl-tRNA synthetase	12871	12973	14975	12561	13240	13324	954.389	7566	15735	14550	14269	12298	16452	13478.3	3226.69	14053	20923	18594	17856.7	3493.85	11148	18522	15140	14936.7	3691.2	0.494276	0.409748	0.732357	0.0186554	0.0859305	0.00476594
RSc1578	infC	translation initiation factor protein	14503	11165	13145	10988	10272	12014.6	1752.31	10086	16771	15395	14348	13036	12330	13661	2370.39	15906	20056	17441	17801	2098.29	9880	12525	16098	12834.3	3120.52	0.779247	0.501806	0.582185	0.000395783	0.0236912	0.0104931
RSc1579	rpmI	50S ribosomal protein L35	13048	16925	15534	7218	13376	13220.2	3713.47	27314	52296	44355	44721	39278	38079	41007.2	8384.57	27890	62731	55830	48817	18448.9	20274	33224	43180	32226	11485.6	2.26393	1.71045	1.69943	4.50303e-07	2.73259e-05	2.89819e-05
RSc1580	rplT	50S ribosomal protein L20	17292	13861	12538	5939	12528	12431.6	4118.29	32768	42900	31873	31394	27325	20187	31074.5	7430.3	29528	45138	39869	38178.3	7941.15	22415	34115	38845	31791.7	8457.81	2.06233	1.45233	1.75405	1.35636e-06	0.00015373	2.56433e-05
RSc1581	pheS	phenylalanyl-tRNA synthetase subunit alpha	2229	2388	1778	1032	1952	1875.8	527.842	3279	5185	2307	2321	2336	4410	3306.33	1237.68	3521	4234	3788	3847.67	360.225	1733	2481	2764	2326	532.69	1.26165	0.882469	0.709489	4.79366e-06	0.000612705	0.00325267
RSc1582	pheT	phenylalanyl-tRNA synthetase subunit beta	7839	7473	7614	5455	5960	6868.2	1082.41	10208	12264	7611	7967	7629	7029	8784.67	2029.56	11565	13962	12630	12719	1200.98	6400	8960	8437	7932.33	1352.56	0.958727	0.755615	0.641172	1.02234e-06	6.23456e-05	0.000286833
RSc1583	ihfA	integration host factor subunit alpha	5494	4671	8145	5272	4664	5649.2	1442.47	3210	4681	3594	3247	3263	3519	3585.67	559.322	4718	7105	6697	6173.33	1276.76	4901	5760	4285	4982	740.829	-0.0810482	0.044769	0.375154	0.692685	0.860161	0.115092
RSc1584		putative transcription regulator protein	3490	3948	4014	2745	2984	3436.2	565.891	2577	3968	2086	1946	1848	3258	2613.83	843.941	3617	4200	3936	3917.67	291.932	2444	2553	2977	2658	281.587	0.0452023	0.0332206	0.0450243	0.726976	0.835647	0.774816
RSc1585		hypothetical protein	1722	1713	1043	831	1856	1433	462.427	1295	1608	502	462	514	918	883.167	480.657	1356	1240	1107	1234.33	124.597	837	728	900	821.667	87.0192	-0.255228	-0.325914	-0.334719	0.336585	0.311932	0.29944
RSc1586		lipoprotein	3140	2811	3101	2957	3504	3102.6	259.207	747	874	592	466	516	450	607.5	169.661	1410	1566	1406	1460.67	91.2433	949	655	1051	885	205.611	-1.74801	-1.1252	-1.28596	7.41999e-08	5.88173e-05	1.72916e-05
RSc1587	dinP	DNA polymerase IV	933	407	1069	659	752	764	255.051	236	282	324	302	330	234	284.667	42.0603	386	583	623	530.667	126.871	405	503	522	476.667	62.788	-0.761227	-0.473542	-0.0138111	0.00630235	0.126112	0.967977
RSc1588		amino-acid transporter transmembrane protein	5952	3372	5874	6443	4424	5213	1275.51	3451	3072	2984	3234	2872	1422	2839.17	723.168	2251	4670	4056	3659	1257.42	1545	2320	2689	2184.67	583.884	-0.148854	-0.473173	-0.636429	0.505867	0.0819912	0.0236912
RSc1589		hypothetical protein	1409	645	710	678	768	842	320.193	366	337	202	165	177	198	240.833	87.2729	505	422	380	435.667	63.6108	428	334	331	364.333	55.1574	-1.20711	-1.0561	-0.739843	1.70825e-06	5.29834e-05	0.00110076
RSc1590		hypothetical protein	29081	32846	32722	25847	30208	30140.8	2895.91	29782	12892	11616	10463	10405	17982	15523.3	7527.95	33416	26835	22694	27648.3	5407.07	25469	17216	21629	21438	4129.81	-0.552376	-0.30126	-0.0938911	0.0520784	0.371427	0.79058
RSc1591	hpaI1	putative 2,4-dihydroxyhept-2-ene-1,7-dioic acid aldolase oxidoreductase protein	3458	2735	2099	2425	2776	2698.6	504.574	3545	1665	1488	1489	1325	1926	1906.33	828.369	2419	2454	2026	2299.67	237.647	1694	1163	1726	1527.67	316.216	-0.00585159	-0.308858	-0.33573	0.982059	0.261892	0.22387
RSc1592		transcription regulator protein	1149	368	366	268	360	502.2	363.999	301	810	404	426	423	621	497.5	184.892	420	732	636	596	159.8	201	383	521	368.333	160.503	0.621932	0.146212	0.0238875	0.196709	0.810181	0.970424
RSc1593	xthA	exodeoxyribonuclease III protein	1261	1081	716	501	1056	923	307.339	700	1666	697	706	762	1530	1010.17	457.979	1114	1263	1149	1175.33	77.9123	469	659	937	688.333	235.375	0.523686	0.254267	0.033947	0.0594518	0.436499	0.924781
RSc1594	codA	cytosine deaminase	2088	1487	2225	2230	1960	1998	306.602	1577	1093	962	891	875	477	979.167	358.177	2058	1748	1720	1842	187.585	1280	1255	1425	1320	91.7878	-0.341279	-0.118008	-0.0167818	0.0485249	0.573588	0.940309
RSc1595	prlC	oligopeptidase A	13523	14175	7178	8568	8040	10296.8	3288.53	37823	19789	6411	7304	7423	7740	14415	12529.1	14589	15899	13502	14663.3	1200.23	6526	6890	7256	6890.67	365	0.920918	0.304995	-0.209821	0.0111247	0.45633	0.617789
RSc1596	folD	bifunctional: methylenetetrahydrofolate dehydrogenase/methenyltetrahydrofolate cyclohydrolase	2366	2955	1830	1170	1832	2030.6	668.454	2332	3956	1402	1367	1539	2808	2234	1022.87	1868	2676	2388	2310.67	409.514	1248	1843	2418	1836.33	585.028	0.557902	-0.0204178	0.205171	0.00990574	0.938756	0.400778
RSc1597		response regulator transcription regulator protein	5306	3654	4208	2912	3312	3878.4	928.947	4268	4239	3253	3059	3073	3123	3502.5	585.808	5167	6321	5651	5713	579.493	2874	3123	5879	3958.67	1667.71	0.454031	0.420901	0.418171	0.0107888	0.0386422	0.0404439
RSc1598		two-component transmembrane sensor histidine kinase transcription regulator protein	3533	2732	6200	3425	3392	3856.4	1347.51	2176	2533	2079	1814	1980	2277	2143.17	249.018	4554	4131	3916	4200.33	324.602	2625	2735	3532	2964	494.968	-0.268285	0.116486	0.161055	0.16031	0.622893	0.489415
RSc1599		hypothetical protein	710	39	46	29	48	174.4	299.502	12	39	9	15	15	27	19.5	11.3446	25	26	22	24.3333	2.08167	21	35	29	28.3333	7.02377	-1.54434	-2.19995	-1.28138	0.0989944	0.0549472	0.242589
RSc1600	aceE	pyruvate dehydrogenase subunit E1	37269	24536	12607	17917	13640	21193.8	10138	39959	33614	20329	20331	18847	24831	26318.5	8591.25	38033	38013	33253	36433	2753.98	15078	29121	30222	24807	8443.53	0.915309	0.659218	0.704563	0.00590932	0.0712063	0.0573291
RSc1601	aceF	dihydrolipoamide acetyltransferase	15161	9150	8327	8439	11400	10495.4	2886.48	13919	12221	8167	8337	7862	8901	9901.17	2535.24	17630	15629	14343	15867.3	1656.41	5125	7809	10064	7666	2472.6	0.500474	0.546456	0.0844905	0.0311595	0.0454842	0.767942
RSc1602		hypothetical protein	4156	3017	3642	3458	4728	3800.2	660.102	4429	4064	3142	3232	2981	4878	3787.67	781.391	6593	5839	4629	5687	990.784	2267	3233	4135	3211.67	934.183	0.478475	0.61698	0.354796	0.019604	0.0125365	0.13002
RSc1603	lpdA	dihydrolipoamide dehydrogenase	11599	7707	7459	6096	10688	8709.8	2327.17	13549	10100	6744	6866	6425	9522	8867.67	2769.29	16021	12309	9896	12742	3085.37	6281	7666	10255	8067.33	2017.17	0.557169	0.478326	0.426162	0.0168244	0.0721792	0.107851
RSc1604		hypothetical protein	3659	3079	3774	4545	1176	3246.6	1269.8	1801	1579	1003	1037	901	405	1121	500.839	2563	2692	2854	2703	145.812	2375	1544	1674	1864.33	447.001	-0.697622	-0.345152	-0.312108	0.0113764	0.261915	0.312925
RSc1605	phaP1	hypothetical protein	83976	75361	27201	20473	52136	51829.4	28182.5	36470	28965	15597	12737	13008	23625	21733.7	9672.28	50372	20652	17827	29617	18029.8	35547	34780	37711	36012.7	1519.98	-0.653091	-1.04937	-0.0548889	0.071607	0.0227928	0.905908
RSc1606		hypothetical protein	693	653	758	482	528	622.8	115.033	681	832	455	436	524	720	608	160.061	944	923	866	911	40.3609	568	719	825	704	129.155	0.445117	0.403812	0.586879	0.00252417	0.0141295	0.00113112
RSc1607		hypothetical protein	573	513	822	462	304	534.8	189.068	419	681	533	558	539	630	560	90.1066	601	865	809	758.333	139.102	388	604	862	618	237.31	0.660681	0.380371	0.603253	0.0046367	0.12568	0.0199207
RSc1608		oxidoreductase protein	609	352	648	426	408	488.6	131.319	392	415	375	383	420	342	387.833	28.5616	640	759	739	712.667	63.7207	309	478	739	508.667	216.634	0.295947	0.511404	0.540267	0.13231	0.0327048	0.0257684
RSc1609		putative D-alanyl-D-alanine-endopeptidase (penicillin-binding protein)	7579	11128	8924	6516	8408	8511	1723.26	5980	9267	3366	3087	3068	8307	5512.5	2778.13	7287	6554	6172	6671	566.633	5491	4847	5181	5173	322.075	-0.346351	-0.510448	-0.311741	0.135508	0.075143	0.268268
RSc1610		transcription regulator protein	1868	1685	876	801	472	1140.4	603.707	1737	2733	946	834	931	882	1343.83	759.775	1757	1627	1578	1654	92.5041	846	859	1485	1063.33	365.232	0.903654	0.280483	0.223135	0.00522353	0.426659	0.536539
RSc1611		hypothetical protein	1333	1147	1458	917	896	1150.2	248.579	293	933	727	574	590	810	654.5	222.855	1227	1312	1193	1244	61.2944	460	1081	1101	880.667	364.445	-0.343935	0.0156888	-0.00816208	0.222641	0.966351	0.982914
RSc1612		putative iron-sulfur binding protein	3621	2724	2572	2043	2384	2668.8	589.881	444	1645	1345	1229	1153	1827	1273.83	480.428	2687	2519	2295	2500.33	196.666	583	1761	2018	1454	765.175	-0.651186	-0.153582	-0.481949	0.102187	0.754965	0.312838
RSc1613		hypothetical protein	480	395	513	375	296	411.8	86.5142	48	262	240	231	219	297	216.167	86.8456	283	451	419	384.333	89.2039	125	268	383	258.667	129.253	-0.531324	-0.183506	-0.27654	0.174279	0.698946	0.558525
RSc1614		hypothetical protein	2947	2456	2404	2659	1376	2368.4	594.354	1774	987	863	806	780	792	1000.33	386.604	2193	2167	2073	2144.33	63.1295	2097	1733	1968	1932.67	184.554	-0.631826	-0.279933	0.138984	0.00335841	0.226899	0.555072
RSc1616	ate	arginyl-tRNA-protein transferase	5886	7372	7302	5312	4904	6155.2	1134.1	2656	4189	1809	1575	1556	3150	2489.17	1051.01	4362	3625	3545	3844	450.381	2574	3009	3237	2940	336.843	-0.918312	-0.849109	-0.692515	0.000109096	0.00121932	0.00499402
RSc1617	aat	leucyl/phenylalanyl-tRNA--protein transferase	3618	4595	4292	2917	2352	3554.8	933.139	2531	3038	1347	1160	1184	1665	1820.83	784.46	3208	2574	2633	2805	350.253	1766	2109	2243	2039.33	246.013	-0.462253	-0.57435	-0.487732	0.0194311	0.0177783	0.0382309
RSc1618		hypothetical protein	3618	4258	2186	1607	2288	2791.4	1101.92	4915	6123	1201	900	981	2088	2701.33	2255.64	3840	1900	1889	2543	1123.25	1519	2340	1646	1835	441.929	0.219339	-0.467824	-0.382044	0.534374	0.268858	0.364005
RSc1619	pyrD	dihydroorotate dehydrogenase 2	3162	797	938	648	1216	1352.2	1033.15	662	894	536	567	525	711	649.167	140.646	722	879	850	817	83.5404	589	801	1088	826	250.438	-0.314976	-0.701591	-0.101777	0.448189	0.159897	0.848502
RSc1620		hypothetical protein	2515	2202	1203	1553	752	1645	719.101	1825	1831	855	818	988	621	1156.33	533.382	1775	2168	2265	2069.33	259.473	1180	1207	1926	1437.67	423.124	0.2074	0.164264	0.200662	0.495772	0.656708	0.58563
RSc1621	kup2	potassium uptake transmembrane protein	2196	1718	1901	1306	1008	1625.8	472.576	2735	3834	4226	3904	4178	3798	3779.17	541.841	4571	5847	5407	5275	648.16	1743	4738	6511	4330.67	2409.96	1.84094	1.56037	1.74821	4.34743e-05	0.000559449	0.000232021
RSc1622		hypothetical protein	3136	4893	606	142	3648	2485	2036.86	1473	3186	197	156	121	1989	1187	1257.01	6939	423	332	2564.67	3788.56	223	194	125	180.667	50.3422	-0.707051	-0.369806	-2.95015	0.449171	0.761135	0.0202254
RSc1623	tex	putative transcription accessory protein	3372	4050	2982	1952	2872	3045.6	765.751	4054	8424	3528	3672	3613	4806	4682.83	1892.45	4013	6174	5826	5337.67	1160.32	1262	2831	3364	2485.67	1092.72	1.11985	0.635451	0.0410702	5.24943e-05	0.0139946	0.878119
RSc1624		hypothetical protein	2983	2533	2568	1928	1736	2349.6	509.112	2896	3324	1744	1732	1649	1431	2129.33	779.712	2786	3549	3096	3143.67	383.727	2279	2625	2787	2563.67	259.494	0.471133	0.226716	0.5077	0.00032811	0.0792731	0.000750931
RSc1625		hypothetical protein	1969	3867	3087	2066	1272	2452.2	1022.27	2286	2907	1507	1368	1311	1854	1872.17	623.684	2780	2842	2720	2780.67	61.0027	1427	1686	2192	1768.33	389.089	0.196174	-0.0125159	-0.132713	0.416018	0.96902	0.654523
RSc1626	dinG	ATP-dependent DNA helicase-related protein	3690	2898	3198	1839	1488	2622.6	928.388	2566	4115	2865	2646	2910	2205	2884.5	653.484	4274	4957	4616	4615.67	341.5	1755	3143	4766	3221.33	1507.03	0.838718	0.615254	0.600639	0.00318647	0.0422863	0.048187
RSc1627	comL	hypothetical protein	5359	5167	3693	2531	2440	3838	1393.14	3385	6404	2471	2529	2564	4095	3574.67	1526.09	4298	4739	4350	4462.33	241.007	2379	2729	3222	2776.67	423.517	0.392426	-0.00667464	-0.127621	0.0323067	0.97746	0.558555
RSc1628	rluD	ribosomal large subunit pseudouridine synthase D protein	2102	1398	2476	1669	1472	1823.4	456.013	1559	1875	1607	1535	1660	1134	1561.67	242.289	2166	2937	2633	2578.67	388.361	988	1315	1742	1348.33	378.104	0.440336	0.445844	0.0583476	0.00848822	0.0206875	0.765822
RSc1629		hypothetical protein	2179	1115	1842	1621	1264	1604.2	430.778	1576	1376	1217	1240	1271	576	1209.33	337.086	1569	2144	1956	1889.67	293.183	832	934	1360	1042	280.079	0.325474	0.214432	-0.0956172	0.061549	0.296348	0.654454
RSc1630		hypothetical protein	1107	502	1039	854	264	753.2	360.359	283	536	758	582	680	297	522.667	196.061	352	966	908	742	338.993	627	694	1083	801.333	246.22	0.330702	-0.0887743	0.597117	0.491687	0.881304	0.265517
RSc1631	phbC	poly-beta-hydroxybutyrate polymerase transmembrane protein	20048	20050	26301	20821	30248	23493.6	4592.84	15029	14543	8900	8533	8661	16929	12099.2	3812	24766	19605	18020	20797	3527.43	11724	12333	16265	13440.7	2464.83	-0.534875	-0.167615	-0.243506	0.0233636	0.550078	0.375173
RSc1632	phbA	acetyl-CoA acetyltransferase	30603	24854	34948	21963	41768	30827.2	7921.26	20725	20943	11986	11916	11601	18828	15999.8	4623.83	25239	20948	19278	21821.7	3075.04	11840	9395	15811	12348.7	3238.1	-0.435332	-0.518631	-0.793278	0.0518592	0.0563551	0.00661652
RSc1633	phbB	acetyacetyl-CoA reductase	34972	35935	32408	23857	47552	34944.8	8504.37	24801	22109	10847	10642	9838	17856	16015.5	6503.12	22348	20081	16686	19705	2849.67	13855	10054	16489	13466	3235.09	-0.649202	-0.911258	-0.887063	0.0202254	0.00946692	0.0111145
RSc1634		hypothetical protein	17767	15425	28090	12310	35416	21801.6	9642.68	10426	13138	7788	7264	6988	36297	13650.2	11340.8	17042	14887	13947	15292	1586.75	12903	9492	14853	12416	2713.48	-0.592473	-0.429321	-0.183662	0.0451791	0.217925	0.606251
RSc1635	dusC	hypothetical protein	595	287	554	315	240	398.2	163.798	322	420	430	392	422	261	374.5	68.3396	513	706	629	616	97.1545	301	396	606	434.333	156.072	0.658404	0.535045	0.558148	0.0215389	0.0962764	0.0844773
RSc1636		hypothetical protein	2560	1847	1940	1263	1096	1741.2	584.403	1146	3650	2555	2431	2537	1881	2366.67	829.634	3292	4144	3658	3698	427.406	741	2024	2593	1786	948.662	1.09338	0.920977	0.348196	0.00691844	0.0356997	0.42817
RSc1637	bktB	beta-ketothiolase	4326	3335	4224	3489	4808	4036.4	613.604	3551	3581	2802	2595	2464	2421	2902.33	530.979	5434	5095	4347	4958.67	556.177	2560	2845	3510	2971.67	487.502	0.133598	0.289248	0.114835	0.392836	0.120617	0.547828
RSc1638		putative signal peptide protein	1479	1512	1633	1168	1336	1425.6	178.688	685	2220	1028	953	1026	1395	1217.83	540.853	1475	1861	1897	1744.33	233.943	594	648	814	685.333	114.653	0.212	0.189371	-0.587085	0.275097	0.418376	0.0182951
RSc1639	metC	cystathionine beta-lyase	4077	3346	4936	3452	3576	3877.4	654.727	2455	4177	2961	2832	2933	3402	3126.67	596.98	4402	5970	5573	5315	815.217	1438	2575	3909	2640.67	1236.81	0.212156	0.397381	-0.122029	0.183685	0.0412497	0.535091
RSc1640	serB	putative phosphoserine phosphatase protein	2230	1168	1743	1352	840	1466.6	537.145	1817	2431	1630	1645	1750	1107	1730	425.376	1715	2911	2637	2421	626.575	1226	1859	2348	1811	562.538	0.957061	0.583268	0.727457	0.000995285	0.0498543	0.0176046
RSc1641	argE	acetylornithine deacetylase	943	1082	752	548	840	833	201.206	1021	1237	455	500	461	882	759.333	334.831	752	957	836	848.333	103.055	475	475	712	554	136.832	0.293927	-0.15252	-0.189983	0.184306	0.57768	0.486574
RSc1642	mfd	transcription-repair coupling factor protein	2646	3627	2266	1676	2616	2566.2	710.056	3239	3910	1305	1357	1327	2925	2343.83	1155.76	2314	2515	2156	2328.33	179.929	2017	1742	1755	1838	155.155	0.235109	-0.316767	-0.0867506	0.29914	0.247756	0.763406
RSc1643	ispD	2-C-methyl-D-erythritol 4-phosphate cytidylyltransferase	919	1239	1304	1365	904	1146.2	218.899	601	1082	714	606	579	828	735	194.13	949	1442	1376	1255.67	267.623	573	693	985	750.333	211.899	-0.137253	0.0794373	-0.0974987	0.328524	0.647847	0.57428
RSc1644	ispF	hypothetical protein	790	676	1038	1008	536	809.6	214.837	667	884	644	607	599	594	665.833	110.601	873	1313	1220	1135.33	231.897	490	640	1005	711.667	264.874	0.340616	0.447432	0.30575	0.0332408	0.020245	0.0996363
RSc1645	ahpD	putative antioxidant protein	331	49	132	63	64	127.8	118.096	42	20	38	32	36	36	34	7.58947	89	72	58	73	15.5242	49	48	83	60	19.9249	-1.01205	-0.719051	-0.423628	0.0335512	0.183708	0.440311
RSc1646	ahpC2	putative alkyl hydroperoxide reductase (subunit C) oxidoreductase protein	416	230	316	144	248	270.8	101.721	227	193	100	106	96	144	144.333	54.7235	388	206	149	247.667	124.829	171	167	213	183.667	25.482	-0.351812	-0.387998	-0.162824	0.150205	0.185852	0.587129
RSc1647	risS	oxidative stress resistance two-component transmembrane sensor histidine kinase transcription regulator protein	1713	957	2266	1401	944	1456.2	555.949	1091	1252	1015	866	866	765	975.833	178.686	1832	1855	1799	1828.67	28.1484	1260	1531	2161	1650.67	462.267	0.104688	0.26117	0.65051	0.58912	0.245142	0.0072643
RSc1648	ompR	osmolarity response regulator	6105	9687	8956	5225	7256	7445.8	1875.46	5620	8741	4012	3736	3611	12627	6391.17	3617.78	8316	9476	9203	8998.33	606.479	6029	6035	8710	6924.67	1546.15	-0.0243527	0.126366	0.305839	0.911405	0.61145	0.203714
RSc1649		putative transmembrane protein	5158	5396	3541	2901	6048	4608.8	1327.53	1030	1192	560	396	406	1197	796.833	384.751	2707	1457	1293	1819	773.39	831	580	501	637.333	172.309	-2.19496	-1.5086	-2.43768	2.72278e-06	0.000646627	1.02772e-05
RSc1650		signal peptide protein	14903	14110	13530	11562	18392	14499.4	2501.75	3300	2557	1422	1256	1067	3771	2228.83	1147.22	5931	3345	2861	4045.67	1650.58	2753	1921	2137	2270.33	431.728	-2.45472	-1.99662	-2.22388	6.36531e-07	4.61422e-05	1.70824e-05
RSc1651		hypothetical protein	14206	10571	14791	14903	20160	14926.2	3424.1	2921	1683	1598	1430	1065	2295	1832	667.404	4565	3092	2694	3450.33	985.628	2188	1166	1931	1761.67	531.626	-2.55773	-2.08788	-2.50547	3.66204e-07	2.69449e-05	5.07165e-06
RSc1652	crtB	putative phytoene synthase protein	3829	400	411	241	192	1014.6	1576.23	289	866	443	420	430	441	481.5	197.207	405	871	843	706.333	261.338	224	352	712	429.333	253.024	0.60021	-0.0782365	-0.26438	0.506334	0.946359	0.816545
RSc1653		putative transport/efflux transmembrane protein	3659	4625	4213	3739	2920	3831.2	641.157	2281	2744	1751	1769	1696	2196	2072.83	411.549	2859	3746	3567	3390.67	469.055	2218	2015	2811	2348	413.617	-0.358308	-0.29802	-0.248651	0.0195616	0.0939446	0.15981
RSc1654		transmembrane drug efflux protein	5603	6987	6045	5543	3264	5488.4	1371.1	4004	3913	2410	2315	2267	3204	3018.83	804.448	4069	4806	4420	4431.67	368.638	2998	2864	3752	3204.67	478.716	-0.323335	-0.481155	-0.377367	0.0707214	0.0298444	0.0802576
RSc1708		hypothetical protein	208	382	460	264	352	333.2	99.0919	115	205	70	75	57	126	108	54.6187	144	147	161	150.667	9.07377	319	219	128	222	95.5353	-1.22488	-1.2679	-0.0852462	0.00705098	0.018672	0.876247
RSc1709	mnmC	5-methylaminomethyl-2-thiouridinemethyltransferase	3256	1935	2351	2534	1080	2231.2	801.444	1053	2424	2653	2060	2142	585	1819.5	816.517	3174	4539	4285	3999.33	725.955	1152	2103	3189	2148	1019.25	0.528765	0.749893	0.362374	0.151435	0.0807141	0.404416
RSc1710	tig	trigger factor	15121	10741	13196	9603	16096	12951.4	2772.78	16619	18989	16496	17742	15810	19476	17522	1470.89	17380	24853	20201	20811.3	3773.7	12027	18146	19226	16466.3	3882.31	0.997612	0.688186	0.920497	9.98807e-05	0.00656687	0.000807137
RSc1711	clpP	ATP-dependent Clp protease proteolytic subunit	16513	12349	12608	10487	12032	12797.8	2234.19	23194	17883	12615	11614	11365	12762	14905.5	4706.91	22875	20687	17968	20510	2458.28	9831	13084	15523	12812.7	2855.68	0.78381	0.545899	0.446906	0.000219466	0.0111425	0.0326123
RSc1712	clpX	ATP-dependent protease ATP-binding subunit	22077	21662	17886	11677	18488	18358	4172.01	25557	26094	14098	13906	13043	26496	19865.7	6789.36	34040	25634	21698	27124	6304.47	15370	19987	22938	19431.7	3814.44	0.541642	0.392929	0.487169	0.0117752	0.104177	0.0469759
RSc1713	lon	ATP-dependent protease LA protein	75249	93636	53054	49785	73736	69092	17971.2	112902	68130	31958	31430	26895	55539	54475.7	32863.5	78830	59450	45927	61402.3	16538.2	47015	42192	43815	44340.7	2454.09	0.0482011	-0.387018	-0.250317	0.885637	0.304354	0.511376
RSc1714	hupB1	DNA-binding protein HU-beta	1326	1213	3710	2834	3720	2560.6	1232.92	1118	556	652	564	458	1188	756	314.373	1275	1189	1038	1167.33	119.976	1780	1397	1070	1415.67	355.368	-1.27052	-0.873821	0.0344529	0.0122008	0.131414	0.957029
RSc1715	ppiD	peptidyl-prolyl cis-trans isomerase transmembrane protein	5610	3159	3489	2592	2296	3429.2	1305.52	5330	8262	4900	4982	4702	6111	5714.5	1343.13	5609	7631	6550	6596.67	1011.81	2698	4650	6568	4638.67	1935.02	1.30822	0.768262	0.808656	7.79893e-05	0.0137943	0.0107541
RSc1716		putative signal peptidase I (SPase I) protein	9951	14407	13119	18036	9240	12950.6	3562.9	12399	8168	6458	5910	5554	6372	7476.83	2573.57	15169	14584	14275	14676	454.045	13101	9614	10358	11024.3	1836.52	-0.201849	0.136235	0.299628	0.494295	0.706161	0.391026
RSc1717		esterase signal peptide protein	2447	3053	2463	2228	2592	2556.6	306.764	2270	2216	1402	1325	1298	3591	2017	889.397	2438	2971	2653	2687.33	268.154	1673	1512	2009	1731.33	253.583	-0.0650605	-0.0324092	-0.0905868	0.724902	0.88764	0.682344
RSc1718		ABC transporter ATP-binding protein	1952	690	1337	1126	560	1133	556.103	446	605	705	662	639	450	584.5	110.625	613	1074	1003	896.667	248.214	936	804	1067	935.667	131.5	-0.170321	-0.344167	0.268401	0.636003	0.414272	0.518902
RSc1719	pgi	glucose-6-phosphate isomerase transmembrane protein	4933	4796	3771	3015	2968	3896.6	940.523	4180	5314	2260	2197	2315	2484	3125	1310.05	5072	4691	4276	4679.67	398.121	1876	3058	4259	3064.33	1191.51	0.231147	0.0660184	-0.00273842	0.256963	0.800504	0.992371
RSc1720		hypothetical protein	1267	1852	948	1037	1168	1254.4	355.631	227	427	91	81	105	81	168.667	138.272	251	222	256	243	18.3576	113	102	96	103.667	8.62168	-2.42257	-2.47466	-3.18451	1.54996e-06	1.39219e-05	1.43547e-06
RSc1721	prhN	MarR-type transcriptional regulator	2216	1756	2904	2628	2472	2395.2	435.793	2517	1783	1745	1770	1637	1953	1900.83	318.521	2356	3846	3318	3173.33	755.461	2791	2476	3295	2854	413.119	0.232757	0.444682	0.867019	0.211492	0.0505306	0.000874629
RSc1722	purL	phosphoribosylformylglycinamidine synthase	12946	10032	8496	6872	5416	8752.4	2913.63	16736	23451	13683	14167	14017	9945	15333.2	4532.43	18236	25051	22086	21791	3417.06	8128	13373	16019	12506.7	4016.2	1.49646	1.12548	0.881452	3.72471e-06	0.000240231	0.00184411
RSc1725		hypothetical protein	8982	16491	21541	22064	24376	18690.8	6142.55	2	9	11	6	6	9	7.16667	3.18852	13	51	37	33.6667	19.218	193	21	16	76.6667	100.779	-10.8114	-8.94391	-6.93659	1.06353e-07	4.281e-06	3.27614e-05
RSc1726		hypothetical protein	71656	100050	57552	85115	76032	78081	15803.7	97	72	56	60	74	72	71.8333	14.3446	90	215	168	157.667	63.1374	507	125	80	237.333	234.62	-9.53864	-8.90592	-7.8657	2.98402e-09	5.91901e-08	1.53936e-07
RSc1727		hypothetical protein	121559	156972	80487	124166	118464	120330	27156.1	651	408	167	182	179	180	294.5	197.655	676	462	405	514.333	142.879	879	457	342	559.333	282.748	-8.19762	-7.99111	-7.3737	2.21323e-10	2.67754e-09	4.57073e-09
RSc1728		hypothetical protein	18266	17401	14358	16312	22056	17678.6	2849.46	93	134	133	115	104	126	117.5	16.5741	254	243	199	232	29.1033	196	240	171	202.333	34.9333	-6.65266	-6.19377	-5.81623	2.55787e-11	4.73689e-10	7.31813e-10
RSc1729		transcription regulator protein	740	248	239	114	176	303.4	249.97	167	258	155	115	103	90	148	61.6247	264	267	197	242.667	39.5769	106	109	154	123	26.8887	-0.122603	-0.518935	-0.892134	0.739603	0.21365	0.0422863
RSc1730		dehydrogenase/reductase oxidoreductase protein	2772	4070	625	1198	656	1864.2	1510.7	316	252	179	164	151	252	219	64.5539	349	267	259	291.667	49.813	401	138	176	238.333	142.149	-2.25971	-2.71553	-2.52624	0.00065178	0.000988796	0.00161383
RSc1731		transmembrane ABC transporter protein	1419	1182	1036	970	984	1118.2	187.937	212	254	200	165	146	126	183.833	47.1356	231	331	325	295.667	56.0833	127	120	763	336.667	369.232	-2.00068	-2.09832	-1.60228	0.000139618	0.000627032	0.00510899
RSc1732		transport system permease transmembrane protein	1667	3554	2174	2275	3816	2697.2	935.297	609	675	532	490	387	450	523.833	105.348	691	1019	956	888.667	174.058	386	279	1566	743.667	714.168	-1.71441	-1.56547	-1.41637	0.00119609	0.00915048	0.0183849
RSc1733		spermidine/putrescine ABC transporter substrate-binding protein	6120	12471	5412	5600	15408	9002.2	4632.45	2826	1857	1275	1043	847	1935	1630.5	729.198	2438	2727	2382	2515.67	185.149	1063	718	4732	2171	2224.59	-1.87882	-1.82199	-1.58356	0.00638675	0.0238273	0.0525727
RSc1734		ABC transporter ATP-binding protein	2522	7411	2288	2105	4288	3722.8	2238.31	927	849	671	550	517	1323	806.167	300.353	1409	1683	1545	1545.67	137.001	618	479	2786	1294.33	1293.69	-1.73909	-1.32806	-1.12596	0.00651241	0.0664468	0.128679
RSc1735		two-component transmembrane sensor kinase transcription regulator protein	279	109	568	289	408	330.6	170.183	82	115	121	172	121	297	151.333	76.9589	139	317	313	256.333	101.633	152	176	308	212	84	-0.756691	-0.0768323	0.182068	0.0418963	0.87011	0.682215
RSc1736		two-component response regulator transcription regulator protein	338	394	1114	508	1416	754	482.446	183	263	235	254	259	675	311.5	180.506	378	718	701	599	191.58	395	341	780	505.333	239.396	-0.853922	0.0810605	0.36343	0.00881481	0.833752	0.31025
RSc1737		putative transmembrane outer membrane porin signal peptide protein	1685	955	4280	3003	7064	3397.4	2412.27	1335	2386	1390	1505	1671	5283	2261.67	1528.65	975	3813	3394	2727.33	1531.96	1407	1285	2347	1679.67	581.138	-0.14752	0.169856	0.128042	0.762103	0.773339	0.828561
RSc1738		ABC transporter ATP-binding protein	517	396	625	285	328	430.2	139.802	545	1372	878	887	796	783	876.833	272.304	795	1309	1233	1112.33	277.433	299	728	780	602.333	263.978	1.62741	1.18808	0.823746	1.40661e-05	0.000838525	0.0112968
RSc1739		putative transmembrane ABC transporter protein	521	368	766	411	376	488.4	166.767	317	888	924	952	909	702	782	244.562	636	1360	1237	1077.67	387.407	309	762	862	644.333	294.68	1.25905	1.06854	0.865977	0.00113044	0.00903876	0.0294408
RSc1740		putative signal peptide protein	3438	4577	3557	2411	4464	3689.4	880.749	3425	7369	3714	3891	4108	5913	4736.67	1561.39	3918	7489	6775	6060.67	1889.63	2331	3851	4278	3486.67	1023.36	0.825829	0.631455	0.410402	0.000155266	0.00471266	0.0483887
RSc1741		hypothetical protein	1032	551	936	686	776	796.2	192.237	423	642	484	536	557	369	501.833	98.0151	664	987	938	863	174.072	361	517	742	540	191.539	-0.0173071	0.103937	-0.0297307	0.939697	0.686893	0.91288
RSc1742		hypothetical protein	587	475	1117	608	920	741.4	267.197	197	644	307	335	322	441	374.333	153.252	534	763	676	657.667	115.596	340	332	462	378	72.856	-0.479591	-0.0944809	-0.313094	0.0929315	0.792414	0.360937
RSc1743		hypothetical protein	105	127	547	244	280	260.6	176.591	42	130	114	103	101	216	117.667	56.6627	189	252	239	226.667	33.2616	160	153	164	159	5.56776	-0.715112	0.185673	0.32946	0.0965275	0.729154	0.534242
RSc1744		putative isomerase rotamase signal peptide protein	6399	5168	2944	1799	3128	3887.6	1855.81	4808	12043	3841	3993	4059	9504	6374.67	3516.57	9236	7066	5981	7427.67	1657.36	1940	4244	6184	4122.67	2124.6	1.11927	0.734866	0.450983	0.00613506	0.094031	0.313385
RSc1745		hypothetical protein	1134	1767	805	559	896	1032.2	459.452	788	2490	539	549	590	2421	1229.5	954.179	1231	1001	944	1058.67	151.942	533	680	745	652.667	108.611	0.333063	-0.0920312	-0.267264	0.243513	0.803648	0.447494
RSc1746	ispZ	intracellular septation protein A	2024	1429	1452	1350	1160	1483	323.487	1490	1934	963	833	920	1053	1198.83	427.484	1898	1596	1490	1661.33	211.701	1072	1109	1505	1228.67	240.026	0.237228	0.00792023	0.143763	0.116027	0.968932	0.431011
RSc1747		methionine sulfoxide reductase B	766	1118	666	608	656	762.8	206.71	438	1004	443	364	415	1458	687	446.045	737	678	660	691.667	40.2782	387	306	485	392.667	89.6344	-0.0322212	-0.262668	-0.514495	0.902401	0.378144	0.0884416
RSc1748		hypothetical protein	1870	2906	1299	1099	1496	1734	714.348	1565	2528	717	745	858	1746	1359.83	720.961	1816	1856	1598	1756.67	138.857	1337	1390	1366	1364.33	26.5393	0.0171408	-0.128426	0.0659235	0.944125	0.644356	0.818109
RSc1749	alkK	acyl-CoA synthetase	8969	7334	21297	11909	30152	15932.2	9612.3	6493	6373	3889	3419	2682	10161	5502.83	2769.12	15236	9283	8482	11000.3	3689.99	7290	2993	4064	4782.33	2236.75	-1.06234	-0.306334	-0.95262	0.0420365	0.628159	0.129181
RSc1750	livJ	Leu/Ile/Val-binding precursor signal peptide protein	3610	2002	5733	3672	11472	5297.8	3696.77	2152	2056	705	777	529	2637	1476	907.871	3068	1638	1489	2065	871.812	1927	452	566	981.667	820.665	-1.35003	-1.16043	-1.76518	0.0387951	0.129147	0.0313838
RSc1751	livH1	putative amino acid transmembrane transmembrane protein	1439	699	2311	1733	3040	1844.4	885.42	767	651	589	530	444	504	580.833	115.636	1005	1000	889	964.667	65.5769	817	524	800	713.667	164.476	-0.899145	-0.607093	-0.51035	0.0143705	0.150461	0.224323
RSc1752	livM	amino acid ABC transporter permease	1575	1329	3150	2385	2712	2230.2	765.437	815	955	719	713	591	1071	810.667	175.966	1094	1244	1151	1163	75.7166	764	643	802	736.333	83.0321	-0.939661	-0.794656	-0.873112	0.00168977	0.0180825	0.0109055
RSc1753	livG	amino-acid ATP-binding ABC transporter protein	1427	1308	2269	1608	2544	1831.2	544.676	856	1008	474	506	418	702	660.667	235.863	1067	1003	891	987	89.0842	517	382	601	500	110.485	-0.927968	-0.849389	-1.27925	0.00479953	0.0251023	0.00224901
RSc1754	livF	amino-acid ATP-binding ABC transporter protein	1361	1155	1781	1272	1320	1377.8	238.237	954	963	407	442	366	630	627	272.243	904	822	804	843.333	53.3042	453	314	584	450.333	135.02	-0.662022	-0.841753	-1.206	0.0117809	0.00938343	0.000838933
RSc1755		transposase	133	67	102	69	80	90.2	27.6713	63	24	19	22	21	27	29.3333	16.7173	43	47	37	42.3333	5.03322	44	51	31	42	10.1489	-1.10446	-1.21113	-0.629984	0.00113009	0.00231029	0.0744393
RSc1756	pehB	exo-poly-galacturonase signal peptide protein	6639	3912	10459	13089	20184	10856.6	6288.04	7630	6699	4833	4656	4831	12780	6904.83	3122.06	3636	12515	11380	9177	4832.09	7529	3938	3673	5046.67	2153.84	-0.110465	0.240113	0.0143435	0.840741	0.707824	0.983459
RSc1757		lysine-specific permease transmembrane protein	973	640	569	367	272	564.2	272.56	258	774	617	577	589	432	541.167	176.428	696	1001	971	889.333	168.102	181	474	442	365.667	160.724	0.699288	0.446247	-0.30132	0.1131	0.376648	0.569656
RSc1758	lysP	lysine-specific permease transmembrane protein	685	565	743	496	384	574.6	144.175	375	561	472	488	458	378	455.333	70.6418	460	567	526	517.667	53.9846	278	390	422	363.333	75.6131	0.31348	-0.264424	-0.212908	0.0998851	0.241918	0.349432
RSc1759		trifunctonal enoyl-CoA hydratase/delta3-cis- delta2-trans-enoyl-CoA isomerase/3-hydroxyacyl-CoA dehydrogenase	22335	19182	13956	14448	17400	17464.2	3467.15	17318	20314	9874	8138	7790	14895	13054.8	5220.49	32603	21469	18474	24182	7444.96	17015	9545	11187	12582.3	3925.61	0.0164605	0.29102	-0.0746122	0.946125	0.272362	0.792502
RSc1760	pncA	bifunctional pyrazinamidase/nicotinamidase hydrolase	3864	4620	3506	3642	3432	3812.8	480.235	2100	3923	1651	1510	1400	4761	2557.5	1427.45	3718	3465	3120	3434.33	300.177	3380	1350	1789	2173	1068.09	-0.383615	-0.282258	-0.370929	0.18105	0.422924	0.295654
RSc1761		acetyl-CoA acetyltransferase	10331	7933	5816	6133	6640	7370.6	1841.36	6116	5864	2976	2955	2554	3618	4013.83	1570.24	8213	5858	5252	6441	1564.22	6297	2068	3011	3792	2220.04	-0.359231	-0.366615	-0.626469	0.127413	0.199405	0.0360874
RSc1762		acyl-CoA dehydrogenase oxidoreductase protein	6070	5531	3911	3461	4696	4733.8	1086.21	3139	4157	1680	1675	1541	3231	2570.5	1089.15	3845	3419	3056	3440	394.919	2998	1150	1727	1958.33	945.469	-0.480053	-0.620054	-0.894941	0.0589783	0.0471292	0.00768964
RSc1763		gluconate 5-dehydrogenase	4451	3969	2212	2049	3656	3267.4	1077.33	2504	2548	1007	998	924	1494	1579.17	760.997	2548	2118	1790	2152	380.142	1743	749	1043	1178.33	510.632	-0.554167	-0.743524	-1.0701	0.0420798	0.0279323	0.00361543
RSc1764		hypothetical protein	1756	1247	1355	1058	1384	1360	255.632	913	1046	743	788	773	909	862	115.086	1151	1606	1305	1354	231.424	911	661	1162	911.333	250.5	-0.107083	-0.0730345	-0.0891286	0.50877	0.713727	0.652101
RSc1765		6-aminohexanoate-dimer hydrolase lipoprotein	1979	1814	1949	1473	1864	1815.8	202.617	783	1243	922	957	930	1125	993.333	163.908	1314	2022	1990	1775.33	399.847	670	724	991	795	171.875	-0.355534	-0.0999181	-0.680127	0.0203515	0.578559	0.00106994
RSc1766		NADP-dependent oxidoreductase oxidoreductase protein	9628	6645	5105	4868	8024	6854	2006.92	7537	4335	2691	2634	2635	3483	3885.83	1910.72	5830	4819	4208	4952.33	819.179	2734	2255	3416	2801.67	583.45	-0.296461	-0.566466	-0.793092	0.2031	0.0505411	0.00991924
RSc1767		hypothetical protein	4897	5262	4664	4006	6976	5161	1113.01	3233	2754	1782	1770	1726	2349	2269	624.81	3429	3526	3161	3372	189.058	1859	1461	2138	1819.33	340.239	-0.64648	-0.62956	-0.95225	0.00625253	0.0223598	0.00179492
RSc1768	gst	putative glutathione S-transferase-related protein	3654	2492	2849	2559	3792	3069.2	613.674	1606	1330	1009	961	978	1035	1153.17	260.264	2029	2179	1906	2038	136.722	1091	836	1293	1073.33	229.012	-0.823477	-0.590672	-0.960502	6.34976e-05	0.0046765	0.000104861
RSc1769		hypothetical protein	4611	4474	2795	2822	5176	3975.6	1097.46	2527	2054	954	1070	982	2277	1644	720.041	2337	2220	1958	2171.67	194.068	1163	940	1608	1237	340.093	-0.882285	-0.926485	-1.15382	0.00428292	0.011196	0.00298969
RSc1770		hydrolase protein	5340	4767	3791	4089	5320	4661.4	705.45	2004	1594	965	966	890	1809	1371.33	490.405	1749	1841	1672	1754	84.6109	1009	863	1405	1092.33	280.445	-1.3518	-1.47317	-1.59084	1.28635e-05	4.61422e-05	2.34977e-05
RSc1771	gbd1	NAD-dependent 4-hydroxybutyrate dehydrogenase oxidoreductase protein	2636	1736	1406	1123	2168	1813.8	602.293	450	827	269	256	311	261	395.667	223.542	629	727	638	664.667	54.1695	357	307	301	321.667	30.7463	-1.60435	-1.52928	-2.01568	2.43257e-06	3.38808e-05	2.46604e-06
RSc1772		esterase/lipase protein	1607	1992	890	601	1344	1286.8	554.725	900	3672	786	742	892	1935	1487.83	1159.31	2832	2007	1751	2196.67	564.907	301	737	861	633	294.129	0.5157	0.68326	-0.629842	0.181839	0.137122	0.18574
RSc1773		putative thioesterase protein	676	966	683	451	552	665.6	193.397	294	1205	502	411	404	1665	746.833	556.465	1443	1192	1092	1242.33	180.832	212	530	690	477.333	243.313	0.209402	0.807987	-0.189453	0.512252	0.035369	0.628186
RSc1774		hypothetical protein	521	731	675	420	360	541.4	159.575	240	1046	467	498	457	1431	689.833	451.486	992	1378	1237	1202.33	195.321	146	333	469	316	162.17	0.490786	1.01937	-0.473398	0.0656912	0.00291593	0.135771
RSc1779		activation/secretion signal peptide protein	168	57	285	112	56	135.6	95.4479	115	170	226	218	197	108	172.333	51.0007	178	305	277	253.333	66.7258	169	222	226	205.667	31.8172	1.24294	0.954484	1.26949	0.0119049	0.0777841	0.0231935
RSc1780		putative signal peptide protein	2418	3777	3635	2579	2744	3030.6	629.24	2588	3440	1639	1470	1585	1818	2090	772.957	3215	2987	2868	3023.33	176.33	1375	1476	1871	1574	262.12	-0.00464893	-0.128805	-0.52667	0.984168	0.622351	0.0441457
RSc1781		hypothetical protein	842	783	888	962	296	754.2	264.371	687	834	505	567	522	171	547.667	221.87	395	996	1001	797.333	348.44	377	433	482	430.667	52.5389	0.39083	-0.0681917	-0.324397	0.160843	0.84853	0.3306
RSc1782		hypothetical protein	4512	5014	3928	4326	2752	4106.4	851.865	3643	4640	1886	2001	1964	1620	2625.67	1223.03	2014	4067	3627	3236	1080.91	1527	1764	1988	1759.67	230.531	-0.0432547	-0.524754	-0.804091	0.836472	0.0328776	0.00277708
RSc1783		hypothetical protein	1982	1403	2020	1414	952	1554.2	448.649	1130	2159	1368	1263	1306	1530	1459.33	366.984	1673	2248	2104	2008.33	299.199	1204	1699	1938	1613.67	374.367	0.477953	0.21962	0.466902	0.0163608	0.32621	0.0409623
RSc1784	tdk	thymidylate kinase	1462	868	1398	917	640	1057	356.902	1568	1756	1486	1458	1435	1098	1466.83	215.104	1690	2580	2386	2218.67	468.001	942	1450	2106	1499.33	583.566	1.16771	0.930304	0.901146	5.55474e-05	0.00144877	0.00187897
RSc1785	holB	DNA polymerase III subunit delta'	2485	2805	4304	2653	1928	2835	885.598	2009	3104	2309	2182	2182	2502	2381.33	389.908	2704	4097	3880	3560.33	749.501	1728	2398	2821	2315.67	551.132	0.327386	0.223881	0.174681	0.0290785	0.192973	0.312008
RSc1786	pilZ	putative type 4 fimbrial biogenesis protein	2914	2597	4535	2805	1760	2922.2	1008.88	3032	4215	2954	2920	3026	2592	3123.17	558.907	3555	4907	4787	4416.33	748.346	1781	2081	3820	2560.67	1100.88	0.763369	0.493005	0.211399	0.00027595	0.0188376	0.29284
RSc1787		hypothetical protein	3165	3210	3397	2049	2264	2817	613.919	2676	5319	2401	2480	2500	4365	3290.17	1242.58	3926	4511	3958	4131.67	328.902	1456	2043	2978	2159	767.602	0.647694	0.387558	-0.0262095	0.000718722	0.0471404	0.899613
RSc1788		aankyrin repeat-containing protein	2610	2043	2856	1863	1712	2216.8	493.302	2517	3447	1873	2052	1941	2475	2384.17	587.117	3147	3883	3351	3460.33	379.986	1271	1731	2771	1924.33	768.462	0.644786	0.504801	0.179189	0.000477322	0.0093604	0.327082
RSc1789		hypothetical protein	2399	3548	4909	4611	3768	3847	987.913	1266	1254	915	784	869	720	968	236.038	1284	1826	1844	1651.33	318.247	1323	1189	1316	1276	75.4255	-1.34006	-1.20419	-0.953732	8.33946e-05	0.00118298	0.00613342
RSc1790		transcription regulator protein	178	217	253	237	224	221.8	28.066	110	228	226	202	197	90	175.5	60.119	232	479	446	385.667	134.098	203	536	334	357.667	167.757	0.335028	0.79205	1.26457	0.128449	0.00521374	0.000132166
RSc1791		solute-binding periplasmic (PBP) ABC transporter protein	562	438	516	511	568	519	52.1632	435	465	460	532	463	477	472	32.4592	1020	846	753	873	135.532	457	756	754	655.667	172.053	0.432698	0.818695	0.962838	0.0349483	0.00211327	0.000611628
RSc1792		transport system permease transmembrane ABC transporter protein	283	227	328	345	192	275	65.1268	138	172	246	273	288	81	199.667	82.4346	278	373	329	326.667	47.543	198	257	267	240.667	37.2872	0.288567	0.338223	0.477571	0.289688	0.288731	0.135179
RSc1793		ABC transporter permease	187	68	145	108	112	124	44.5702	53	68	132	155	136	63	101.167	44.5844	112	134	150	132	19.0788	65	112	135	104	35.6791	0.400374	0.198784	0.432274	0.3242	0.685887	0.36842
RSc1794		ABC transporter ATP-binding protein	852	180	210	153	96	298.2	312.415	84	163	118	160	145	198	144.667	39.5154	150	219	200	189.667	35.6417	80	97	153	110	38.1969	-0.0734038	-0.566961	-0.7985	0.91166	0.430792	0.26995
RSc1795		hypothetical protein	1731	117	178	178	104	461.6	710.433	84	130	118	110	130	144	119.333	20.8487	120	197	162	159.667	38.553	84	93	140	105.667	30.0721	-0.393465	-0.867922	-0.951137	0.640024	0.383685	0.340052
RSc1796		putative N-acetylmuramoyl-L-alanine amidase protein	4211	2875	4216	6717	5800	4763.8	1505.15	2845	1084	1280	1343	1098	2169	1636.5	714.493	3086	3351	3238	3225	132.977	2841	1666	2491	2332.67	603.29	-1.06433	-0.339417	-0.283218	0.00177665	0.342382	0.431521
RSc1797		pyruvate dehydrogenase E1 component alpha subunit oxidoreductase protein	1746	1810	2252	1940	3432	2236	696.395	432	300	144	126	89	189	213.333	129.469	790	286	255	443.667	300.334	326	223	200	249.667	67.0994	-2.92663	-2.5009	-2.66971	2.2199e-05	0.000632487	0.000361991
RSc1798		putative pyruvate decarboxylase E1 (Beta subunit) oxidoreductase protein	1442	1244	1864	1935	2816	1860.2	606.992	306	277	108	114	104	45	159	106	606	272	182	353.333	223.395	137	85	125	115.667	27.2274	-2.8488	-2.41084	-3.38134	1.14285e-05	0.000393643	2.51555e-05
RSc1799		branched-chain alpha-keto acid dehydrogenase subunit E2	1147	965	1515	1847	1968	1488.4	432.961	225	222	113	119	108	36	137.167	73.3633	388	215	192	265	107.14	100	63	98	87	20.8087	-2.67256	-2.37817	-3.40777	1.45884e-06	4.35586e-05	1.86902e-06
RSc1800	ripG4, gala4	Type III effector protein GALA4	1796	722	984	2055	768	1265	617.835	653	498	434	391	400	486	477	96.6147	581	882	743	735.333	150.646	417	424	402	414.333	11.2398	-0.720852	-0.616183	-0.878295	0.0187701	0.0859777	0.019457
RSc1801	ripG5, gala5	Type III effector protein GALA5	1045	147	269	574	104	427.8	390.904	127	159	132	108	131	81	123	26.2526	115	248	194	185.667	66.8905	166	127	148	147	19.5192	-0.617707	-0.827633	-0.717945	0.316247	0.263508	0.323739
RSc1802		putative transcription regulator protein	3386	3587	4828	4563	5432	4359.2	859.596	88	119	54	64	55	72	75.3333	24.8005	105	157	149	137	28	235	91	72	132.667	89.131	-5.31639	-4.9437	-4.39775	1.36893e-08	2.77888e-07	8.658e-07
RSc1803		hypothetical protein	327	317	581	370	152	349.4	153.77	167	312	347	338	374	261	299.833	75.4756	215	533	505	417.667	176.072	441	528	411	460	60.7701	0.496808	0.156517	1.03122	0.199308	0.739775	0.0260882
RSc1804		hypothetical protein	294	64	83	77	40	111.6	103.292	639	21	24	33	36	0	125.5	251.882	53	102	91	82	25.7099	868	33	26	309	484.121	0.00691532	0.0228108	0.572319	0.994719	0.982654	0.564458
RSc1805		putative siderophore-like synthase protein	42	20	16	19	8	21	12.6491	281	14	8	10	10	0	53.8333	111.385	5	22	29	18.6667	12.3423	417	7	15	146.333	234.438	0.96169	0.051786	1.68349	0.380455	0.970644	0.180421
RSc1806		polyketide synthase protein	772	373	836	632	240	570.6	256.472	8024	637	404	528	558	198	1724.83	3089.74	363	817	785	655	253.385	11516	352	669	4179	6356	1.4041	0.264421	1.96686	0.122958	0.810667	0.0801031
RSc1807		putative siderophore receptor protein	174	81	127	114	104	120	34.5615	1350	86	60	72	66	108	290.333	519.411	92	153	129	124.667	30.73	2244	68	108	806.667	1244.93	0.741343	0.11833	1.70685	0.406439	0.915455	0.112723
RSc1808		ABC transporter ATP-binding protein	184	102	213	131	144	154.8	43.9056	1710	75	78	81	77	36	342.833	669.983	115	181	179	158.333	37.5411	2790	85	112	995.667	1554	0.522153	-0.00158877	1.49921	0.602026	0.999033	0.205449
RSc1809		ABC transporter ATP-binding protein	235	117	273	216	224	213	57.9439	1326	100	137	136	140	117	326	490.138	158	197	190	181.667	20.7926	3007	122	138	1089	1661.06	0.524308	-0.140903	1.69904	0.529225	0.891876	0.0979305
RSc1810		polyketide synthase protein	1489	510	4776	4828	1424	2605.4	2042.32	123324	5746	3260	6114	5930	1152	24254.3	48573	2176	5666	5017	4286.33	1856.19	42283	2261	6115	16886.3	22078.4	3.09688	1.40683	2.44159	0.0184483	0.305379	0.0785406
RSc1811		putative siderophore synthetase protein	1231	574	3490	3346	1104	1949	1364.41	50763	2851	1900	3059	2993	684	10375	19806.9	944	3192	2899	2345	1222.11	22919	1295	3751	9321.67	11839.5	2.34402	0.770882	1.98305	0.0430213	0.548908	0.119583
RSc1812		hypothetical protein	286	224	281	413	256	292	71.9687	12395	646	202	324	360	180	2351.17	4923.28	502	410	405	439	54.6168	5996	226	739	2320.33	3193.54	2.06956	0.363509	2.03497	0.0498039	0.759418	0.0829783
RSc1813		transcription regulator protein	376	85	381	229	80	230.2	148.023	1675	129	80	95	93	153	370.833	639.476	78	123	137	112.667	30.8275	1322	155	142	539.667	677.552	0.621071	-0.935027	0.950858	0.429965	0.319072	0.296861
RSc1815	ripTAL1	Type III effector protein, TAL family	2578	1210	1315	1901	1392	1679.2	568.399	1712	1899	1286	1228	975	2736	1639.33	634.155	1985	2247	2033	2088.33	139.49	1197	827	865	963	203.539	0.344119	0.319756	-0.252485	0.0858147	0.178717	0.293738
RSc1816		putative transmembrane protein	2150	1728	2458	2153	1416	1981	408.934	90	137	120	94	89	162	115.333	29.8641	111	254	202	189	72.3809	314	132	98	181.333	116.144	-3.64299	-3.48417	-2.90791	2.39263e-07	4.25999e-06	2.32261e-05
RSc1817	iucD	putative siderophore biosynthesis oxidoreductase protein	8314	6404	7336	6610	5800	6892.8	965.576	526	646	425	361	374	432	460.667	107.847	510	942	811	754.333	221.505	805	365	395	521.667	245.832	-3.34841	-3.29984	-3.26192	1.11061e-08	1.32718e-07	1.57507e-07
RSc1818	metG2	methionyl-tRNA synthetase	8629	5973	6508	6928	5592	6726	1179.27	957	690	571	440	437	495	598.333	199.784	769	969	840	859.333	101.392	924	426	487	612.333	271.629	-2.92236	-3.06483	-3.03822	6.77591e-09	4.62217e-08	5.14662e-08
RSc1819		hypothetical protein	2272	1335	1590	1956	1112	1653	467.104	204	123	111	136	100	99	128.833	39.4331	187	259	192	212.667	40.2036	172	81	122	125	45.5741	-3.05081	-2.96855	-3.2256	1.38376e-09	1.64434e-08	7.87418e-09
RSc1820		hypothetical protein	525	187	301	179	160	270.4	152.689	131	119	79	69	65	90	92.1667	27.1324	185	182	125	164	33.8083	82	114	137	111	27.6225	-0.910545	-0.910369	-0.863892	0.00194273	0.00709332	0.0103729
RSc1821		transcription regulator protein	637	408	766	485	456	550.4	147.859	471	600	509	493	441	603	519.5	67.4974	499	964	848	770.333	242.034	420	467	896	594.333	262.306	0.453577	0.397515	0.541392	0.0178252	0.0702773	0.0171405
RSc1822		maleate cis-trans isomerase protein	137	107	111	101	176	126.4	30.9483	141	90	62	77	61	126	92.8333	33.5941	123	151	147	140.333	15.1438	102	78	98	92.6667	12.8582	0.00468328	0.195232	0.154198	0.986717	0.522371	0.620162
RSc1823		nitrilase protein	146	145	98	76	144	121.8	32.7139	112	125	58	45	46	144	88.3333	43.8026	101	129	95	108.333	18.1475	93	64	68	75	15.7162	-0.168839	-0.328892	-0.27818	0.492458	0.256296	0.342617
RSc1824		fumarylacetoacetate hydrolase family protein	283	158	177	155	232	201	55.2856	237	139	66	68	68	153	121.833	68.4731	139	175	154	156	18.0831	160	104	104	122.667	32.3316	-0.356474	-0.424118	-0.257047	0.185308	0.192311	0.433466
RSc1825		putative dioxygenase oxidoreductase protein	180	109	123	97	168	135.4	36.6647	150	66	38	38	35	108	72.5	47.1073	83	101	89	91	9.16515	66	74	57	65.6667	8.5049	-0.608401	-0.649364	-0.553863	0.06577	0.0993167	0.160499
RSc1826		salicylyl-CoA 5-hydroxylase	140	112	110	102	128	118.4	15.3232	149	82	38	60	45	18	65.3333	46.276	117	76	94	95.6667	20.5508	95	47	53	65	26.1534	-0.23919	-0.404163	-0.436077	0.390914	0.224288	0.195288
RSc1827		putative 4-hydroxybenzoyl-COA thioesterase protein	29	20	26	18	32	25	5.91608	28	20	7	18	7	18	16.3333	8.11583	17	6	12	11.6667	5.50757	22	5	10	12.3333	8.73689	-0.143596	-1.17039	-0.578611	0.750876	0.0344118	0.278221
RSc1828		putative indolepyruvate oxidoreductase subunit B	112	25	42	34	64	55.4	34.7822	35	31	17	16	18	9	21	9.89949	30	24	22	25.3333	4.16333	27	11	5	14.3333	11.3725	-0.56384	-1.04242	-1.44371	0.112314	0.0208056	0.0041148
RSc1832		transcription regulator protein	1230	1723	7223	2649	13744	5313.8	5276.97	1268	2563	1383	1122	833	12636	3300.83	4611.68	3780	3489	3230	3499.67	275.155	2524	904	1576	1668	813.909	-0.698205	0.171516	-0.288301	0.336029	0.853301	0.759471
RSc1833		putative signal peptide protein	104	39	36	24	24	45.4	33.4634	53	41	15	16	15	27	27.8333	15.9802	29	25	23	25.6667	3.05505	23	23	27	24.3333	2.3094	-0.127572	-1.03947	-0.51521	0.638133	0.00347374	0.107706
RSc1834		putative transmembrane protein	947	236	492	458	536	533.8	258.32	201	148	139	142	139	90	143.167	35.3011	191	285	235	237	47.0319	153	100	187	146.667	43.8444	-1.13868	-1.00386	-1.22881	0.000884416	0.00923412	0.00246281
RSc1835		Cyclase family protein	589	412	466	379	880	545.2	203.499	233	191	117	132	119	216	168	51.6837	217	234	200	217	17	151	75	133	119.667	39.7157	-1.17173	-1.22844	-1.55037	0.000280254	0.00101021	0.000169734
RSc1836		flavin reductase domain-containing protein	564	320	324	307	592	421.4	143.436	120	151	96	98	86	198	124.833	42.7103	130	211	167	169.333	40.5504	119	72	80	90.3333	25.1462	-1.31663	-1.2443	-1.60099	0.000133922	0.00117031	0.000167761
RSc1837		putative oxygenase subunit protein	684	521	781	739	1544	853.8	398.26	463	256	230	231	214	432	304.333	112.137	413	420	366	399.667	29.3655	349	231	316	298.667	60.8797	-0.955126	-0.849265	-0.717225	0.00467041	0.0277842	0.0577819
RSc1838		short chain dehydrogenase	327	258	430	375	616	401.2	135.708	238	117	143	159	124	135	152.667	44.32	230	311	278	273	40.7308	215	187	269	223.667	41.6813	-0.731479	-0.359159	-0.0949152	0.0141236	0.287178	0.78967
RSc1839	ripS4, skwp4	Type III effector protein, SKWP family	1802	385	618	1616	360	956.2	697.642	1043	1385	1654	1442	1207	1062	1298.83	238.344	1661	2591	2246	2166	470.133	562	467	507	512	47.697	1.42903	1.5066	-0.0496946	0.00625506	0.0108819	0.935795
RSc1840		putative aminotransferase protein	60	28	33	22	32	35	14.6287	23	34	16	12	12	63	26.6667	19.6537	43	34	31	36	6.245	55	36	34	41.6667	11.5902	-0.299655	-0.146612	0.624117	0.213579	0.607275	0.0276641
RSc1843		probable transposase protein	583	516	661	613	768	628.2	94.1844	390	245	192	201	191	117	222.667	91.7359	452	362	300	371.333	76.4286	360	392	377	376.333	16.0104	-0.832907	-0.751905	-0.140281	0.00186959	0.0131384	0.628259
RSc1848		hypothetical protein	710	689	604	419	272	538.8	188.185	977	783	396	384	303	198	506.833	303.85	665	626	629	640	21.7025	625	649	370	548	154.619	0.576221	-0.036869	0.282322	0.00824581	0.88764	0.240322
RSc1849		putative transcription regulator protein	249	106	194	114	144	161.4	59.9066	160	140	109	101	88	135	122.167	27.2134	133	185	187	168.333	30.6159	174	156	149	159.667	12.897	0.158947	-0.0341377	0.465793	0.495141	0.909037	0.0895585
RSc1850		hypothetical protein	400	431	284	259	192	313.2	99.8634	403	393	148	136	127	198	234.167	129.296	342	273	262	292.333	43.3628	219	146	182	182.333	36.5011	0.0450173	-0.373325	-0.487685	0.849036	0.160782	0.0726069
RSc1851		putative transcription regulator protein	1586	1044	1170	606	576	996.4	421.064	2688	1887	758	793	748	612	1247.67	846.586	1595	1531	1356	1494	123.721	1518	1353	1099	1323.33	211.069	0.926994	0.274168	0.663741	7.46507e-05	0.194553	0.0042759
RSc1852		multidrug resistance transmembrane protein	395	68	144	116	64	157.4	136.988	172	121	88	98	98	90	111.167	32.0276	165	140	132	145.667	17.2143	80	79	101	86.6667	12.4231	0.385694	-0.068937	-0.209538	0.292395	0.88375	0.648098
RSc1853		multidrug resistance transmembrane protein	137	134	165	104	96	127.2	27.7615	174	152	104	115	104	126	129.167	28.3155	170	182	162	171.333	10.0664	96	117	152	121.667	28.2902	0.589036	0.27447	0.332882	0.00257244	0.181297	0.108109
RSc1854		putative outer membrane multidrug resistance lipoprotein	256	249	252	171	208	227.2	36.9012	313	328	142	185	122	261	225.167	88.0305	235	262	233	243.333	16.1967	206	199	189	198	8.544	0.418533	-0.0794614	0.198128	0.0404361	0.751588	0.408435
RSc1856		signal peptide protein	6564	7210	5376	4570	3552	5454.4	1476.55	299	769	1063	874	823	1593	903.5	422.306	1033	1538	1448	1339.67	269.367	2124	1713	2407	2081.33	348.962	-2.21254	-2.16053	-0.916689	4.37477e-05	0.000330496	0.0538935
RSc1857		putative transcription regulator protein	2181	1546	2107	1047	1352	1646.6	488.36	1913	1362	908	935	849	756	1120.5	441.026	1576	1776	1670	1674	100.06	1012	865	892	923	78.2496	0.0844022	-0.174373	-0.458695	0.623906	0.387441	0.0287499
RSc1858	cyoA2	transmembrane cytochrome O ubiquinol oxidase subunit II	178	61	60	44	40	76.6	57.4526	50	61	28	20	21	72	42	22.1179	49	43	51	47.6667	4.16333	42	42	45	43	1.73205	-0.454761	-0.87548	-0.456671	0.119896	0.0174582	0.189184
RSc1859	cyoB2	transmembrane cytochrome O ubiquinol oxidase subunit I	394	130	136	125	136	184.2	117.372	111	111	61	73	63	99	86.3333	23.4151	129	83	111	107.667	23.1805	94	104	97	98.3333	5.1316	-0.472483	-0.827004	-0.347929	0.0866449	0.0179974	0.291841
RSc1860	cyoC2	transmembrane cytochrome O ubiquinol oxidase (subunit III) oxidoreductase protein	97	41	45	26	32	48.2	28.279	30	40	21	27	26	72	36	18.7297	34	44	34	37.3333	5.7735	19	32	24	25	6.55744	-0.074253	-0.51959	-0.508314	0.833755	0.178926	0.200003
RSc1861	cyoD2	transmembrane cytochrome O ubiquinol oxidase subunit IV	56	46	56	49	56	52.6	4.77493	20	40	30	19	25	45	29.8333	10.6849	26	36	43	35	8.544	18	21	27	22	4.58258	-0.445212	-0.650147	-0.74369	0.0355703	0.0130859	0.00712804
RSc1862	cysI2	sulfite reductase oxidoreductase protein	460	327	319	263	304	334.6	74.3122	244	191	148	135	113	225	176	52.3144	282	227	241	250	28.5832	176	157	170	167.667	9.71253	-0.473658	-0.565804	-0.565648	0.00616878	0.00671498	0.00691682
RSc1863		hypothetical protein	302	55	90	58	56	112.2	107.104	63	59	36	48	50	27	47.1667	13.6443	80	63	70	71	8.544	43	42	29	38	7.81025	-0.235074	-0.604081	-0.919852	0.571902	0.20926	0.0690465
RSc1872	dnaQ	DNA polymerase III subunit epsilon	2721	1919	2520	1670	1616	2089.2	503.333	2030	2383	1716	1677	1682	1764	1875.33	281.476	2120	2841	2642	2534.33	372.363	1090	1656	2208	1651.33	559.015	0.436336	0.133319	0.0606384	0.00934418	0.481618	0.758905
[truncated: 2,686 more rows]
