# Supplementary material for: Contribution of a Novel TetR/AcrR Family Transcriptional Regulator RalT of Ralstonia pseudosolanacearum Strain OE1‐1 to the Fine‐Tuning of Its Virulence
Source: Microbiologyopen. 2026 Feb 22;15(1):e70229. doi: 10.1002/mbo3.70229 (PMC12928067; doi:10.1002/mbo3.70229)
Supplement: Supplementary file 5 — TABLE S4: RNA‐sequencing data for transcripts of genes whose expression levels were reduced in the ralA deletion (ΔralA) mutant but not the phcA deletion (ΔphcA), compared to Ralstonia pseudosolanacearum strain OE1‐1, and predicted function of proteins encoded the genes. [file MBO3-15-e70229-s002.xlsx]

## Sheet: Sheet2
TABLE S4 | RNA-sequencing data for transcripts of genes whose expression levels were reduced in the ralA deletion (ΔralA) mutant but not the phcA deletion (ΔphcA), compared to Ralstonia pseudosolanacearum strain OE1-1, and predicted function of proteins encoded the genes
Gene ID	Gene name	Description	Count values																				log (fold change)a		q-valueb
			OE1-1							ΔphcA								ΔralA
			value 1	value 2	value 3	value 4	value 5	mean	STDEV	value 1	value 2	value 3	value 4	value 5	value 6	mean	STDEV	value 1	value 2	value 3	mean	STDEV	ΔphcA	ΔralA	ΔphcA	ΔralA
RSc0451		hypothetical conserved protein	996	919	1067	795	664	888.2	160.85	269	233	159	95	111	117	164	71.5402	248	245	232	241.667	8.5049	-1.87959	-2.11006	4.08123e-07	1.33137e-06
RSc0590		putative transcription regulator protein	3255	1444	1616	1792	504	1722.2	990.837	253	381	258	224	274	63	242.167	103.041	228	469	485	394	143.983	-1.8334	-2.2234	0.000587225	0.000662289
RSc1075		two-component system sensor histidine kinase transcription regulator protein	2777	1587	3289	2942	1240	2367	898.24	438	353	398	347	382	171	348.167	92.8556	552	614	583	583	31	-1.95776	-2.01166	7.70587e-07	5.59063e-06
RSc1201		transcription regulator protein	2237	6046	1230	936	704	2230.6	2211.62	734	1814	230	216	214	423	605.167	625.503	772	506	475	584.333	163.262	-1.38751	-2.03473	0.0049214	0.001989
RSc1202		flavoprotein NADH-dependent oxidoreductase	16638	35896	5143	7244	1368	13257.8	13850.1	3343	5679	1392	1425	1409	1404	2442	1764.73	2270	2732	2478	2493.33	231.381	-1.27431	-2.31045	0.0498062	0.00742599
RSc1293	emrA	multidrug resistance A (translocase) transmembrane protein	604	947	433	256	328	513.6	275.368	194	154	82	55	68	90	107.167	54.6202	261	105	108	158	89.2132	-1.6841	-2.01308	0.000335343	0.000516281
RSc1295		putative transcription regulator protein	73	74	38	14	72	54.2	27.1146	30	15	8	8	8	54	20.5	18.5014	18	13	9	13.3333	4.50925	-1.37744	-2.19731	0.00226862	0.000263635
RSc1543		transcription regulator protein	819	495	154	86	168	344.4	309.057	233	443	36	42	31	180	160.833	162.33	199	73	56	109.333	78.1174	-0.823974	-2.04412	0.0495326	0.000881734
RSc2360		hypothetical protein	340	762	278	326	360	413.2	197.315	124	97	58	58	43	144	87.3333	40.8297	121	97	94	104	14.7986	-1.90555	-2.10022	0.00015373	0.000447045
RSp0031		hypothetical protein	746	147	275	65	88	264.2	281.385	45	87	36	14	13	54	41.5	27.7038	66	53	53	57.3333	7.50555	-1.95056	-2.48876	0.000432844	0.000282573
RSp0120	acnA2	aconitate hydratase	8916	3653	1894	1251	3368	3816.4	3021.2	883	4032	385	483	419	1278	1246.67	1407.27	1527	852	723	1034	431.795	-1.17771	-2.03789	0.0300332	0.00455045
RSp0121	prpC	methylcitrate synthase	6880	7427	2699	1903	7064	5194.6	2663.71	1807	6126	445	497	503	2781	2026.5	2217.43	2432	797	787	1338.67	946.868	-1.3166	-2.16952	0.0478156	0.0135358
RSp0240	treS	Trehalose synthase/alpha-amylase (Glycosyl hydrolase, family 13, catalytic region)	1791	1517	2224	2346	2328	2041.2	369.445	1245	553	295	292	269	126	463.333	407.012	328	609	546	494.333	147.453	-1.52933	-2.06331	0.00233681	0.00127932
RSp0319		metal-transporting P-type ATPase transmembrane protein	1245	1261	932	760	432	926	348.43	78	1069	616	498	416	369	507.667	328.381	113	200	177	163.333	45.0814	-0.258088	-2.75627	0.630542	0.000667087
RSp0587		putative signal peptide protein	363	44	63	27	88	117	139.375	35	27	32	35	20	63	35.3333	14.706	0	0	2	0.666667	1.1547	-0.774209	-7.0385	0.246921	5.21095e-05
RSp0588		probable transposase fragment protein	91	13	5	1	8	23.6	37.9315	15	8	4	3	1	9	6.66667	5.08593	0	0	0	0	0	-0.86669	-7.51804	0.200003	9.26894e-05
RSp0589		short chain dehydrogenase	660	476	524	356	560	515.2	111.728	516	411	300	289	256	468	373.333	106.763	0	0	0	0	0	0.0113091	-11.8392	0.988443	1.04395e-10
RSp0590		transcription regulator protein	1815	1368	1795	1265	1312	1511	270.942	1866	1448	1028	934	1033	1602	1318.5	376.999	0	0	0	0	0	0.270681	-13.4158	0.0768024	6.75884e-12
RSp0591		hypothetical protein	144	72	164	91	56	105.4	46.6026	105	64	62	88	96	9	70.6667	34.7659	0	0	0	0	0	0.319907	-9.50189	0.403789	3.9657e-07
RSp0592		hypothetical protein	287	47	43	65	32	94.8	108.098	82	32	12	20	23	27	32.6667	25.0892	0	0	0	0	0	-0.729686	-9.37267	0.0507265	2.39263e-07
RSp0593		hypothetical protein	553	107	61	84	176	196.2	204.046	116	74	21	18	22	72	53.8333	39.942	0	8	5	4.33333	4.04145	-1.33425	-5.22271	0.0217161	2.85763e-05
RSp0594		hypothetical protein	29	13	64	71	24	40.2	25.7041	15	15	34	34	37	45	30	12.2963	0	0	0	0	0	0.157504	-7.67161	0.775869	7.40791e-05
RSp0597		hypothetical protein	535	570	595	366	824	578	164.059	494	343	278	256	283	333	331.167	86.5504	0	0	0	0	0	-0.216699	-11.9126	0.383902	1.33798e-09
RSp0598		putative response regulator transcription regulator protein	176	103	234	238	176	185.4	54.9891	1285	1951	2397	2633	2747	5337	2725	1386.49	0	0	1	0.333333	0.57735	4.1466	-8.51737	2.2454e-08	3.67825e-08
RSp0599	ralT	putative transcription regulator protein	462	646	711	460	656	587	117.656	356	528	384	358	383	171	363.333	114.02	0	0	0	0	0	0.0221993	-11.9756	0.896201	3.47341e-10
RSp0600		hypothetical protein	2263	3193	4147	3101	2872	3115.2	681.223	2674	2333	1829	1669	1499	1323	1887.83	517.264	0	0	0	0	0	-0.0935422	-14.4065	0.739033	5.89637e-10
RSp0601	phnB	hypothetical protein	4828	4328	4276	3706	4752	4378	449.128	1891	1606	1361	1249	1207	1359	1445.5	258.591	0	0	0	0	0	-1.02949	-14.8766	2.01857e-05	6.01166e-12
RSp0604	paaA	phenylacetate-CoA oxygenase subunit PaaA	20838	26238	23371	18986	29464	23779.4	4187.92	9900	12067	6838	6290	5831	11178	8684	2698.96	0	1	3	1.33333	1.52753	-1.00181	-14.0373	0.00117207	2.30641e-11
RSp0605	paaB	phenylacetate-CoA oxygenase subunit PaaB	10817	13926	11331	9971	18032	12815.4	3268.56	3794	6374	3287	3092	2869	7002	4403	1807.09	0	0	0	0	0	-1.1714	-16.373	0.000146827	5.58352e-11
RSp0606	paaC	phenylacetic acid degradation protein	15843	17213	17199	15694	18912	16972.2	1302.03	4864	8384	4484	4299	4226	8046	5717.17	1950.32	0	1	0	0.333333	0.57735	-1.17889	-15.1559	1.45704e-05	2.14496e-12
RSp0607	paaD	phenylacetic acid degradation protein	6706	5555	10077	10215	6248	7760.2	2216.68	1578	2984	2753	2673	2537	2160	2447.5	505.709	0	1	0	0.333333	0.57735	-1.05498	-13.895	7.24628e-05	5.03586e-12
RSp0608	paaE	ferredoxin reductase protein	8061	8052	12018	10599	7384	9222.8	1988.01	1928	3581	2183	2267	2236	2511	2451	584.112	0	2	0	0.666667	1.1547	-1.36794	-13.5036	1.58072e-05	6.75884e-12
RSp0609		hypothetical protein	1716	9	65	49	8	369.4	753.184	8	7	19	10	25	0	11.5	9.00555	0	0	0	0	0	-1.21797	-10.8345	0.432962	0.00681916
RSp0610		hypothetical protein	1171	889	1258	1000	800	1023.6	190.618	383	690	514	542	415	630	529	119.019	0	0	0	0	0	-0.454413	-12.7989	0.0111247	2.42053e-11
RSp0611		hypothetical protein	1027	246	399	270	152	418.8	351.242	362	247	166	173	182	117	207.833	86.2355	0	0	0	0	0	-0.0693113	-11.5623	0.85041	2.62902e-08
RSp1420		hypothetical protein	25	13	24	20	16	19.6	5.12835	4	5	6	5	6	0	4.33333	2.25093	5	4	4	4.33333	0.57735	-1.30472	-2.13786	0.000289299	2.45156e-05
a Values highlighted in red and blue correspond to expression level of log2(fold-change) of ≤ -2 or ≥ 2, respectively, in R. pseudosolanacearum ΔphcA and ΔralA mutants, relative to the expression levels of strain OE1-1.
b Values highlighted in yellow correspond to q-values < 0.05 of the expression levels of R. psudosolanacearum ΔphcA and ΔralA mutants, relative to the expression levels of strain OE1-1.
