# Supplementary material for: Contribution of a Novel TetR/AcrR Family Transcriptional Regulator RalT of Ralstonia pseudosolanacearum Strain OE1‐1 to the Fine‐Tuning of Its Virulence
Source: Microbiologyopen. 2026 Feb 22;15(1):e70229. doi: 10.1002/mbo3.70229 (PMC12928067; doi:10.1002/mbo3.70229)
Supplement: Supplementary file 6 — TABLE S5: RNA‐sequencing data for quorum sensing‐related genes in Ralstonia pseudosolanacearum strain OE1‐1, and phcA‐deletion (ΔphcA), ralA‐deletion (ΔralA) and ralT‐deletion (ΔralT) mutants, grown in quarter‐strength M63 medium, and predicted function of proteins encoded the genes. [file MBO3-15-e70229-s005.xlsx]

## Sheet: Sheet2
TABLE S5 | RNA-sequencing data for quorum sensing-related genes in Ralstonia pseudosolanacearum strain OE1-1, and phcA-deletion (ΔphcA), ralA-deletion (ΔralA) and ralT-deletion (ΔralT) mutants, grown in quarter-strength M63 medium, and predicted function of proteins encoded the genes.
Gene ID	Gene name	Description	Count values																									log (fold change)a			q-valueb
			OE1-1							ΔphcA								ΔralA					ΔralT
			value 1	value 2	value 3	value 4	value 5	mean	STDEV	value 1	value 2	value 3	value 4	value 5	value 6	mean	STDEV	value 1	value 2	value 3	mean	STDEV	value 1	value 2	value 3	mean	STDEV	ΔphcA	ΔralA	ΔralT	ΔphcA	ΔralA	ΔralT
RSc0289	vsrA	transmembrane sensor kinase vsrA transcription regulator protein	3706	4474	5972	3606	3464	4244.4	1042.09	2089	3681	1880	1619	1561	3996	2471	1080.64	5246	3785	3476	4169	945.419	2900	3378	3585	3287.67	351.321	-0.46359	-0.146871	0.0431846	0.0443196	0.60224	0.882399
RSc0672	chpA	hypothetical protein	22874	17204	29708	20254	16936	21395.2	5245.06	26419	29628	16994	17312	17859	15714	20654.3	5840.34	26223	37889	34561	32891	6009.62	14308	14910	21693	16970.3	4101.01	0.571187	0.510667	0.115123	0.00180547	0.0117912	0.557956
RSc1351	phcK	putative transmembrane sensor histidine kinase transcription regulator protein	764	901	1195	933	864	931.4	160.45	486	571	353	332	329	171	373.667	139.134	805	753	671	743	67.5574	425	388	519	444	67.5352	-0.638304	-0.381757	-0.569363	0.00298823	0.102806	0.0202304
RSc2735	phcB	regulatory protein	13281	15744	13679	11029	12448	13236.2	1730.62	9688	12563	5569	5162	4985	11970	8322.83	3517.39	13761	10919	10102	11594	1920.62	7896	7187	8323	7802	573.804	-0.339197	-0.349536	-0.354398	0.0850349	0.141733	0.135609
RSc2736	phcS	transmembrane sensor histidine kinase transcription regulator protein	6487	6948	6958	6064	4720	6235.4	924.536	4634	6266	3226	2959	2903	4626	4102.33	1323.02	4404	4486	3894	4261.33	320.751	3506	4112	5037	4218.33	771.019	-0.136695	-0.695644	-0.154812	0.319955	0.000564013	0.351815
RSc2737	phcR	two component response regulator transcription regulator protein	6249	8955	9187	7245	6880	7703.2	1301.05	4947	6062	3536	3123	3157	7227	4675.33	1704.16	4471	5107	4715	4764.33	320.857	3859	4186	6593	4879.33	1493.06	-0.364642	-0.799402	-0.228664	0.0504724	0.00182407	0.301857
RSc2738	phcQ	response regulator transcription regulator protein	14699	16156	16183	12766	11064	14173.6	2230.17	14573	15414	9103	8355	8731	10008	11030.7	3129.57	11470	12444	11383	11765.7	589.062	6384	7689	13293	9122	3670.65	0.189819	-0.426237	-0.270063	0.272362	0.047281	0.197927
RSc2748	phcA	transcription regulator protein	39313	36094	25066	25416	26272	30432.2	6748.89	0	0	0	0	0	0	0	0	33707	30590	28548	30948.3	2598.1	23634	18836	24367	22279	3004.17	-17.7454	-0.0882168	0.00897439	2.0251e-11	0.712566	0.971974
a Values highlighted in red and blue correspond to expression level of log2(fold-change) of ≤ -2 or ≥ 2, respectively, in R. pseudosolanacearum ΔphcA, ΔralA and ΔralT mutants, relative to the expression levels of strain OE1-1.
b Values highlighted in yellow correspond to q-values < 0.05 of the expression levels of R. pseudosolanacearum ΔphcA, ΔralA and ΔralT, mutants, relative to the expression levels of strain OE1-1.
