# Supplementary material for: Contribution of a Novel TetR/AcrR Family Transcriptional Regulator RalT of Ralstonia pseudosolanacearum Strain OE1‐1 to the Fine‐Tuning of Its Virulence
Source: Microbiologyopen. 2026 Feb 22;15(1):e70229. doi: 10.1002/mbo3.70229 (PMC12928067; doi:10.1002/mbo3.70229)
Supplement: Supplementary file 7 — TABLE S6: RNA‐sequencing data for transcripts of p0599‐dependent genes in Ralstonia pseudosolanacearum strain OE1‐1, and phcA‐deletion (ΔphcA), ralA‐deletion (ΔralA) and ralT‐deletion (ΔralT) mutants, grown in quarter‐strength M63 medium, and predicted function of proteins encoded the genes. [file MBO3-15-e70229-s004.xlsx]

## Sheet: Sheet2
TABLE S6 | RNA-sequencing data for transcripts of p0599-dependent genes in Ralstonia pseudosolanacearum strain OE1-1, and phcA-deletion (ΔphcA), ralA-deletion (ΔralA) and ralT-deletion (ΔralT) mutants, grown in quarter-strength M63 medium, and predicted function of proteins encoded the genes.
Gene ID	Gene name	Description	Count values																									log (fold change)a			q-valueb
			OE1-1							ΔphcA								ΔralA					ΔralT
			value 1	value 2	value 3	value 4	value 5	mean	STDEV	value 1	value 2	value 3	value 4	value 5	value 6	mean	STDEV	value 1	value 2	value 3	mean	STDEV	value 1	value 2	value 3	mean	STDEV	ΔphcA	ΔralA	ΔralT	ΔphcA	ΔralA	ΔralT
RSc0002	rnpA	ribonuclease P protein component	1429	1076	4432	1935	664	1907.2	1486.65	1369	2233	5442	4999	4696	801	3256.67	2026.06	1608	7881	7186	5558.33	3438.69	3711	4656	5861	4742.67	1077.62	1.73799	1.5855	2.1492	0.00441225	0.0159852	0.0021378
RSc0025	phaP2	hypothetical protein	21475	23457	20061	16093	26680	21553.2	3935.58	901	886	550	539	473	792	690.167	191.223	646	1126	994	922	247.968	1276	627	891	931.333	326.375	-4.46898	-4.62076	-4.01892	2.03566e-09	1.79556e-08	5.43661e-08
RSc0050		hypothetical protein	5340	7967	5306	6017	11320	7190	2549.93	369	476	347	354	325	540	401.833	85.8683	534	782	757	691	136.539	534	412	390	445.333	77.5715	-3.63317	-3.23315	-3.2525	1.41404e-08	4.3354e-07	4.28327e-07
RSc0064		putative long-chain-fatty-acid--CoA ligase protein	19065	13112	11003	11322	11328	13166	3400.67	4298	4672	2927	2585	2594	2115	3198.5	1036.3	4743	7499	6669	6303.67	1413.85	2380	1533	2236	2049.67	453.202	-1.40825	-1.17812	-2.24384	3.02887e-06	0.000139518	2.79901e-07
RSc0094		putative lipoprotein transmembrane	1000	825	1135	481	600	808.2	271.236	76	105	70	70	53	99	78.8333	19.6104	156	219	173	182.667	32.5935	136	133	117	128.667	10.2144	-2.83286	-2.37098	-2.2737	5.05055e-09	2.38283e-07	3.74264e-07
RSc0095		hypothetical protein	770	472	593	230	504	513.8	196.403	29	54	26	17	22	72	36.6667	21.5561	57	92	73	74	17.5214	92	82	61	78.3333	15.8219	-3.56044	-3.02842	-2.35908	3.02002e-09	1.02152e-07	1.15019e-06
RSc0097		putative alkaline phosphatase lipoprotein transmembrane	602	542	884	590	824	688.4	154.295	452	705	824	929	1162	1197	878.167	282.609	1147	1653	1444	1414.67	254.272	1066	3155	1986	2069	1046.97	0.786598	1.17029	2.25481	0.0108374	0.00213906	6.68499e-06
RSc0107		hypothetical protein	1581	2765	1611	1666	3192	2163	760.211	477	378	168	126	127	261	256.167	144.938	781	426	426	544.333	204.959	447	341	334	374	63.3167	-2.64087	-2.07199	-2.04076	2.20406e-05	0.00112417	0.0012054
RSc0115		putative hemagglutinin-related protein	15885	14829	24337	15336	30592	20195.8	7004.17	204	251	169	160	140	333	209.5	72.0076	291	573	463	442.333	142.131	902	306	304	504	344.68	-6.16149	-5.44355	-4.64258	1.03766e-08	3.22792e-07	1.3615e-06
RSc0116		hypothetical protein	14882	26582	16764	16710	33576	21702.8	8071.9	170	213	138	93	133	486	205.5	143.154	269	790	718	592.333	282.32	865	272	342	493	324.057	-6.5971	-5.16861	-4.73467	2.08353e-08	1.74334e-06	4.153e-06
RSc0117		hypothetical protein	13449	15983	15971	15635	33168	18841.2	8078.06	200	203	129	122	128	540	220.333	160.896	381	723	671	591.667	184.286	539	249	310	366	152.895	-6.27205	-4.81937	-4.90113	1.68035e-09	1.37251e-07	1.2883e-07
RSc0118		hypothetical protein	13142	9601	17547	17013	31400	17740.6	8284.72	308	244	221	210	170	306	243.167	54.9488	483	686	664	611	111.396	664	319	371	451.333	186.001	-5.56388	-4.56147	-4.43068	4.28344e-09	2.55322e-07	3.38028e-07
RSc0119		hypothetical protein	4724	6113	7658	6967	10656	7223.6	2208.92	77	141	75	77	64	306	123.333	93.6262	138	219	223	193.333	47.9618	210	74	101	128.333	72.0023	-5.7962	-5.10739	-5.03604	6.89845e-09	2.28157e-07	2.91359e-07
RSc0120		hypothetical protein	3502	3280	6029	5489	6184	4896.8	1400.8	77	116	111	76	87	207	112.333	49.3707	166	233	226	208.333	36.8284	211	108	145	154.667	52.176	-5.10616	-4.40739	-4.20734	1.15749e-09	3.43191e-08	5.52763e-08
RSc0161		transmembrane aldehyde dehydrogenase oxidoreductase protein	7938	7652	5340	5521	7160	6722.2	1213.23	1450	1769	712	771	740	702	1024	465.23	2923	1686	1532	2047	762.536	949	721	1046	905.333	166.842	-2.1526	-1.8416	-2.41381	2.77807e-07	1.41365e-05	1.0602e-06
RSc0179		hypothetical protein	6130	6304	2861	3892	2680	4373.4	1746.39	678	1022	574	486	406	612	629.667	214.634	2308	960	910	1392.67	793.096	540	832	929	767	202.482	-2.2123	-1.83888	-2.08596	1.15878e-05	0.000474248	0.000169734
RSc0215		short chain dehydrogenase	11836	16458	3480	12996	2008	9355.6	6292.04	527	646	344	354	300	558	454.833	140.585	686	663	582	643.667	54.6291	803	372	437	537.333	232.358	-3.51226	-3.75222	-3.48288	1.03086e-05	5.33999e-05	9.439e-05
RSc0216		transport transmembrane protein	3511	2369	1977	3429	272	2311.6	1319.31	107	129	85	78	94	45	89.6667	28.3525	128	161	121	136.667	21.362	280	108	129	172.333	93.8314	-3.49847	-4.05859	-3.21799	4.16304e-05	6.46488e-05	0.000364086
RSc0217		oxidoreductase transmembrane protein	3925	2400	1171	2938	432	2173.2	1391.16	50	62	51	30	43	72	51.3333	14.6105	93	75	69	79	12.49	134	56	53	81	45.9239	-4.54591	-4.77499	-4.26432	8.39531e-07	4.94888e-06	1.20202e-05
RSc0218		hypothetical protein	9274	11175	13990	15514	24376	14865.8	5842.12	119	57	44	28	33	90	61.8333	35.7179	113	158	167	146	28.931	448	74	85	202.333	212.825	-7.54967	-6.53257	-5.71322	9.57403e-08	3.68065e-06	1.2044e-05
RSc0219		putative acylphosphatase protein	1307	1073	1146	1464	2208	1439.6	455.306	214	134	101	92	108	63	118.667	52.0756	181	131	130	147.333	29.1605	106	97	112	105	7.54983	-2.89167	-3.1437	-3.04594	4.29033e-08	2.23787e-07	3.07582e-07
RSc0232		hypothetical protein	16979	14537	27180	38774	35712	26636.4	10835.6	342	200	136	115	117	189	183.167	85.7844	267	299	278	281.333	16.2583	467	231	195	297.667	147.748	-6.59035	-6.33555	-5.70905	1.65713e-08	2.67084e-07	6.41069e-07
RSc0238		putative permease transmembrane protein	593	169	392	518	200	374.4	187.964	47	56	59	57	38	18	45.8333	15.7406	57	123	84	88	33.1813	49	45	55	49.6667	5.03322	-2.17226	-1.97216	-2.26162	2.25464e-05	0.000382977	0.000130055
RSc0239		hypothetical protein	1021	1173	1885	1918	1608	1521	408.894	196	256	195	185	175	396	233.833	84.3503	279	438	348	355	79.7308	216	170	238	208	34.6987	-2.32527	-1.9866	-2.15596	5.91901e-08	3.08835e-06	1.46443e-06
RSc0241		hypothetical protein	631	815	1023	838	856	832.6	139.446	103	150	89	109	90	135	112.667	24.7925	100	243	175	172.667	71.5285	141	92	126	119.667	25.1064	-2.39761	-2.31303	-2.15969	1.23165e-07	1.9032e-06	4.19527e-06
RSc0242		putative hydrolase protein	2097	3273	1665	1705	3272	2402.4	812.026	501	588	192	206	165	1197	474.833	395.798	508	525	462	498.333	32.5935	319	276	318	304.333	24.5425	-2.38935	-2.3054	-2.44302	4.99483e-06	6.25285e-05	3.8898e-05
RSc0293		putative signal peptide protein	18467	22764	7034	4048	14008	13264.2	7772.1	5156	4198	536	502	593	2610	2265.83	2054.58	8504	1401	1252	3719	4144.6	2090	1482	2517	2029.67	520.131	-2.47335	-2.45989	-2.23844	0.000911224	0.00547135	0.00902295
RSc0320		hypothetical protein	3375	6171	188	276	432	2088.4	2644	22	38	4	0	11	9	14	13.9284	26	2	12	13.3333	12.0554	222	16	17	85	118.647	-6.27942	-7.07704	-4.23977	6.15197e-05	0.000269959	0.00329994
RSc0336		signal peptide protein	8121	15974	8631	8457	15400	11316.6	3998.97	2129	2609	685	546	501	3474	1657.33	1260.64	3419	1924	1880	2407.67	876.117	2281	1378	995	1551.33	660.29	-2.81094	-2.37264	-2.48902	3.47519e-05	0.00100596	0.000724915
RSc0337		polyphenol oxidase B precursor	46090	89347	63182	61433	109560	73922.4	25268.3	5220	6370	2001	1701	1532	5616	3740	2221.87	8908	4821	4536	6088.33	2446.06	5586	4147	2645	4126	1470.61	-4.05739	-3.67179	-3.69414	1.28335e-06	3.5033e-05	3.29093e-05
RSc0447		hypothetical protein	1906	1429	1209	1025	1656	1445	349.784	527	346	107	87	72	189	221.333	180.797	584	289	223	365.333	192.225	283	181	171	211.667	61.9785	-2.43266	-2.33686	-2.4812	1.01838e-05	0.000118125	7.20935e-05
RSc0534		lipoprotein transmembrane	2007	1856	1962	1543	1512	1776	233.635	186	290	162	109	113	144	167.333	66.8182	360	464	441	421.667	54.6291	206	184	247	212.333	31.9739	-2.88497	-2.26857	-2.68053	2.21323e-10	1.64434e-08	3.46625e-09
RSc0536	fabG	3-ketoacyl-(acyl-carrier-protein) reductase	2617	3051	2631	2653	2624	2715.2	188.203	718	1045	473	561	469	468	622.333	228.557	1784	903	811	1166	537.177	247	220	351	272.667	69.1689	-1.56551	-1.29754	-2.82496	2.88899e-05	0.00104724	1.08462e-06
RSc0537	fadE	acyl-CoA dehydrogenase	5224	5574	6971	7130	8232	6626.2	1227.25	1452	1740	1017	908	646	1782	1257.5	468.969	3765	2099	1856	2573.33	1039.14	1126	789	860	925	177.654	-2.00336	-1.38276	-2.2733	2.39081e-05	0.00320827	6.68833e-05
RSc0547		putative sugar transporter transmembrane protein	5201	2280	12238	8336	26016	10814.2	9268.28	1547	1341	498	538	484	1638	1007.67	557.474	1311	1242	1142	1231.67	84.9725	1643	378	583	868	678.951	-2.62769	-2.52708	-2.5999	0.0023551	0.0107456	0.0101447
RSc0558	pilA	type 4 fimbrial pilin signal peptide protein	23838	12475	43736	24088	33472	27521.8	11726.8	32889	38338	45590	41329	43758	47493	41566.2	5327.16	22072	75386	68080	55179.3	28903.6	57759	56370	97712	70613.7	23478.1	1.19875	1.13586	2.08724	0.001109	0.00577857	3.35922e-05
RSc0590		putative transcription regulator protein	3255	1444	1616	1792	504	1722.2	990.837	253	381	258	224	274	63	242.167	103.041	228	469	485	394	143.983	284	216	416	305.333	101.692	-1.8334	-2.2234	-2.06538	0.000587225	0.000662289	0.00107802
RSc0592		hypothetical protein	832	764	2046	1654	1304	1320	544.557	4986	8307	10142	10370	10288	17208	10216.8	3997.99	4755	17118	15266	12379.7	6667.77	1978	1427	8500	3968.33	3934.2	3.34855	3.42072	2.07705	4.73495e-08	1.26021e-07	2.01539e-05
RSc0593		hypothetical protein	8066	5743	2780	5982	1816	4877.4	2544.99	28694	14138	17204	14382	14394	7416	16038	6998.97	23656	32951	31267	29291.3	4952.44	8419	16855	24300	16524.7	7945.65	2.59182	2.51055	2.25381	5.33059e-05	0.000202217	0.000564013
RSc0596		hypothetical protein	410	49	278	135	136	201.6	142.56	580	76	97	107	157	99	186	194.889	509	1312	1173	998	429.151	737	975	258	656.667	365.188	0.483421	2.50206	2.48059	0.509655	0.00813429	0.0102144
RSc0598		hypothetical protein	1201	696	926	1165	832	964	216.369	200	88	80	70	70	45	92.1667	54.7738	134	153	154	147	11.2694	130	71	108	103	29.8161	-2.74523	-2.71001	-2.71247	3.14695e-08	3.74264e-07	3.90885e-07
RSc0606		putative methyl-accepting chemotaxis transmembrane protein	133	87	170	129	72	118.2	39.1369	616	1417	905	1059	1084	2295	1229.33	583.501	386	1601	1331	1106	637.985	235	167	1245	549	603.712	3.68947	3.088	2.38017	1.70749e-06	2.77127e-05	0.000307296
RSc0613		hypothetical protein	9276	24162	10193	12484	9200	13063	6344.76	306	275	85	88	102	297	192.167	110.702	442	413	385	413.333	28.5015	505	196	146	282.333	194.449	-5.86616	-5.13141	-5.20389	4.78923e-08	1.87392e-06	1.87392e-06
RSc0740		hypothetical protein	944	880	1411	1514	344	1018.6	468.844	90	77	37	31	32	36	50.5	25.9904	125	104	79	102.667	23.029	89	82	95	88.6667	6.50641	-3.62413	-3.42338	-3.06162	1.08506e-07	1.87343e-06	5.22418e-06
RSc0770		putative transmembrane dehydrogenase (small subunit) oxidoreductase protein	690	981	266	244	848	605.8	336.485	79	145	16	23	22	45	55	49.8197	237	97	59	131	93.7443	17	23	30	23.3333	6.50641	-3.0353	-2.30835	-4.0305	3.60145e-05	0.00191441	4.28205e-05
RSc0771		putative transmembrane dehydrogenase (large subunit) oxidoreductase protein	3090	3054	2083	1895	3008	2626	586.006	247	463	139	151	114	423	256.167	152.116	766	404	343	504.333	228.653	162	242	285	229.667	62.4206	-3.1211	-2.50346	-3.05049	2.77807e-07	2.41843e-05	4.20059e-06
RSc0798		putative purine nucleoside permease protein	3400	4567	3843	4501	7624	4787	1657.84	270	250	147	156	127	189	189.833	58.2663	273	345	309	309	36	231	134	160	175	50.2096	-4.05916	-3.82081	-4.05653	2.56902e-08	4.97723e-07	3.16717e-07
RSc0799		putative purine nucleoside permease protein	3124	3035	4035	4811	5928	4186.6	1214.56	304	231	164	147	145	243	205.667	64.1301	338	385	313	345.333	36.5559	303	173	185	220.333	71.8424	-3.82225	-3.46563	-3.5439	2.84172e-08	7.952e-07	6.9564e-07
RSc0800		putative ferrisiderophore receptor signal peptide protein	462	151	993	428	456	498	305.53	73931	17738	10542	15970	14660	9333	23695.7	24818.2	3085	16368	14712	11388.3	7238.41	23307	8475	12226	14669.3	7711.97	6.2349	4.72206	5.4147	2.99183e-06	7.06966e-05	1.88544e-05
RSc0801		putative lipoprotein transmembrane	756	113	338	195	280	336.4	249.574	62006	9815	7067	9953	9415	4212	17078	22120.2	3099	11067	10363	8176.33	4411.17	11959	4508	8990	8485.67	3751.02	6.2292	4.99335	5.16903	2.79833e-07	5.52596e-06	2.8854e-06
RSc0811	sorB	sulfite:cytochrome C oxidoreductase subunit B	2907	1133	1517	1660	1304	1704.2	701.811	148	174	116	96	95	108	122.833	31.6633	241	170	177	196	39.128	145	114	161	140	23.8956	-3.15002	-3.19174	-3.0931	1.15749e-09	8.55947e-09	1.23764e-08
RSc0815		hypothetical protein	8526	4754	9018	8658	9312	8053.6	1870.12	1820	527	491	407	426	351	670.333	566.649	1393	1114	1081	1196	171.403	2111	786	1064	1320.33	698.703	-3.08028	-2.76301	-2.16306	7.8924e-07	2.17134e-05	0.000178597
RSc0830		hypothetical protein	170	66	352	323	104	203	128.705	870	814	2737	2558	2686	495	1693.33	1068.59	782	4956	4118	3285.33	2208.07	972	1703	2370	1681.67	699.244	3.89939	4.30808	3.97723	1.15878e-05	1.46388e-05	2.37841e-05
RSc0839		hypothetical protein	14	10	95	91	8	43.6	45.1697	15	13	55	39	63	9	32.3333	23.3124	24	96	63	61	36.0416	70	63	61	64.6667	4.72582	0.808943	1.35011	2.22844	0.336585	0.163963	0.0261399
RSc0844		putative dna modification methylase protein	11	8	177	100	8	60.8	75.9849	9	6	96	100	74	0	47.5	47.4795	8	178	140	108.667	89.2263	156	135	136	142.333	11.8462	0.952499	1.98006	3.64406	0.38099	0.128458	0.00818846
RSc0860		probable bacteriophage-related protein	12	6	162	79	8	53.4	67.9544	9	5	72	73	59	0	36.3333	35.1549	6	110	113	76.3333	60.9289	122	128	100	116.667	14.7422	0.766785	1.48282	3.42269	0.469525	0.233747	0.00936215
RSc0867		putative hns-like transcription regulator protein	424	835	1506	985	632	876.4	410.579	468	769	1081	958	909	1044	871.5	226.209	690	2021	1962	1557.67	752	2497	1913	2219	2209.67	292.112	0.567358	0.847727	2.23473	0.108664	0.0450443	6.32406e-05
RSc0873		putative bacteriophage-related transmembrane protein	9	2	286	145	8	90	124.97	5	4	116	99	111	0	55.8333	58.1633	5	234	208	149	125.383	292	239	174	235	59.1016	0.835107	2.63889	4.87019	0.569656	0.138449	0.00889783
RSc0890		putative bacteriophage related protein	5	1	140	130	8	56.8	71.5171	3	11	60	43	71	0	31.3333	30.7549	4	131	99	78	66.053	89	80	80	83	5.19615	0.731475	2.11347	3.59354	0.574522	0.167442	0.0230149
RSc0891		putative site-specific integrase/recombinase protein	75	15	177	168	24	91.8	77.2056	29	13	80	100	89	18	54.8333	39.0252	30	197	136	121	84.5044	143	147	169	153	14	0.27164	1.11107	2.06174	0.75294	0.258969	0.0323618
RSc0950		hypothetical protein	1830	2009	1800	1703	1688	1806	128.796	176	309	173	188	171	216	205.5	53.377	376	382	375	377.667	3.78594	258	305	352	305	47	-2.62761	-2.3034	-2.05992	2.22412e-10	6.07405e-09	1.79556e-08
RSc1003		carboxypeptidase	2431	3093	1467	1500	3056	2309.4	798.591	187	230	173	115	146	189	173.333	39.48	192	243	233	222.667	27.0247	239	171	208	206	34.0441	-3.16478	-3.40436	-2.93573	6.05388e-08	3.66204e-07	1.45798e-06
RSc1013		putative ribokinase protein	2288	2373	2493	2661	2288	2420.6	158.481	361	479	458	365	412	207	380.333	97.3893	969	829	792	863.333	93.3613	313	291	441	348.333	81.0021	-1.98459	-1.47092	-2.2429	3.7106e-08	7.75412e-06	1.15676e-07
RSc1076		two-component system response regulator transcription regulator protein	1191	2771	1707	1169	2464	1860.4	731.981	273	426	165	110	102	522	266.333	174.71	457	298	255	336.667	106.406	312	287	242	280.333	35.473	-2.65806	-2.563	-2.28228	1.24252e-05	0.000158238	0.000373656
RSc1113		hypothetical protein	2785	7153	4978	3925	7008	5169.8	1909.56	1713	1232	357	332	314	891	806.5	579.602	2081	689	691	1153.67	803.095	972	416	376	588	333.155	-2.50759	-2.52834	-2.91701	0.000763942	0.00391773	0.00152977
RSc1202		flavoprotein NADH-dependent oxidoreductase	16638	35896	5143	7244	1368	13257.8	13850.1	3343	5679	1392	1425	1409	1404	2442	1764.73	2270	2732	2478	2493.33	231.381	3254	1422	1557	2077.67	1020.97	-1.27431	-2.31045	-2.07346	0.0498062	0.00742599	0.0128553
RSc1334		D--3-hydroxybutyrate oligomer hydrolase	15783	13804	16916	19052	27944	18699.8	5505.4	2752	2188	1470	1606	1366	1341	1787.17	565.939	3308	3302	2965	3191.67	196.322	2686	1757	2120	2187.67	468.182	-2.73143	-2.41338	-2.39222	7.95261e-08	3.03807e-06	3.38615e-06
RSc1353	ilvG	acetolactate synthase 2 catalytic subunit	3062	2979	2593	2232	3568	2886.8	504.557	339	268	199	174	161	126	211.167	78.5759	397	406	381	394.667	12.6623	266	207	329	267.333	61.0109	-3.12346	-2.9394	-2.94077	3.23223e-09	5.79618e-08	5.91901e-08
RSc1354	menG	ribonuclease activity regulator protein RraA	1331	1356	956	875	1448	1193.2	258.81	92	109	119	84	82	90	96	14.7648	133	177	176	162	25.1197	128	117	182	142.333	34.7898	-3.03234	-2.9452	-2.5652	2.21667e-08	2.79901e-07	1.08672e-06
RSc1466		ATPase associated with various cellular activities, AAA-5	533	726	698	600	824	676.2	113.041	62	113	40	32	38	72	59.5	30.4089	141	57	62	86.6667	47.1204	31	38	68	45.6667	19.6554	-3.10676	-2.98004	-3.40665	1.90801e-06	3.12136e-05	9.93693e-06
RSc1467		oxidoreductase protein	1317	1553	1647	1439	2952	1781.6	665.853	169	267	94	97	91	117	139.167	69.0809	341	177	185	234.333	92.4626	80	82	98	86.6667	9.86577	-3.08161	-2.81793	-3.69973	9.21525e-07	2.30713e-05	2.14784e-06
RSc1468		oxidoreductase protein	4793	6794	4963	4425	13392	6873.4	3757.35	629	994	388	337	276	792	569.333	285.092	1519	842	758	1039.67	417.234	460	454	462	458.667	4.16333	-3.07207	-2.56119	-3.17904	4.46525e-06	0.00020192	3.28781e-05
RSc1469		putative dehydrogenase oxidoreductase protein	1672	3302	1405	1201	3648	2245.6	1141.22	316	478	176	147	120	396	272.167	146.76	607	334	322	421	161.192	303	299	211	271	52	-2.60543	-2.35626	-2.47504	2.40799e-05	0.000449303	0.00029106
RSc1495		hypothetical protein	6429	9667	8880	9724	9656	8871.2	1408.98	981	603	548	487	498	432	591.5	199.418	1442	1181	1098	1240.33	179.511	1297	767	783	949	301.483	-3.31423	-2.87238	-2.68458	1.10792e-07	5.09053e-06	9.72456e-06
RSc1496		hypothetical protein	1649	2995	2406	2683	1416	2229.8	674.827	162	187	88	95	90	108	121.667	42.2595	266	197	177	213.333	46.694	184	91	118	131	47.8435	-3.65414	-3.50103	-3.624	7.24142e-08	1.33947e-06	1.07855e-06
RSc1497		Methyltransferase FkbM	615	838	567	721	312	610.6	196.838	100	89	42	55	43	27	59.3333	28.8629	144	78	66	96	42	66	64	54	61.3333	6.4291	-2.68785	-2.83218	-2.89159	1.57507e-07	1.07855e-06	9.0756e-07
RSc1501	mel	Tyrosinase	51455	78668	67733	66836	122008	77340	26784.6	2487	2341	1233	1048	989	2970	1844.67	856.305	3668	3293	3034	3331.67	318.764	4260	1328	1425	2337.67	1665.5	-5.06002	-4.52223	-4.51287	1.14985e-07	3.9862e-06	4.6511e-06
RSc1502		hypothetical protein	38096	35550	38720	38789	72816	44794.2	15720.2	1500	1371	634	641	538	1377	1010.17	448.426	2196	1899	1723	1939.33	239.066	2373	713	1035	1373.67	880.296	-5.04212	-4.47121	-4.47295	2.81388e-08	9.74798e-07	1.05469e-06
RSc1503		hypothetical protein	22409	11104	13379	15255	16920	15813.4	4276.19	397	405	258	246	220	342	311.333	80.6317	615	655	535	601.667	61.101	694	310	466	490	193.122	-5.12666	-4.70451	-4.48857	3.89946e-11	8.51406e-10	1.20014e-09
RSc1507		hypothetical protein	3485	3553	1633	1417	3632	2744	1116.62	295	303	139	117	88	252	199	95.3792	497	251	202	316.667	158.083	237	130	191	186	53.6749	-3.32027	-3.2904	-3.41452	5.25267e-07	6.652e-06	4.99232e-06
RSc1529	pstS1	phosphate ABC transporter phosphate-binding protein	2121	6156	5624	3714	7064	4935.8	1994.22	5275	11936	9575	11405	12236	27603	13005	7601.49	13539	14879	13114	13844	921.181	11997	37550	26504	25350.3	12815.5	1.65371	1.85479	3.05679	7.61823e-05	0.000111808	6.65986e-07
RSc1530	pstC	phosphate transporter permease subunit	455	606	1619	1193	1456	1065.8	514.529	627	1172	2103	2449	2716	2475	1923.67	835.014	2005	2430	2422	2285.67	243.097	1603	4079	2913	2865	1238.7	1.32287	1.69279	2.53607	0.00119851	0.000615932	1.60291e-05
RSc1531	pstA	phosphate transporter permease subunit	266	336	1069	780	480	586.2	334.313	362	710	1288	1511	1711	1107	1114.83	504.591	1103	1687	1533	1441	302.675	852	1971	1952	1591.67	640.641	1.50126	1.80404	2.4415	0.000668125	0.000485561	3.16387e-05
RSc1532	pstB	phosphate ABC transporter ATP-binding protein	491	749	1223	844	1256	912.6	325.38	632	1452	1453	1759	1994	2322	1602	580.054	1370	2049	1684	1701	339.819	1253	2591	2530	2124.67	755.501	1.22834	1.21978	2.03872	5.15291e-05	0.000229489	1.33137e-06
RSc1546		Peroxidase / Pyruvate formate lyase - related protein	18102	21763	18507	16692	21144	19241.6	2139.82	914	885	627	617	559	1035	772.833	196.223	1462	1252	1217	1310.33	132.508	1026	772	986	928	136.572	-4.206	-3.93838	-3.86706	1.62841e-10	2.67754e-09	2.98402e-09
RSc1547		hypothetical protein	5145	9100	3192	2854	5416	5141.4	2488.89	243	289	136	95	112	396	211.833	118.5	340	228	246	271.333	60.1443	210	154	203	189	30.5123	-4.35129	-4.36102	-4.32372	2.73227e-08	3.38028e-07	3.66556e-07
RSc1622		hypothetical protein	3136	4893	606	142	3648	2485	2036.86	1473	3186	197	156	121	1989	1187	1257.01	6939	423	332	2564.67	3788.56	223	194	125	180.667	50.3422	-0.707051	-0.369806	-2.95015	0.449171	0.761135	0.0202254
RSc1649		putative transmembrane protein	5158	5396	3541	2901	6048	4608.8	1327.53	1030	1192	560	396	406	1197	796.833	384.751	2707	1457	1293	1819	773.39	831	580	501	637.333	172.309	-2.19496	-1.5086	-2.43768	2.72278e-06	0.000646627	1.02772e-05
RSc1650		signal peptide protein	14903	14110	13530	11562	18392	14499.4	2501.75	3300	2557	1422	1256	1067	3771	2228.83	1147.22	5931	3345	2861	4045.67	1650.58	2753	1921	2137	2270.33	431.728	-2.45472	-1.99662	-2.22388	6.36531e-07	4.61422e-05	1.70824e-05
RSc1651		hypothetical protein	14206	10571	14791	14903	20160	14926.2	3424.1	2921	1683	1598	1430	1065	2295	1832	667.404	4565	3092	2694	3450.33	985.628	2188	1166	1931	1761.67	531.626	-2.55773	-2.08788	-2.50547	3.66204e-07	2.69449e-05	5.07165e-06
RSc1720		hypothetical protein	1267	1852	948	1037	1168	1254.4	355.631	227	427	91	81	105	81	168.667	138.272	251	222	256	243	18.3576	113	102	96	103.667	8.62168	-2.42257	-2.47466	-3.18451	1.54996e-06	1.39219e-05	1.43547e-06
RSc1725		hypothetical protein	8982	16491	21541	22064	24376	18690.8	6142.55	2	9	11	6	6	9	7.16667	3.18852	13	51	37	33.6667	19.218	193	21	16	76.6667	100.779	-10.8114	-8.94391	-6.93659	1.06353e-07	4.281e-06	3.27614e-05
RSc1726		hypothetical protein	71656	100050	57552	85115	76032	78081	15803.7	97	72	56	60	74	72	71.8333	14.3446	90	215	168	157.667	63.1374	507	125	80	237.333	234.62	-9.53864	-8.90592	-7.8657	2.98402e-09	5.91901e-08	1.53936e-07
RSc1727		hypothetical protein	121559	156972	80487	124166	118464	120330	27156.1	651	408	167	182	179	180	294.5	197.655	676	462	405	514.333	142.879	879	457	342	559.333	282.748	-8.19762	-7.99111	-7.3737	2.21323e-10	2.67754e-09	4.57073e-09
RSc1728		hypothetical protein	18266	17401	14358	16312	22056	17678.6	2849.46	93	134	133	115	104	126	117.5	16.5741	254	243	199	232	29.1033	196	240	171	202.333	34.9333	-6.65266	-6.19377	-5.81623	2.55787e-11	4.73689e-10	7.31813e-10
RSc1730		dehydrogenase/reductase oxidoreductase protein	2772	4070	625	1198	656	1864.2	1510.7	316	252	179	164	151	252	219	64.5539	349	267	259	291.667	49.813	401	138	176	238.333	142.149	-2.25971	-2.71553	-2.52624	0.00065178	0.000988796	0.00161383
RSc1771	gbd1	NAD-dependent 4-hydroxybutyrate dehydrogenase oxidoreductase protein	2636	1736	1406	1123	2168	1813.8	602.293	450	827	269	256	311	261	395.667	223.542	629	727	638	664.667	54.1695	357	307	301	321.667	30.7463	-1.60435	-1.52928	-2.01568	2.43257e-06	3.38808e-05	2.46604e-06
RSc1797		pyruvate dehydrogenase E1 component alpha subunit oxidoreductase protein	1746	1810	2252	1940	3432	2236	696.395	432	300	144	126	89	189	213.333	129.469	790	286	255	443.667	300.334	326	223	200	249.667	67.0994	-2.92663	-2.5009	-2.66971	2.2199e-05	0.000632487	0.000361991
RSc1798		putative pyruvate decarboxylase E1 (Beta subunit) oxidoreductase protein	1442	1244	1864	1935	2816	1860.2	606.992	306	277	108	114	104	45	159	106	606	272	182	353.333	223.395	137	85	125	115.667	27.2274	-2.8488	-2.41084	-3.38134	1.14285e-05	0.000393643	2.51555e-05
RSc1799		branched-chain alpha-keto acid dehydrogenase subunit E2	1147	965	1515	1847	1968	1488.4	432.961	225	222	113	119	108	36	137.167	73.3633	388	215	192	265	107.14	100	63	98	87	20.8087	-2.67256	-2.37817	-3.40777	1.45884e-06	4.35586e-05	1.86902e-06
RSc1802		putative transcription regulator protein	3386	3587	4828	4563	5432	4359.2	859.596	88	119	54	64	55	72	75.3333	24.8005	105	157	149	137	28	235	91	72	132.667	89.131	-5.31639	-4.9437	-4.39775	1.36893e-08	2.77888e-07	8.658e-07
RSc1816		putative transmembrane protein	2150	1728	2458	2153	1416	1981	408.934	90	137	120	94	89	162	115.333	29.8641	111	254	202	189	72.3809	314	132	98	181.333	116.144	-3.64299	-3.48417	-2.90791	2.39263e-07	4.25999e-06	2.32261e-05
RSc1817	iucD	putative siderophore biosynthesis oxidoreductase protein	8314	6404	7336	6610	5800	6892.8	965.576	526	646	425	361	374	432	460.667	107.847	510	942	811	754.333	221.505	805	365	395	521.667	245.832	-3.34841	-3.29984	-3.26192	1.11061e-08	1.32718e-07	1.57507e-07
RSc1818	metG2	methionyl-tRNA synthetase	8629	5973	6508	6928	5592	6726	1179.27	957	690	571	440	437	495	598.333	199.784	769	969	840	859.333	101.392	924	426	487	612.333	271.629	-2.92236	-3.06483	-3.03822	6.77591e-09	4.62217e-08	5.14662e-08
RSc1819		hypothetical protein	2272	1335	1590	1956	1112	1653	467.104	204	123	111	136	100	99	128.833	39.4331	187	259	192	212.667	40.2036	172	81	122	125	45.5741	-3.05081	-2.96855	-3.2256	1.38376e-09	1.64434e-08	7.87418e-09
RSc1878		putative lipoprotein	20387	34070	9426	10534	22592	19401.8	10055.6	5231	4373	1320	1181	1110	6300	3252.5	2326.94	7884	2983	2676	4514.33	2922.25	4034	2656	3205	3298.33	693.725	-2.48868	-2.32284	-2.09424	7.80305e-05	0.00101451	0.00199493
RSc1892		two-component system response regulator transcription regulator protein	5487	10939	1898	1831	6496	5330.2	3770.5	61	58	16	20	19	81	42.5	27.6604	72	96	101	89.6667	15.5027	203	52	60	105	84.9647	-6.63967	-5.72125	-5.11697	1.73601e-07	7.20985e-06	1.61145e-05
RSc1896		putative integrase prophage protein	1556	502	1187	668	536	889.8	462.847	415	365	320	346	353	279	346.333	45.465	513	558	507	526	27.8747	1872	3164	3459	2831.67	844.083	-0.616037	-0.821108	2.20531	0.0551161	0.037104	1.98684e-05
RSc1898		phage-like protein	655	310	441	227	360	398.6	163.038	313	270	211	156	195	153	216.333	63.8112	335	355	309	333	23.0651	3145	4340	4318	3934.33	683.671	-0.199556	-0.416456	3.73857	0.300947	0.0765214	6.30116e-10
RSc1899		hypothetical protein	34	19	25	5	24	21.4	10.6442	13	19	10	14	13	9	13	3.52136	9	20	22	17	7	468	683	998	716.333	266.568	0.0534205	-0.501661	5.43689	0.911998	0.338822	2.50369e-08
RSc1900		probable transmembrane protein	26	21	31	8	32	23.6	9.76217	13	24	11	14	23	0	14.1667	8.79583	15	22	20	19	3.60555	585	872	1368	941.667	396.122	0.14343	-0.351369	5.78682	0.76362	0.323729	3.39726e-10
RSc1901		probable transmembrane protein	8	8	20	6	24	13.2	8.19756	6	9	8	5	14	0	7	4.64758	7	13	13	11	3.4641	477	675	1107	753	322.161	-0.0229589	-0.0658907	6.55401	0.929511	0.820573	5.03586e-12
RSc1907		putative DNA-binding repressor transcription regulator protein	281	282	658	460	192	374.6	185.935	146	231	638	582	623	306	421	218.524	176	1274	1068	839.333	583.624	2869	2281	3701	2950.33	713.485	0.834046	1.14186	3.81487	0.124089	0.0707525	1.73581e-05
RSc1912		phage-related protein	99	57	224	131	64	115	67.7458	112	62	98	126	100	72	95	24.0915	128	204	183	171.667	39.2471	240	302	291	277.667	33.0807	0.500984	0.721843	2.03922	0.181304	0.102979	0.000202516
RSc1913		phage-like tail protein	14	3	100	73	8	39.6	44.0375	14	8	48	66	38	18	32	22.5566	19	105	100	74.6667	48.2735	88	103	125	105.333	18.61	0.812551	1.85207	3.16168	0.324887	0.0609478	0.00300253
RSc1914		phage-related tail transmembrane protein	132	107	275	203	88	161	77.2108	81	93	177	162	148	63	120.667	47.5254	114	290	252	218.667	92.6139	428	930	1012	790	316.171	0.367508	0.490595	2.93277	0.268882	0.208951	1.61007e-06
RSc1915		probable phage-related protein fragment	14	45	46	38	16	31.8	15.6589	24	32	29	31	31	45	32	6.9857	36	60	43	46.3333	12.3423	114	272	368	251.333	128.255	0.585336	0.594996	3.45917	0.0958715	0.141294	2.72792e-07
RSc1916		phage-related protein	30	30	79	53	48	48	20.2114	24	29	46	36	65	0	33.3333	21.851	32	95	76	67.6667	32.3161	195	560	584	446.333	217.992	0.321386	0.634876	3.91517	0.316595	0.0929315	4.21755e-08
RSc1917		phage major tail tube-like protein	113	79	95	60	136	96.6	29.4669	58	67	45	39	59	45	52.1667	10.7409	75	107	71	84.3333	19.7315	185	726	713	541.333	308.662	-0.272162	-0.207824	2.98398	0.408435	0.602509	1.13317e-06
RSc1918		phage tail sheath-like protein	69	69	87	60	112	79.4	20.6954	26	63	53	36	43	90	51.8333	22.7105	37	80	59	58.6667	21.5019	241	807	845	631	338.284	-0.308661	-0.452881	3.45292	0.241918	0.153715	2.24795e-08
RSc1919		hypothetical protein	26	18	87	82	24	47.4	34.0412	12	17	34	30	29	18	23.3333	8.80152	17	56	62	45	24.4336	68	119	190	125.667	61.2726	-0.202604	0.245338	2.33301	0.613345	0.599175	5.34276e-05
RSc1921		putative tail fiber-related protein	203	119	449	276	224	254.2	122.714	121	115	161	174	139	135	140.833	22.8247	147	333	291	257	97.55	490	932	1048	823.333	294.444	-0.190012	0.163002	2.42691	0.548916	0.672875	6.57967e-06
RSc1922		tail formation-like protein	23	19	103	72	24	48.2	37.5593	9	26	32	43	43	36	31.5	12.818	20	78	82	60	34.6987	99	189	194	160.667	53.4634	0.0646251	0.606875	2.81066	0.90066	0.272135	7.24628e-05
RSc1923		baseplate assembly-like protein	71	44	193	136	32	95.2	67.88	38	27	80	81	85	27	56.3333	28.4511	94	197	171	154	53.563	213	496	587	432	195.041	0.176381	0.983278	3.00137	0.748989	0.100502	9.72195e-05
RSc1924		phage baseplate assembly-like protein	41	14	115	72	24	53.2	40.9597	9	12	54	33	48	9	27.5	20.3838	27	96	94	72.3333	39.2726	114	310	408	277.333	149.697	-0.0959285	0.744662	3.25917	0.887375	0.307608	0.000233651
RSc1925		phage baseplate assembly-like protein	89	94	143	84	144	110.8	30.0616	51	104	86	82	84	108	85.8333	20.2624	116	162	151	143	24.0208	176	491	642	436.333	237.761	0.122781	0.446718	2.47858	0.607545	0.103933	1.89438e-07
RSc1928		probable tail completion-like protein	54	21	90	108	32	61	37.2156	35	11	39	28	28	0	23.5	14.9766	35	95	106	78.6667	38.2143	102	140	171	137.667	34.5591	-0.351703	0.649334	2.08685	0.463911	0.237078	0.000953795
RSc1931		putative phage-related protein (hydrolase)	119	81	155	97	56	101.6	37.6802	55	52	83	62	64	72	64.6667	11.4134	89	127	136	117.333	24.9466	209	541	679	476.333	241.581	-0.0431507	0.0978252	2.62424	0.896632	0.798633	2.06814e-06
RSc1932		putative phage-related transmembrane protein	12	9	31	26	32	22	10.7935	4	7	16	16	17	18	13	5.93296	2	28	45	25	21.6564	61	197	228	162	88.8313	-0.314088	0.348755	3.84116	0.509949	0.526024	1.38737e-06
RSc1933		phage-like transmembrane protein	10	8	50	29	48	29	20.025	10	11	25	21	19	9	15.8333	6.70572	5	37	34	25.3333	17.673	73	292	391	252	162.73	0.00179807	0.21479	4.10693	0.996498	0.719975	1.33544e-06
RSc1934		bacteriophage protein	20	16	46	30	56	33.6	17.0529	9	14	21	21	15	18	16.3333	4.63321	15	33	26	24.6667	9.07377	93	302	368	254.333	143.563	-0.417701	-0.107496	3.70971	0.255083	0.817818	1.83403e-07
RSc1935		bacteriophage protein	32	27	72	44	56	46.2	18.2811	10	33	18	25	33	45	27.3333	12.4043	26	62	54	47.3333	18.9033	133	478	621	410.667	250.871	-0.422152	0.175419	3.72805	0.184301	0.644356	4.62217e-08
RSc1936		bacteriophage protein	86	51	135	87	160	103.8	43.3555	43	54	54	51	67	36	50.8333	10.6097	66	105	111	94	24.4336	284	1092	1487	954.333	613.202	-0.318323	0.0757713	3.85871	0.33844	0.857134	9.42381e-08
RSc1937		bacteriophage protein	309	188	222	122	488	265.8	141.323	144	157	88	60	87	126	110.333	37.7712	171	116	120	135.667	30.6649	501	1856	2785	1714	1148.6	-0.641718	-0.882822	3.2925	0.1441	0.0992937	1.1882e-05
RSc1938		bacteriophage protein	149	81	81	33	160	100.8	52.9358	17	71	32	21	32	36	34.8333	19.1564	38	36	46	40	5.2915	173	602	916	563.667	372.98	-0.929836	-1.36754	2.90257	0.0738845	0.0318842	0.000107455
RSc1941		bacteriophage protein	123	23	152	76	24	79.6	57.9508	25	14	71	75	67	54	51	25.6359	38	121	105	88	44.0341	161	171	273	201.667	61.9785	0.140761	0.423315	2.10753	0.853075	0.618122	0.0116087
RSc1964	exbB1	biopolymer transport transmembrane protein	4742	1740	3608	2309	2080	2895.8	1251.14	28607	8308	4387	5457	5592	3168	9253.17	9633.15	15579	13695	12714	13996	1456.02	12910	10025	7336	10090.3	2787.57	2.17537	2.11369	2.20586	1.34403e-05	6.41084e-05	4.57706e-05
RSc1973	osmB1	putative osmotically inducible lipoprotein B1 transmembrane	1678	2486	4773	2017	808	2352.4	1485.73	308	388	228	160	177	45	217.667	120.061	425	359	359	381	38.1051	807	187	301	431.667	330.008	-2.55459	-2.87989	-2.11582	0.000146833	0.000389763	0.00409601
RSc2024		hypothetical protein	5884	2746	3770	2620	2920	3588	1359.87	277	255	261	202	184	225	234	36.3978	327	474	512	437.667	97.7053	384	288	312	328	49.96	-3.31353	-3.14409	-3.00095	2.12746e-09	3.35609e-08	5.01763e-08
RSc2025		hypothetical protein	15096	8896	9174	5817	7184	9233.4	3548.21	229	261	274	255	216	396	271.833	64.459	333	709	740	594	226.563	927	344	472	581	306.403	-4.56011	-4.06657	-3.59346	2.70113e-08	8.63487e-07	2.49777e-06
RSc2107	rsl	fucose-binding lectin protein	46140	29356	48115	59650	15672	39786.6	17281.4	61	24	31	29	22	36	33.8333	14.2185	51	125	84	86.6667	37.072	242	47	64	117.667	108.011	-9.59902	-8.79702	-8.00336	1.60392e-09	3.09297e-08	5.9246e-08
RSc2120		hypothetical protein	1363	5882	2223	1407	3488	2872.6	1889.71	680	1924	254	268	214	738	679.667	651.042	1895	960	980	1278.33	534.143	584	490	200	424.667	200.163	-1.86064	-1.1558	-2.35368	0.00481015	0.119216	0.00543489
RSc2121		hypothetical protein	508	1883	763	514	768	887.2	571.035	268	653	89	124	113	171	236.333	213.738	628	374	323	441.667	163.372	208	167	103	159.333	52.9182	-1.53917	-1.09254	-2.07552	0.00382413	0.0691333	0.00268988
RSc2176	tISrso5	isrso5-transposase protein	2	7	58	40	16	24.6	23.7023	2	8	28	24	30	0	15.3333	13.545	5	57	65	42.3333	32.5781	22	31	52	35	15.3948	0.352369	1.46458	2.22204	0.588764	0.0506452	0.00686071
RSc2178		hypothetical protein	3938	3276	5150	4900	5288	4510.4	868.465	219	158	76	78	63	144	123	61.1817	253	228	236	239	12.7671	277	99	145	173.667	92.3977	-4.78482	-4.27198	-4.22336	1.9116e-08	5.42499e-07	6.60765e-07
RSc2179		hypothetical protein	3426	2587	3969	4185	3704	3574.2	620.951	124	113	61	82	52	117	91.5	30.8204	183	176	163	174	10.1489	190	77	121	129.333	56.959	-4.84957	-4.33661	-4.23265	6.23245e-10	1.51179e-08	1.95244e-08
RSc2180		putative transmembrane protein	6125	2924	6948	7935	5968	5980	1878.79	228	148	132	98	122	189	152.833	47.6924	259	327	279	288.333	34.9476	336	156	236	242.667	90.185	-4.75771	-4.21349	-3.96478	2.19744e-09	6.36074e-08	1.07609e-07
RSc2181		hypothetical protein	5881	4786	7169	6632	5616	6016.8	921.953	225	209	90	101	106	189	153.333	60.8232	269	338	256	287.667	44.0719	324	162	228	238	81.4616	-4.87968	-4.45066	-4.16834	6.23245e-10	1.30715e-08	2.24795e-08
RSc2182		hypothetical protein	3874	3909	6236	5262	3784	4613	1093.65	177	161	59	57	62	126	107	54.7832	211	218	179	202.667	20.7926	341	136	157	211.333	112.784	-5.0579	-4.664	-4.05692	1.85043e-08	3.9657e-07	1.44009e-06
RSc2227		hypothetical protein	2114	602	1562	954	360	1118.4	717.089	3058	802	725	914	1055	369	1153.83	960.915	4725	4636	4572	4644.33	76.8397	5032	5277	1782	4030.33	1950.96	0.880603	1.98501	2.40254	0.0812349	0.00226462	0.000674088
RSc2238		hypothetical protein	665	418	684	208	424	479.8	197.993	1567	3255	3002	2983	2795	4590	3032	967.759	1914	2903	2734	2517	529.006	1024	1732	2541	1765.67	759.06	3.18865	2.25334	2.25866	4.87789e-07	3.79416e-05	3.82278e-05
RSc2261		putative amino-acid-binding periplasmic (PBP) ABC transporter protein	8580	11948	4669	3856	14672	8745	4634.97	12204	5315	1061	1010	828	4518	4156	4399.92	33089	3604	3105	13266	17169	4200	747	1233	2060	1869.16	-1.15613	-0.325784	-2.05568	0.116429	0.73225	0.0326746
RSc2279		signal peptide protein	17560	18717	11776	20028	14056	16427.4	3418.64	3010	3220	854	815	825	3222	1991	1272.75	1803	2698	5578	3359.67	1972.56	1027	825	793	881.667	126.875	-2.86	-2.33383	-3.77272	2.50883e-05	0.00111264	2.34977e-05
RSc2280		signal peptide protein	11396	20861	21138	5422	10112	13785.8	6951.16	13139	11078	3199	2022	1939	4509	5981	4881.27	28676	5800	5683	13386.3	13241.4	2688	1600	1510	1932.67	655.684	-0.962157	-0.800949	-2.88265	0.0864289	0.256963	0.000881711
RSc2371		putative lipoprotein	180	474	542	307	816	463.8	242.586	45	91	70	49	69	99	70.5	21.6679	119	140	134	131	10.8167	36	42	49	42.3333	6.50641	-2.1629	-1.52539	-2.61276	8.63389e-06	0.00119844	1.73388e-05
RSc2372		formate dehydrogenase iron-sulfur subunit	478	1700	1457	844	2504	1396.6	786.007	159	362	186	153	150	576	264.333	172.843	393	360	313	355.333	40.2036	125	131	144	133.333	9.71253	-2.10492	-1.67321	-2.56479	0.000220275	0.00645054	0.000346463
RSc2373		formate dehydrogenase large subunit	2183	9657	7062	3873	14472	7449.4	4869.96	432	1396	955	757	724	4140	1400.67	1379.35	1885	2099	1876	1953.33	126.231	399	718	695	604	177.907	-2.34587	-1.42885	-2.7047	7.43098e-05	0.0142286	0.000182568
RSc2374		putative transmembrane protein	139	1189	514	281	1160	656.6	491.473	64	244	64	46	51	594	177.167	217.694	147	214	317	226	85.6329	23	40	33	32	8.544	-2.11171	-1.12401	-3.48324	0.00126023	0.0988912	0.000259603
RSc2375		hypothetical protein	419	454	701	288	232	418.8	182.263	33	169	109	84	99	99	98.8333	43.774	328	277	272	292.333	30.9892	28	116	78	74	44.1362	-1.49924	-0.591062	-2.20577	0.00216328	0.239986	0.000675922
RSc2411		transcription regulator protein	979	3879	658	621	1304	1488.2	1364.77	697	1845	283	235	240	2286	931	906.419	1296	585	539	806.667	424.399	211	206	198	205	6.55744	-0.789301	-0.78845	-2.25052	0.140482	0.242951	0.00398479
RSc2499		putative multidrug resistance protein	4925	1048	555	916	88	1506.4	1946.96	74	122	74	61	89	45	77.5	26.3268	123	132	110	121.667	11.0604	142	86	99	109	29.3087	-2.50373	-3.31952	-3.00634	0.00860751	0.00397229	0.00676173
RSc2500		hypothetical protein	5998	4784	3406	3580	3384	4230.4	1145.64	1238	711	416	391	322	216	549	375.775	1308	855	820	994.333	272.206	811	490	563	621.333	168.263	-2.363	-2.32063	-2.42929	2.78015e-08	3.51344e-07	2.31177e-07
RSc2508		hypothetical protein	55789	76385	39143	48676	45744	53147.4	14299.4	231	374	197	168	149	387	251	104.148	871	1402	1270	1181	276.462	3249	773	1202	1741.33	1323.18	-7.37848	-5.60445	-4.48528	2.88827e-09	2.83547e-07	2.00015e-06
RSc2509		hypothetical protein	9753	836	1301	1337	664	2778.2	3909.89	335	154	140	119	125	36	151.5	98.9035	374	235	245	284.667	77.5263	371	273	247	297	65.3911	-2.75105	-2.91779	-2.23348	4.65759e-05	0.000221033	0.00160544
RSc2645	hutG	arginase	903	983	770	648	672	795.2	145.233	241	420	153	199	183	63	209.833	118.97	258	452	353	354.333	97.0069	138	118	170	142	26.2298	-1.24407	-1.32803	-2.03377	4.28059e-06	1.84797e-05	2.89592e-07
RSc2647	hutU	urocanate hydratase	3113	11084	1963	1402	2344	3981.2	4019	1122	2365	480	493	492	954	984.333	729.968	1527	892	840	1086.33	382.513	848	449	402	566.333	245.06	-1.40216	-1.84248	-2.27065	0.00900178	0.00766827	0.00210448
RSc2662		hypothetical protein	13866	22815	12134	13648	20752	16643	4795.58	4067	2370	1412	1326	1308	4590	2512.17	1471.22	4556	3376	2951	3627.67	831.57	3357	2782	2515	2884.67	430.286	-2.5165	-2.28656	-2.0483	4.35272e-06	9.20797e-05	0.000222449
RSc2728		hypothetical protein	1672	1186	1978	1176	920	1386.4	428.228	11191	2467	2055	2206	2543	1134	3599.33	3753.28	12339	15500	14694	14177.7	1642.54	6951	12534	3685	7723.33	4474.77	1.9457	3.11386	2.8369	0.00111365	6.27175e-05	0.000184103
RSc2729		putative ferrichrome-iron receptor protein	5195	2428	4424	2885	2160	3418.4	1324.44	30300	6373	4791	5169	6221	3096	9325	10343.4	33350	40532	37591	37157.7	3610.56	19265	35202	10730	21732.3	12421.2	1.96809	3.24758	3.07985	0.000984578	4.39582e-05	9.20864e-05
RSc2861	fruB	multiphosphoryl transfer protein	4486	3910	3459	5946	3968	4353.8	961.645	1268	1972	1322	1062	1131	1134	1314.83	336.016	2807	3960	3667	3478	599.285	555	576	872	667.667	177.269	-1.12634	-0.286556	-2.10261	5.79978e-05	0.258423	1.20224e-06
RSc2862	fruK	1-phosphofructokinase protein	1184	652	1229	2025	1080	1234	497.656	244	475	311	281	263	324	316.333	83.1713	662	735	669	688.667	40.2782	169	137	153	153	16	-1.31982	-0.631719	-2.21756	0.000178718	0.0632692	1.33033e-05
RSc2888		hypothetical protein	4500	3210	2461	1455	3488	3022.8	1140.96	549	1074	577	557	597	990	724	240.628	713	932	921	855.333	123.387	485	515	477	492.333	20.0333	-1.54368	-1.90068	-2.13318	2.61003e-05	2.88708e-05	9.81209e-06
RSc2894		hypothetical protein	107	52	164	145	56	104.8	50.7316	108	262	393	308	332	891	382.333	267.078	190	777	671	546	312.827	201	150	1143	498	559.168	2.02607	2.48309	2.48044	0.000707802	0.000415425	0.000372459
RSc2895		putative signal peptide protein	145	69	131	126	120	118.2	29.0121	97	267	310	287	289	738	331.333	213.842	162	696	596	484.667	283.876	174	132	924	410	445.632	1.56833	2.03927	2.0515	0.00452292	0.00213482	0.00199847
RSc2911		hypothetical protein	2766	5617	3025	2425	5488	3864.2	1556.49	1178	1065	341	274	237	1143	706.333	465.283	1703	597	510	936.667	665.088	581	332	344	419	140.424	-2.31144	-2.3289	-2.85032	0.000378689	0.00224658	0.000513178
RSc2912		hypothetical protein	1668	1666	1303	1226	2328	1638.2	435.819	478	348	141	112	96	513	281.333	189.477	705	246	207	386	276.949	276	131	162	189.667	76.3566	-2.43981	-2.37709	-2.73332	3.81308e-05	0.00037015	0.000120444
RSc2921	ggt2	gamma-glutamyltranspeptidase precursor	3730	2326	4867	6555	7880	5071.6	2206.11	153	153	153	118	115	144	139.333	18.0518	200	346	276	274	73.0205	374	173	169	238.667	117.219	-4.47594	-3.83707	-3.45338	6.73008e-08	3.35376e-06	8.78821e-06
RSc2923		putative transmembrane sensor histidine kinase transcription regulator protein	2289	1672	2904	3073	2016	2390.8	590.822	232	155	155	121	146	189	166.333	38.8621	292	303	256	283.667	24.5832	251	226	214	230.333	18.8768	-3.30637	-3.04216	-2.75256	4.24869e-09	9.33059e-08	2.52226e-07
RSc3010	rpsQ	30S ribosomal protein S17	16930	10953	10517	7015	12520	11587	3600.98	31872	45288	41930	46375	42021	40095	41263.5	5155.73	38408	71553	55372	55111	16574	16518	41111	45568	34399	15644.9	2.45699	2.15937	2.02931	4.51995e-06	4.96692e-05	9.55904e-05
RSc3011	rpmC	50S ribosomal protein L29	17373	14001	12029	8129	15752	13456.8	3582.07	34036	55856	49472	55275	50053	64233	51487.5	10065.3	41301	87425	69765	66163.7	23271.9	19342	49895	52862	40699.7	18555.7	2.46248	2.20502	2.05189	3.06369e-06	2.90189e-05	6.0658e-05
RSc3021	tuf1	probable elongation factor tu (ef-tu protein)	6415	6767	34918	25542	8816	16491.6	13004.4	17822	31426	84950	83442	76194	44595	56404.8	28946.5	15001	140842	113816	89886.3	66245.5	44884	75939	71357	64060	16764.2	2.53898	2.73988	3.27154	0.00026846	0.000479868	9.63221e-05
RSc3041	tuf2	probable elongation factor tu (ef-tu protein)	10953	20070	38373	28797	15200	22678.6	10999.7	16944	25443	78468	78392	71533	38682	51577	27889.5	22867	132206	106537	87203.3	57176	48896	80619	77251	68922	17424.6	1.81969	1.97218	2.55364	0.000718286	0.000999184	0.000117704
RSc3060		transporter transmembrane protein	1856	319	521	234	144	614.8	707.731	976	3121	4036	3596	4097	2286	3018.67	1204.23	2276	5247	5005	4176	1649.89	450	2610	4054	2371.33	1813.82	3.62939	2.80465	2.5523	0.00194876	0.013806	0.0263718
RSc3070	gstL	glutathione S-transferase protein	2426	3871	3118	3026	4048	3297.8	662.872	381	441	185	176	173	747	350.5	226.132	391	510	507	469.333	67.8552	446	288	354	362.667	79.3557	-3.12265	-2.86271	-2.63861	1.46176e-07	3.94956e-06	8.7787e-06
RSc3074		hypothetical protein	48	12	71	35	32	39.6	21.7784	166	200	310	267	292	360	265.833	71.8399	211	362	328	300.333	79.2107	97	39	319	151.667	147.788	3.33524	3.23035	2.27835	1.65432e-06	8.13999e-06	0.000205193
RSc3120		hypothetical protein	7863	9819	751	1373	840	4129.2	4362.99	43	80	22	13	21	18	32.8333	25.2936	50	70	76	65.3333	13.6137	97	28	32	52.3333	38.7341	-5.90657	-5.77281	-5.81456	3.46991e-06	4.7228e-05	3.79626e-05
RSc3121		hypothetical protein	2329	4947	440	716	216	1729.6	1980.68	5	40	13	7	13	9	14.5	12.8957	22	31	33	28.6667	5.85947	35	13	14	20.6667	12.4231	-5.74852	-5.78475	-5.76627	1.27104e-05	8.25166e-05	8.15939e-05
RSc3128	exaC	putative NAD+ dependent acetaldehyde dehydrogenase oxidoreductase protein	8743	12788	8649	15865	15816	12372.2	3580	2364	10537	1825	2235	2591	3384	3822.67	3329.59	1632	3921	3482	3011.67	1214.82	1248	1361	2449	1686	663.189	-1.30982	-1.95706	-2.1324	0.00309407	0.000870673	0.000467147
RSc3144		hypothetical protein	4280	4821	6797	7831	2928	5331.4	1970.93	232	175	169	163	151	63	158.833	54.7373	262	528	509	433	148.395	617	291	314	407.333	181.94	-4.26463	-3.63073	-3.07747	3.13004e-08	1.46443e-06	7.28758e-06
RSc3146		Type I periplasmic binding domain of uncharacterized extracellular ligand-binding proteins	2436	1608	1783	1381	1712	1784	394.865	102	78	58	29	36	63	61	26.9518	134	104	99	112.333	18.9297	200	73	69	114	74.505	-4.41525	-4.20518	-3.69618	1.73425e-09	2.62015e-08	7.95261e-08
RSc3151		putative transmembrane protein	27758	20761	25744	37388	38584	30047	7693.44	1011	675	405	349	320	693	575.5	267.962	1038	957	861	952	88.6059	1308	664	649	873.667	376.218	-5.25163	-4.90402	-4.50158	5.06242e-09	1.02152e-07	2.20916e-07
RSc3153		hypothetical protein	11230	7306	10991	8743	14288	10511.6	2665.1	498	462	468	365	379	396	428	54.8635	713	799	752	754.667	43.062	1252	871	705	942.667	280.454	-3.99106	-3.73928	-2.82785	1.29086e-09	2.2454e-08	2.67084e-07
RSc3190		hypothetical protein	47	19	254	153	24	99.4	102.065	11	17	109	94	89	0	53.3333	48.9517	9	280	250	179.667	148.561	130	139	252	173.667	67.9877	0.193024	1.4092	2.21642	0.84322	0.192618	0.0344118
RSc3229		putative bacteriophage-related protein	30	20	183	100	32	73	69.2243	26	16	84	86	76	18	51	34.287	36	159	144	113	67.1044	109	104	132	115	14.9332	0.469185	1.23612	2.05722	0.456312	0.0957641	0.0088182
RSc3230		conserved hypothetical protein	8	8	25	27	8	15.2	9.88433	4	4	11	16	8	9	8.66667	4.54606	12	43	20	25	16.0935	38	38	19	31.6667	10.9697	-0.192724	0.997165	2.1042	0.760655	0.128457	0.00348912
RSc3270		hypothetical protein	4514	6346	7949	8639	5256	6540.8	1745.14	1419	1174	425	420	278	576	715.333	466.414	2634	770	729	1377.67	1088.21	1924	1422	530	1292	706.034	-2.87136	-2.62233	-2.08741	0.000123173	0.00176001	0.00691682
RSc3278		hypothetical protein	719	629	554	497	880	655.8	150.465	204	146	82	74	78	216	133.333	65.1235	240	153	139	177.333	54.7205	168	100	76	114.667	47.7214	-2.00537	-1.97839	-2.05183	2.51611e-06	2.56509e-05	1.98978e-05
RSc3279	relE	hypothetical protein	478	808	521	460	816	616.6	179.769	220	198	71	55	65	261	145	91.5052	254	148	135	179	65.2763	149	99	63	103.667	43.1895	-1.96708	-1.94579	-2.19506	0.000181159	0.00116484	0.000510963
RSc3286	solI	autoinducer synthesis protein SOLI	899	1352	2099	2202	1744	1659.2	540.26	130	159	153	129	144	108	137.167	18.6699	195	247	286	242.667	45.6545	140	182	172	164.667	21.9393	-2.90904	-2.59182	-2.54143	1.66405e-08	5.1131e-07	6.68794e-07
RSc3287	solR	transcriptional activator SOLR transcription regulator protein	2065	1086	1724	1511	1576	1592.4	354.967	150	77	55	69	56	45	75.3333	38.2762	144	172	127	147.667	22.723	320	133	132	195	108.254	-3.79754	-3.44092	-2.57161	3.42668e-09	8.42624e-08	1.32095e-06
RSc3288	lecM	probable sugar-binding lectin protein	24221	39380	32104	56698	59224	42325.4	15273	78	65	33	34	32	72	52.3333	21.5839	102	103	81	95.3333	12.4231	220	65	84	123	84.5399	-9.21551	-8.61828	-7.71187	1.63603e-09	2.94047e-08	6.50649e-08
RSc3292		hypothetical protein	4538	2576	3031	2972	3232	3269.8	747.802	67	32	33	26	25	9	32	19.1833	89	71	65	75	12.49	168	68	37	91	68.4617	-5.97527	-5.52468	-4.79298	4.738e-10	7.71289e-09	2.50369e-08
RSc3315		putative prolin-rich transmembrane protein	11783	18385	8570	5143	14536	11683.4	5136.36	7215	4010	1123	708	574	2259	2648.17	2578.94	11123	2465	2271	5286.33	5055.63	1326	735	496	852.333	427.259	-2.05184	-1.80536	-3.72569	0.00210499	0.0186274	0.000164164
RSc3370		hypothetical protein	1455	1633	2123	2012	2168	1878.2	316.637	121	176	113	81	78	90	109.833	36.7446	169	307	291	255.667	75.4807	203	141	145	163	34.6987	-3.50697	-2.90406	-2.89625	1.82846e-08	1.08337e-06	1.23059e-06
RSc3375		hypothetical protein	825	793	895	868	1688	1013.8	378.918	129	78	52	43	35	99	72.6667	36.3905	191	134	125	150	35.7911	156	103	101	120	31.1929	-3.35758	-2.7	-2.44549	5.75146e-07	3.89682e-05	9.39644e-05
RSc3376		putative signal peptide protein	8771	5332	10039	9189	17376	10141.4	4423.38	1003	752	474	412	355	1224	703.333	352.723	2313	1109	1049	1490.33	713.082	1643	839	875	1119	454.154	-3.46428	-2.67958	-2.49228	6.76503e-07	6.99252e-05	0.000128414
RSc3377		hypothetical protein	5663	5241	5992	4939	17216	7810.2	5273.28	709	545	188	163	158	1215	496.333	420.649	1620	538	486	881.333	640.232	778	336	343	485.667	253.192	-3.89098	-3.14645	-3.36964	6.31324e-06	0.000319508	0.000186321
RSc3378		hypothetical protein	13930	8931	17333	17274	31656	17824.8	8457.49	1498	942	590	524	480	1665	949.833	518.376	3000	1504	1331	1945	917.742	2032	888	911	1277	653.95	-3.86042	-3.0759	-3.10661	7.27316e-07	5.6898e-05	5.36769e-05
RSc3412	cheD4	putative methyl-accepting chemotaxis I (serine chemoreceptor) transmembrane protein	608	530	605	416	416	515	95.6243	4238	5393	4160	4612	5494	12312	6034.83	3126.51	2280	6466	5275	4673.67	2156.81	1221	783	3429	1811	1418.24	3.78642	3.02623	2.13768	5.14299e-08	1.32095e-06	4.59295e-05
RSp0024		hypothetical protein	915	2408	598	513	1472	1181.2	782.157	448	591	123	108	121	423	302.333	210.673	544	295	251	363.333	158.001	250	146	152	182.667	58.3895	-1.67346	-1.76829	-2.18325	0.00268322	0.00839428	0.00229998
RSp0100		putative ferrisiderophore receptor protein	1260	252	2412	2263	1568	1551	868.999	8839	9454	7471	8986	7798	5742	8048.33	1356.13	3051	11286	10233	8190	4481.54	3069	3085	5668	3940.67	1495.94	3.26244	2.83513	2.29968	4.37725e-05	0.000537844	0.0020927
RSp0107		putative transport transmembrane protein	4513	11590	3631	2437	1368	4707.8	4027.19	262	2619	262	235	210	306	649	965.63	428	467	461	452	21	615	342	371	442.667	149.948	-2.54016	-3.51533	-2.93868	0.000126367	7.98402e-05	0.000329361
RSp0116		putative lipoprotein	872	1288	2498	1627	3976	2052.2	1230.59	59	78	63	59	60	36	59.1667	13.4672	79	112	111	100.667	18.7705	107	88	105	100	10.4403	-4.23874	-3.96013	-3.33096	2.80126e-08	5.8183e-07	2.98615e-06
RSp0118		hypothetical protein	2801	2090	2623	2526	1880	2384	384.586	118	96	85	78	78	45	83.3333	24.0472	120	215	199	178	50.8626	258	156	178	197.333	53.6781	-4.14993	-3.80985	-3.08559	2.6899e-10	5.00506e-09	3.1259e-08
RSp0119		hypothetical protein	3248	1157	728	498	656	1257.4	1139.21	305	1143	189	265	236	216	392.333	369.924	571	417	368	452	105.929	194	125	148	155.667	35.1331	-0.855011	-1.6071	-2.56975	0.0538107	0.00607537	0.000246869
RSp0120	acnA2	aconitate hydratase	8916	3653	1894	1251	3368	3816.4	3021.2	883	4032	385	483	419	1278	1246.67	1407.27	1527	852	723	1034	431.795	785	320	357	487.333	258.45	-1.17771	-2.03789	-2.58904	0.0300332	0.00455045	0.000953974
RSp0121	prpC	methylcitrate synthase	6880	7427	2699	1903	7064	5194.6	2663.71	1807	6126	445	497	503	2781	2026.5	2217.43	2432	797	787	1338.67	946.868	1351	223	227	600.333	650.099	-1.3166	-2.16952	-2.95936	0.0478156	0.0135358	0.00249503
RSp0122	prpB	2-methylisocitrate lyase	2719	5858	2828	2070	5272	3749.4	1695.26	1473	3138	492	563	550	2142	1393	1079.24	2325	958	837	1373.33	826.385	1486	333	336	718.333	664.821	-1.30816	-1.65995	-2.09731	0.0307801	0.0309416	0.0108819
RSp0128		hypothetical protein	5953	5133	5995	4649	5984	5542.8	619.318	875	672	443	421	361	1044	636	277.121	1309	1222	1087	1206	111.862	1767	664	708	1046.33	624.503	-2.83771	-2.325	-2.01997	1.01033e-07	7.74735e-06	3.13328e-05
RSp0138	pme	putative pectinesterase	45305	21199	23217	23124	34760	29521	10325.9	818	796	310	305	344	900	578.833	286.326	670	1118	1070	952.667	245.97	2645	611	577	1277.67	1184.27	-5.33873	-4.87798	-4.20868	2.52241e-08	6.87452e-07	2.46604e-06
RSp0150		general secretion pathway GSPG-like transmembrane protein	36	41	95	83	56	62.2	25.8979	32	43	49	47	32	117	53.3333	32.0292	36	64	82	60.6667	23.1805	178	158	121	152.333	28.9194	0.00572762	0.0781394	2.18033	0.987447	0.854846	3.74074e-05
RSp0162	egl	endoglucanase precursor (endo-1,4-BETA- glucanase) protein	5895	6579	5680	5471	9496	6624.2	1658.49	155	344	157	187	181	414	239.667	110.901	195	473	469	379	159.361	508	274	208	330	157.645	-4.46937	-4.06032	-3.59744	2.51826e-08	6.93976e-07	2.14791e-06
RSp0169		putative transmembrane protein	75832	120180	59172	104008	58136	83465.6	27658.5	210	325	165	177	153	405	239.167	102.478	286	472	447	401.667	100.947	793	259	331	461	289.765	-8.11045	-7.71377	-6.92027	8.77028e-10	1.36893e-08	2.9281e-08
RSp0172		hypothetical protein	8603	9444	6217	7525	6736	7705	1324.39	72	54	33	40	32	45	46	15.1129	100	80	84	88	10.583	109	65	73	82.3333	23.4379	-6.8781	-6.53719	-6.08278	8.14753e-12	1.26368e-10	2.21323e-10
RSp0173		putative NIFS-like protein	8500	6717	6739	8752	6952	7532	1006.84	58	42	33	33	33	18	36.1667	13.1972	110	96	99	101.667	7.37111	126	51	74	83.6667	38.4231	-7.02969	-6.21261	-5.96944	5.03586e-12	1.04021e-10	1.26368e-10
RSp0174		methyltransferase protein	9120	8478	8329	10137	6152	8443.2	1465.51	112	59	54	55	55	45	63.3333	24.2872	151	121	113	128.333	20.0333	146	47	83	92	50.1099	-6.46452	-6.12886	-6.09627	1.04021e-10	1.44545e-09	1.57005e-09
RSp0176		hypothetical protein	1902	2100	1792	1285	1672	1750.2	304.005	187	213	90	99	95	306	165	86.6603	217	311	269	265.667	47.0886	299	169	241	236.333	65.1255	-3.19257	-2.89113	-2.47445	2.82314e-09	6.85347e-08	3.17371e-07
RSp0177		hypothetical protein	7115	6269	8939	6645	6656	7124.8	1057.57	1274	1084	607	586	599	1512	943.667	402.959	1374	1449	1265	1362.67	92.5221	1646	908	1216	1256.67	370.677	-2.61432	-2.51091	-2.06827	1.9365e-08	2.85882e-07	2.00529e-06
RSp0178		hypothetical protein	17089	13156	17565	16607	15392	15961.8	1764.53	2280	1197	824	900	872	522	1099.17	617.098	1271	2296	1987	1851.33	525.795	2562	1043	1476	1693.67	782.544	-3.24381	-3.14343	-2.7794	8.55407e-08	1.40619e-06	4.57582e-06
RSp0179		hypothetical protein	8354	6031	6773	6610	6568	6867.2	876.691	1052	611	366	436	382	279	521	282.558	589	968	876	811	197.684	1186	482	777	815	353.535	-3.12558	-3.13563	-2.64379	3.35609e-08	3.81877e-07	1.95588e-06
RSp0211		hypothetical protein	695	1008	1198	1342	1608	1170.2	344.268	38	41	40	43	57	27	41	9.65401	58	100	92	83.3333	22.301	78	48	48	58	17.3205	-4.14747	-3.57455	-3.42768	3.65196e-09	1.31235e-07	2.387e-07
RSp0212		dioxygenase signal peptide protein	2091	1302	2070	2517	2408	2077.6	475.402	315	222	189	153	151	216	207.667	60.5695	392	377	335	368	29.5466	310	280	295	295	15	-2.76246	-2.41011	-2.14693	3.00195e-08	1.21522e-06	3.84625e-06
RSp0220		two-component transmembrane sensor histidine kinase transcription regulator protein	1549	1399	1128	1350	1040	1293.2	206.915	129	150	76	63	75	63	92.6667	37.3024	214	209	177	200	20.0749	165	160	139	154.667	13.7961	-3.21222	-2.80711	-2.60551	1.58532e-10	4.0869e-09	8.36683e-09
RSp0255		methyl-accepting chemotaxis transducer transmembrane protein	451	133	203	155	120	212.4	137.072	654	1854	1779	1706	2079	1962	1672.33	516.101	944	2813	2536	2097.67	1008.66	340	260	1698	766	808.126	3.622	3.24632	2.04686	7.24898e-05	0.000412738	0.0110873
RSp0261		putative transmembrane protein	11248	7903	22289	16406	10552	13679.6	5714.43	685	347	341	310	270	378	388.5	149.804	609	1490	1402	1167	485.241	1371	517	1000	962.667	428.222	-4.5377	-3.50973	-3.27352	6.36074e-08	7.76141e-06	1.43645e-05
RSp0275		hydrolase transmembrane protein	10785	5963	12506	28011	17864	15025.8	8413.37	1165	1828	1403	1341	1403	1242	1397	231.006	1168	3482	3122	2590.67	1245.14	978	762	1075	938.333	160.226	-2.62692	-2.08658	-2.91224	4.91043e-06	0.000328739	1.93432e-05
RSp0277	treA	periplasmic alpha,alpha-trehalase signal peptide protein	10146	11554	8487	13587	15040	11762.8	2619.94	163	166	69	60	73	162	115.5	52.9481	148	229	206	194.333	41.7413	357	150	203	236.667	107.528	-6.29108	-5.84616	-5.012	2.19744e-09	4.26232e-08	1.44156e-07
RSp0306		hypothetical protein	1281	424	399	446	168	543.6	427.075	1171	711	351	330	369	117	508.167	376.646	1600	1030	910	1180	368.646	2897	1782	620	1766.33	1138.58	0.800566	0.997233	2.00191	0.0149247	0.0100205	4.1827e-05
RSp0319		metal-transporting P-type ATPase transmembrane protein	1245	1261	932	760	432	926	348.43	78	1069	616	498	416	369	507.667	328.381	113	200	177	163.333	45.0814	123	111	243	159	72.9932	-0.258088	-2.75627	-2.21365	0.630542	0.000667087	0.00298969
RSp0338	epsR	negative regulator of exopolysaccharide production transcription regulator protein	3155	2136	4313	2937	1848	2877.8	968.362	141	182	163	149	116	423	195.667	113.532	216	308	371	298.333	77.9508	719	360	301	460	226.232	-3.65127	-3.36129	-2.09346	3.07152e-08	7.40352e-07	5.87023e-05
RSp0339	flgN	flagella synthesis protein FLGN	485	391	633	540	344	478.6	115.587	2123	4094	2471	2293	2819	5202	3167	1221.47	2646	3971	3832	3483	728.187	1085	659	3461	1735	1509.86	3.10393	2.82671	2.17545	1.04247e-07	8.89477e-07	1.48679e-05
RSp0341	flgA	flagellar basal body P-ring biosynthesis protein FlgA	881	268	1677	2262	1656	1348.8	778.297	1758	2108	3496	3444	3261	2403	2745	750.435	4417	6902	6504	5941	1334.74	1964	1484	6388	3278.67	2703.44	1.86609	2.95329	2.26714	0.000107433	6.375e-06	6.77397e-05
RSp0342	flgB	flagellar basal-body rod protein FlgB	803	438	1499	1554	3704	1599.6	1267.34	2036	4303	3958	3493	3311	12582	4947.17	3819.7	6894	7050	6110	6684.67	503.751	3386	2193	10326	5301.67	4391.9	2.08329	2.93319	2.81384	0.000233169	3.91127e-05	5.43898e-05
RSp0343	flgC	flagellar basal-body rod protein FlgC	686	488	1895	1834	3080	1596.6	1049.29	2277	6166	4705	4157	4188	23238	7455.17	7831.84	6173	8584	7509	7422	1207.85	4300	1867	11339	5835.33	4919.11	2.3214	2.96624	2.86807	0.000134367	5.32419e-05	6.85084e-05
RSp0344	flgD	basal-body rod modification protein FlgD	1196	809	2839	2584	4400	2365.6	1431.92	4302	9657	7824	7301	6933	30879	11149.3	9818.53	9139	13432	11307	11292.7	2146.54	5923	2350	15007	7760	6525.4	2.44334	2.90056	2.61161	4.17637e-05	3.09928e-05	7.91748e-05
RSp0345	flgE	flagellar hook protein FlgE	3419	2724	6977	6669	10456	6049	3108.04	17007	27785	20910	19827	19525	38205	23876.5	7898.18	21712	37259	31626	30199	7871.12	15813	6991	39805	20869.7	16981.4	2.55859	2.77393	2.5698	7.55479e-06	1.3073e-05	2.78136e-05
RSp0346	flgF	flagellar basal-body rod protein FlgF	1651	988	2819	2744	3824	2405.2	1104.12	6392	10559	8493	7989	7831	13959	9203.83	2691.48	8068	15205	13218	12163.7	3683.46	6234	2565	15124	7974.33	6457.84	2.50834	2.74865	2.45616	7.36487e-06	1.17902e-05	3.41188e-05
RSp0347	flgG	flagellar basal-body rod protein FlgG	1238	760	2241	2296	3400	1987	1027.51	5524	8491	7357	6979	6761	12294	7901	2355.52	6982	12432	10821	10078.3	2799.87	4933	2069	11575	6192.33	4876.52	2.5963	2.84733	2.45863	5.58648e-06	8.79491e-06	3.52841e-05
RSp0348	flgH	flagellar L-ring protein precursor	578	423	1129	1237	1152	903.8	374.384	1710	4263	3120	3183	3060	5976	3552	1437.99	2807	5361	4748	4305.33	1333.3	1763	882	4845	2496.67	2080.88	2.42303	2.61444	2.17332	4.08134e-06	7.55209e-06	4.61422e-05
RSp0349	flgI	flagellar basal body P-ring protein	621	457	1279	1394	792	908.6	410.202	1736	4183	2783	2809	2671	4500	3113.67	1035.52	2916	4752	4162	3943.33	937.329	1631	857	5168	2552	2298.34	2.31433	2.4109	2.05222	7.99396e-06	2.06547e-05	9.60027e-05
RSp0351	flgK	flagellar hook-associated protein FlgK	313	372	848	742	528	560.6	231	4507	7856	6274	6776	7824	12042	7546.5	2523.24	3347	9668	9053	7356	3485.49	1200	781	4647	2209.33	2121.45	4.21719	3.88409	2.50134	6.83091e-09	3.72929e-08	3.47164e-06
RSp0352	flgL	flagellar hook-associated protein 3	240	240	646	595	496	443.4	193.351	2885	5322	4614	4921	5707	8307	5292.67	1769.42	1906	7379	6769	5351.33	2999.29	1103	667	4570	2113.33	2138.68	4.06322	3.8337	2.83392	3.26152e-08	1.63636e-07	3.54888e-06
RSp0372		hypothetical protein	196	75	296	85	112	152.8	93.122	81	190	194	166	165	171	161.167	41.1603	175	279	249	234.333	53.5288	696	449	444	529.667	144.071	0.800165	0.608593	2.41507	0.0764956	0.241169	0.000199413
RSp0374	fliQ	flagellar biosynthesis protein FliQ	131	68	297	180	136	162.4	85.178	141	613	596	462	533	531	479.333	174.24	479	810	724	671	171.747	196	213	1230	546.333	592.134	2.14071	2.32157	2.05011	0.00010219	0.000162046	0.00046186
RSp0375	fliP	flagellar biosynthesis protein FliP	171	39	299	178	160	169.4	92.1483	111	653	681	574	627	711	559.5	224.667	590	935	835	786.667	177.506	248	216	1475	646.333	717.825	2.31211	2.6173	2.28296	0.000914712	0.000925962	0.0023669
RSp0376	fliO	flagellar FLIO transmembrane protein	142	52	353	273	296	223.2	123.015	142	662	972	899	857	612	690.667	302.742	762	1289	1236	1095.67	290.176	280	246	2010	845.333	1008.77	2.30077	2.99785	2.44988	0.000220398	7.01902e-05	0.000381108
RSp0377	fliN	flagellar motor switch protein FliN	459	300	982	736	952	685.8	300.581	608	3297	2768	2523	2344	10980	3753.33	3655.05	2929	3650	3580	3386.33	397.606	743	809	5544	2365.33	2753	2.34691	2.74629	2.16753	8.04076e-05	6.20754e-05	0.000521842
RSp0378	fliM	flagellar motor switch protein FliM	631	348	1361	1112	1448	980	475.088	790	3611	3448	3054	2908	12159	4328.33	3969.13	5506	4977	4631	5038	440.678	1480	1943	9752	4391.67	4647.95	2.15652	2.96872	2.7315	0.000201745	3.9934e-05	8.16719e-05
RSp0379	fliL	flagellar basal body-associated protein FliL	296	150	336	271	864	383.4	277.476	462	2367	1046	951	1166	2295	1381.17	774.016	3205	2025	1601	2277	831.163	741	904	4528	2057.67	2140.92	2.44787	3.1426	3.16369	0.000756207	0.000276645	0.000288433
RSp0382	fliC	flagellin protein	1779	5836	4238	3236	4832	3984.2	1552.02	53250	188286	65137	70517	87735	267318	122040	86366.3	23230	105656	98102	75662.7	45564.8	6782	5546	34208	15512	16203	5.07438	4.09916	2.45258	4.89824e-08	8.36328e-07	0.000144832
RSp0383	fliD	flagellar hook-associated protein 2	496	568	879	680	448	614.2	171.884	5866	11665	8600	9056	10666	27900	12292.2	7899.91	3928	12912	12111	9650.33	4971.84	1508	902	7159	3189.67	3450.87	4.47638	3.87199	2.61768	4.35443e-08	4.06157e-07	2.33811e-05
RSp0387		hypothetical protein	234	56	365	302	280	247.4	116.926	626	1040	1052	834	941	720	868.833	173.429	1291	1514	1417	1407.33	111.814	608	329	2005	980.667	898	2.63092	2.97586	2.56107	2.02294e-05	2.34109e-05	8.46434e-05
RSp0388		hypothetical protein	638	356	1536	1132	1400	1012.4	502.427	2570	6739	4619	4308	4212	8073	5086.83	1978.49	5737	6934	6559	6410	612.252	2698	1506	7829	4011	3359.77	2.89006	3.10448	2.65651	3.82454e-06	6.73438e-06	2.8316e-05
RSp0389	fliE	flagellar hook-basal body protein FliE	847	586	1193	1321	1688	1127	426.554	4168	6590	3810	3323	3175	8073	4856.5	2004.95	7204	6878	6224	6768.67	499.064	4265	2302	10480	5682.33	4269.26	2.57724	2.86294	2.96949	6.8206e-06	9.0619e-06	6.64587e-06
RSp0390	fliF	flagellar M-ring transmembrane protein	1092	564	2635	2805	2648	1948.8	1042.19	5913	6659	6429	6041	5703	8451	6532.67	1002.08	11878	10568	9941	10795.7	988.365	5619	3949	16012	8526.67	6536.05	2.49661	3.09221	2.98002	1.03928e-05	5.32531e-06	6.7747e-06
RSp0391	fliG	flagellar motor switch protein G	839	413	1747	1798	1848	1329	660.152	3647	5558	4167	4061	4001	6597	4671.83	1150.64	7821	7324	6626	7257	600.311	3817	1933	9280	5010	3816.02	2.4945	2.98849	2.70147	1.50391e-05	1.01838e-05	2.47575e-05
RSp0392	fliH	flagellar assembly protein H	368	243	1499	1636	624	874	649.609	1466	3445	3254	3175	3213	2403	2826	757.158	2788	5529	5060	4459	1466.01	2134	1105	6054	3097.67	2611.44	2.64343	3.04738	2.76458	2.0409e-05	1.95067e-05	4.31927e-05
RSp0393	fliI	flagellum-specific ATP synthase	484	241	1041	1173	584	704.6	390.736	1530	2945	2364	2379	2460	1602	2213.33	545.344	2822	3725	3603	3383.33	489.941	1287	780	4266	2111	1883.42	2.50738	2.73129	2.23938	5.45459e-06	8.79765e-06	5.63475e-05
RSp0394	fliJ	flagellar protein	287	250	371	370	400	335.6	63.7832	1351	2046	1258	1340	1418	2187	1600	405.752	1958	2215	2141	2104.67	132.296	1176	440	2770	1462	1191.04	2.71857	2.76698	2.61168	7.71154e-07	2.43257e-06	5.20373e-06
RSp0395	fliK	flagellar hook-length control protein	500	436	702	898	664	640	181.797	2045	4143	2578	3033	3205	2349	2892.17	747.49	2417	5259	5125	4267	1603.55	1229	659	3164	1684	1313.02	2.81211	2.89315	2.00938	1.78533e-07	4.97723e-07	2.32261e-05
RSp0403		putative signal peptide protein	941	903	241	198	136	483.8	401.982	2500	1502	450	402	392	279	920.833	895.992	2140	939	861	1313.33	716.976	1429	2765	1147	1780.33	864.325	1.68425	1.16625	2.15164	0.000200881	0.00958173	7.66662e-05
RSp0404		hypothetical protein	537	584	225	382	144	374.4	190.941	23	28	17	10	10	9	16.1667	7.93515	65	33	43	47	16.3707	30	30	28	29.3333	1.1547	-3.805	-3.16063	-3.2941	8.74832e-08	4.00985e-06	3.01342e-06
RSp0405		hypothetical protein	1164	2631	1380	2386	960	1704.2	754.083	149	131	84	96	83	117	110	26.8775	256	203	185	214.667	36.9098	152	128	146	142	12.49	-3.35339	-2.97059	-3.00334	2.37183e-07	8.04238e-06	7.45487e-06
RSp0406		hypothetical protein	1221	2674	2133	3392	1968	2277.6	811.201	85	70	65	59	55	63	66.1667	10.553	277	220	187	228	45.5302	138	124	103	121.667	17.6163	-4.47699	-3.19745	-3.53243	3.25638e-08	7.36538e-06	3.16747e-06
RSp0407		hypothetical protein	1547	3706	4065	5048	4968	3866.8	1419.02	117	93	80	81	54	135	93.3333	28.8906	456	393	389	412.667	37.581	617	457	344	472.667	137.173	-4.89194	-3.03958	-2.23706	1.78666e-07	0.000108251	0.00116156
RSp0413		hypothetical protein	414	83	521	424	160	320.4	188.296	4717	780	439	657	594	117	1217.33	1729.62	243	978	927	716	410.423	2882	460	1388	1576.67	1221.97	2.52015	1.57529	2.60485	0.00322067	0.079039	0.00556938
RSp0414		ferric siderophore receptor protein	918	482	2726	2074	1360	1512	898.12	15252	3214	1281	2063	1704	1152	4111	5507.79	556	2507	2277	1780	1066.23	9375	1936	3339	4883.33	3952.65	1.95369	0.499164	2.09107	0.0389943	0.643596	0.0498543
RSp0416		ferric siderophore receptor outer membrane signal peptide protein	3842	897	3205	3117	2288	2669.8	1134.58	63100	11971	5414	7849	6809	6930	17012.2	22688	5943	11341	10325	9203	2868.58	17580	3753	9578	10303.7	6942	3.02454	2.05087	2.2769	0.000186988	0.00842548	0.00373292
RSp0417	cysK2	cysteine synthase A protein	1956	843	1265	3194	1368	1725.2	912.181	272196	7370	3552	6158	4520	5904	49950	108886	7507	9446	7858	8270.33	1033.17	80987	2757	11068	31604	42968.3	3.77562	2.58762	3.43802	0.00384627	0.0400268	0.0107336
RSp0418		ornithine cyclodeaminase protein	1970	865	1436	3122	1344	1747.4	862.758	321120	11027	5887	10901	7550	6147	60438.7	127727	10057	13664	11791	11837.3	1803.95	74990	3629	12797	30472	38825.3	4.33142	3.06095	3.58986	0.000803014	0.0115309	0.0047789
RSp0419		putative siderophore biosynthesis protein	1112	349	875	2040	608	996.8	649.458	139663	7407	4141	8299	5479	1818	27801.2	54849.9	4384	9594	8520	7499.33	2750.88	37186	2133	8002	15773.7	18774.4	4.61519	3.54025	3.86149	0.00026222	0.00327552	0.00176001
RSp0420		multidrug resistance 1 transmembrane protein	484	185	515	1163	304	530.2	378.527	37224	2889	1964	3693	2662	999	8238.5	14228.9	1446	4533	3979	3319.33	1645.83	15074	963	3616	6551	7499.38	4.17018	3.32757	3.7326	0.000367092	0.00373529	0.00169191
RSp0421		siderophore biosynthesis protein	1087	444	799	2410	952	1138.4	750.289	117729	4832	3002	5483	4001	2169	22869.3	46487	4455	7345	6494	6098	1485.14	49646	2385	7556	19862.3	25922.7	3.91226	3.04791	3.84871	0.00141982	0.011272	0.00290783
RSp0422		siderophore biosynthesis protein	1187	461	785	2843	848	1224.8	940.584	118230	4308	2743	5360	3719	2106	22744.3	46792.3	5402	7065	6172	6213	832.258	52081	2116	7392	20529.7	27451.3	3.78145	2.99495	3.77328	0.00168463	0.0117628	0.00316472
RSp0423		aldolase protein	350	141	219	694	184	317.6	224.436	26180	1558	833	1726	1135	684	5352.67	10211.2	1471	2213	1925	1869.67	374.082	12399	482	1768	4883	6540.73	3.88028	3.1129	3.66292	0.000620893	0.00533026	0.00203671
RSp0424	ssd	diaminopimelate decarboxylase protein	600	264	399	1167	272	540.4	375.702	53382	2095	1453	2877	1918	990	10452.5	21040.7	2998	3398	2869	3088.33	275.827	21275	968	3497	8580	11066.7	3.88853	2.89872	3.65338	0.000654107	0.0079936	0.00198282
RSp0486		hypothetical protein	666	2654	301	349	992	992.4	969.465	456	740	116	84	76	306	296.333	264.038	773	283	227	427.667	300.375	204	121	104	143	53.507	-1.34721	-1.19537	-2.18877	0.04509	0.147286	0.0149185
RSp0496		hypothetical protein	6022	2973	3488	3662	3904	4009.8	1175.62	888	540	304	315	290	738	512.5	254.791	903	730	606	746.333	149.172	663	486	581	576.667	88.5795	-2.62787	-2.51378	-2.30126	2.46311e-09	3.51075e-08	8.03884e-08
RSp0497		hypothetical protein	2155	1634	1987	1841	1648	1853	223.21	274	295	125	125	124	747	281.667	241.13	318	368	279	321.667	44.6132	296	195	223	238	52.144	-2.83367	-2.65946	-2.52203	2.67754e-09	4.62217e-08	7.77866e-08
RSp0498		hypothetical protein	5066	3352	3898	3740	4064	4024	639.429	712	561	222	248	263	1017	503.833	320.257	656	536	485	559	87.7895	647	389	407	481	144.042	-2.89813	-2.96213	-2.6287	5.00506e-09	4.29033e-08	1.2883e-07
RSp0499		putative transport transmembrane protein	3523	1115	4121	4041	2928	3145.6	1231.49	182	143	94	104	122	171	136	35.7043	188	244	220	217.333	28.0951	359	132	228	239.667	113.949	-3.94945	-3.60518	-3.02125	4.99737e-08	1.42523e-06	6.78706e-06
RSp0500		hypothetical protein	10092	6714	15282	14223	18008	12863.8	4462.65	297	354	204	203	217	675	325	181.832	343	559	546	482.667	121.129	1308	429	391	709.333	518.809	-5.03868	-4.53979	-3.42318	6.88856e-08	2.2241e-06	2.69449e-05
RSp0501		hypothetical protein	24086	11549	23738	30015	16544	21186.4	7198.85	624	314	159	133	156	405	298.5	192.192	372	636	591	533	141.234	3516	729	800	1681.67	1588.98	-5.82252	-5.22853	-3.3314	1.15567e-07	3.74378e-06	0.000142397
RSp0532		putative aminopeptidase transmembrane protein	4057	4500	5941	2680	4880	4411.6	1192.73	182	275	188	149	122	198	185.667	52.0564	298	600	484	460.667	152.346	505	326	402	411	89.8387	-4.02259	-3.43137	-2.93496	2.6286e-09	1.02152e-07	4.60616e-07
RSp0536		sugar-proton symporter transmembrane protein	2075	1460	9321	6587	2616	4411.8	3399.65	110	159	163	154	161	90	139.5	31.3863	215	1459	1392	1022	699.685	535	327	650	504	163.716	-4.00343	-1.81972	-2.02356	4.40303e-06	0.0111102	0.00576837
RSp0569		putative Mannose-binding lectin	52653	54259	36690	65210	35488	48860	12627.1	1060	661	506	467	460	819	662.167	239.257	1298	1019	983	1100	172.415	1099	1003	822	974.667	140.657	-5.72942	-5.51044	-5.11935	1.26368e-10	1.69965e-09	2.78323e-09
RSp0583	cbhA	exoglucanase A	22837	22290	37892	26823	27416	27451.6	6271.66	1288	725	839	829	894	1296	978.5	248.921	0	0	0	0	0	2386	1560	1874	1940	416.936	-4.34977	-17.4674	-3.231	6.10364e-09	1.04021e-10	5.58722e-07
RSp0594		hypothetical protein	29	13	64	71	24	40.2	25.7041	15	15	34	34	37	45	30	12.2963	0	0	0	0	0	115	55	44	71.3333	38.2143	0.157504	-7.67161	2.02861	0.775869	7.40791e-05	0.00379733
RSp0598		putative response regulator transcription regulator protein	176	103	234	238	176	185.4	54.9891	1285	1951	2397	2633	2747	5337	2725	1386.49	0	0	1	0.333333	0.57735	545	307	2930	1260.67	1450.57	4.1466	-8.51737	3.01384	2.2454e-08	3.67825e-08	1.61585e-06
RSp0600		hypothetical protein	2263	3193	4147	3101	2872	3115.2	681.223	2674	2333	1829	1669	1499	1323	1887.83	517.264	0	0	0	0	0	26537	20576	21960	23024.3	3119.77	-0.0935422	-14.4065	3.41432	0.739033	5.89637e-10	1.66458e-07
RSp0601	phnB	hypothetical protein	4828	4328	4276	3706	4752	4378	449.128	1891	1606	1361	1249	1207	1359	1445.5	258.591	0	0	0	0	0	19248	17546	20413	19069	1441.86	-1.02949	-14.8766	2.63393	2.01857e-05	6.01166e-12	1.32002e-08
RSp0603		putative serine protease protein	12907	6493	6057	26019	8352	11965.6	8311.19	1019	598	394	357	408	324	516.667	263.979	0	1	2	1	1	1468	475	607	850	539.258	-3.64768	-12.9631	-2.98734	7.98694e-07	2.78323e-09	4.97168e-05
RSp0638		ABC transporter ATP-binding protein	2473	2608	3808	2070	2496	2691	656.842	107	85	85	65	49	27	69.6667	28.7518	114	229	189	177.333	58.3809	231	135	122	162.667	59.5343	-4.55234	-4.0994	-3.57937	4.74111e-09	1.21551e-07	4.41909e-07
RSp0639		hypothetical protein	5817	6822	9035	4701	7248	6724.6	1623.27	78	109	71	89	69	90	84.3333	14.9354	132	361	369	287.333	134.582	351	216	138	235	107.764	-5.75803	-4.66392	-4.21206	6.10364e-09	3.66204e-07	9.90086e-07
RSp0640		hypothetical protein	2396	2988	3509	1647	2200	2548	719.918	15	30	26	17	24	9	20.1667	7.83369	43	164	151	119.333	66.4254	191	78	77	115.333	65.5312	-6.25046	-4.65898	-3.91478	1.2163e-08	1.16887e-06	5.91993e-06
RSp0641	rmyA	peptide synthetase protein	40663	38720	53092	41350	43424	43449.8	5646.22	1361	1099	1145	1250	1117	1260	1205.33	101.946	1747	3931	3308	2995.33	1125.07	4105	2509	2577	3063.67	902.462	-4.61353	-3.88519	-3.21222	1.44545e-09	5.91901e-08	3.34543e-07
RSp0642	rmyB	peptide synthetase protein	38475	32287	38401	36377	41304	37368.8	3338.54	2684	1882	1850	1946	1805	1953	2020	330.161	3149	5560	4024	4244.33	1220.51	4891	3305	3611	3935.67	841.371	-3.63785	-3.12992	-2.65342	1.15749e-09	3.78362e-08	1.72757e-07
RSp0673		lipoprotein	275	217	280	87	144	200.6	83.9899	884	2193	1645	1740	1418	4176	2009.33	1144.51	2210	2063	1849	2040.67	181.533	740	942	1180	954	220.245	3.67493	3.17828	2.61702	1.23356e-07	1.22778e-06	8.75333e-06
RSp0674		lipoprotein	217	132	311	131	152	188.6	76.8915	632	1228	1650	1802	1420	2169	1483.5	527.909	1471	1823	1528	1607.33	188.935	589	830	871	763.333	152.363	3.457	3.1103	2.59893	2.49103e-07	1.86902e-06	1.173e-05
RSp0675		lipoprotein	522	161	331	141	152	261.4	165.304	799	1598	1769	1911	1514	1206	1466.17	405.475	2089	2143	1711	1981	235.381	678	1009	1042	909.667	201.307	3.34389	2.84596	2.3215	5.4334e-06	5.39798e-05	0.000349052
RSp0676	metE	5-methyltetrahydropteroyltriglutamate-- homocysteine methyltransferase	34219	10115	22763	6675	11304	17015.2	11359.6	166136	183152	78077	89878	107135	45639	111670	53028.8	26503	176953	162297	121918	82955.8	54163	75052	48131	59115.3	14127.3	3.58619	2.646	2.2006	2.12559e-05	0.000864422	0.00267673
RSp0690	hmgB	fumarylacetoacetase	9131	5065	954	809	2232	3638.2	3514.02	1529	2303	310	304	281	990	952.833	829.684	3213	642	560	1471.67	1508.6	686	337	294	439	214.986	-1.3414	-1.65442	-2.54262	0.00902808	0.0100773	0.000648243
RSp0701		hypothetical protein	225	104	164	63	384	188	125.541	39	97	14	22	17	18	34.5	31.8795	87	42	29	52.6667	30.4357	32	12	19	21	10.1489	-1.60287	-1.79785	-2.50249	0.00958825	0.01353	0.00237894
RSp0702		hypothetical protein	1019	919	1773	958	3200	1573.8	974.677	341	616	201	185	144	558	340.833	202.711	641	425	420	495.333	126.176	302	161	213	225.333	71.3045	-1.70974	-1.48814	-2.05309	0.00280869	0.02153	0.0036919
RSp0703		hypothetical protein	1336	1910	1207	594	5792	2167.8	2079.25	575	1043	148	171	153	1620	618.333	603.889	1243	357	353	651	512.691	400	157	228	261.667	124.949	-1.57882	-1.47581	-2.14184	0.0249262	0.0802576	0.0167191
RSp0710		hypothetical protein	2572	147	289	361	256	725	1035.38	42	63	26	16	20	9	29.3333	19.9165	42	45	36	41	4.58258	42	26	22	30	10.583	-3.20447	-3.69955	-3.7381	0.000214967	0.000486576	0.000479747
RSp0711		conserved hypothetical protein	1386	1533	1650	1788	2120	1695.4	279.742	222	261	72	89	80	126	141.667	80.4603	237	184	159	193.333	39.8288	179	75	112	122	52.7162	-3.12925	-3.17932	-3.27997	1.12754e-06	1.03928e-05	8.73082e-06
RSp0712		hypothetical protein	3344	7935	4684	4556	7512	5606.2	2007.88	853	1095	218	256	196	603	536.833	377.513	932	556	516	668	229.504	755	330	337	474	243.378	-3.13309	-3.20025	-3.14966	4.07531e-05	0.000284577	0.000337152
RSp0722		L-aspartate dehydrogenase	3614	2183	3000	4249	6664	3942	1702.39	556	312	248	230	232	324	317	123.895	605	510	408	507.667	98.5207	627	274	346	415.667	186.527	-3.00949	-2.70117	-2.47402	3.07829e-07	9.35721e-06	2.14776e-05
RSp0733		hypothetical protein	1557	1820	811	372	736	1059.2	605.171	198	326	79	82	68	324	179.5	122.249	243	170	186	199.667	38.371	159	134	162	151.667	15.3731	-2.30969	-2.66263	-2.50411	3.19887e-06	8.09525e-06	1.42479e-05
RSp0735		hypothetical protein	1884	2468	2170	1212	1344	1815.6	534.472	227	250	145	118	145	252	189.5	60.0758	371	357	374	367.333	9.07377	361	204	377	314	95.5981	-2.81959	-2.54156	-2.20321	1.2716e-08	3.21206e-07	1.36595e-06
RSp0739	tssL	Type VI Secretion System component protein	5138	6777	5249	3793	5112	5213.8	1058.26	284	327	150	172	182	324	239.833	80.807	575	627	570	590.667	31.5647	776	239	418	477.667	273.427	-4.04926	-3.2864	-3.03391	1.53925e-08	1.07865e-06	2.55652e-06
RSp0740	tssK	Type VI Secretion System component protein	7961	13245	9736	6602	8264	9161.6	2539.82	452	785	277	286	294	729	470.5	231.823	990	1380	1166	1178.67	195.308	1393	592	944	976.333	401.478	-3.98786	-3.14545	-2.78049	1.37951e-08	1.28474e-06	4.558e-06
RSp0741	tssJ	Type VI secretion system, lipoprotein	3545	5366	5289	3042	3896	4227.6	1049.29	148	296	82	93	94	270	163.833	95.4786	275	528	506	436.333	140.151	681	254	338	424.333	226.213	-4.45544	-3.48902	-2.8519	4.63454e-08	4.72669e-06	3.1929e-05
RSp0742		putative lipoprotein	23588	25875	15514	12705	24448	20426	5907.79	361	484	149	151	170	288	267.167	136.495	836	2123	1667	1542	652.542	3562	859	1856	2092.33	1366.91	-5.82576	-3.84	-2.83524	2.03972e-08	7.82707e-06	0.000103222
RSp0743	tssA	Type VI Secretion protein	40637	24507	24739	28781	39040	31540.8	7783.54	555	343	188	201	155	297	289.833	148.076	1078	3056	2299	2144.33	998.029	5245	1025	1962	2744	2216.02	-6.29889	-3.78995	-3.12124	2.62522e-08	2.08694e-05	0.000102288
RSp0744	tssB	Type VI Secretion protein	83460	58776	65251	69195	73224	69981.2	9229.62	1289	827	477	503	425	576	682.833	328.883	2175	6004	5380	4519.67	2054.37	9557	1954	3765	5092	3971.41	-6.17772	-3.94592	-3.40513	2.01626e-08	9.66539e-06	3.47877e-05
RSp0745		Type VI secretion system effector, Hcp1 family	85333	71459	52699	41351	92392	68646.8	21503.3	1480	1091	410	388	340	927	772.667	467.37	2255	4804	4324	3794.33	1354.53	9344	2000	3902	5082	3811.55	-6.11336	-4.22979	-3.4259	3.99794e-08	1.04276e-05	6.04813e-05
RSp0746		Type VI secretion system, lysozyme-related	6253	3974	5508	4102	5040	4975.4	959.912	99	119	72	65	68	72	82.5	21.6402	192	496	454	380.667	164.734	848	237	426	503.667	312.817	-5.33015	-3.76732	-2.85195	5.84994e-09	1.23799e-06	1.49994e-05
RSp0747	tssD	Type VI Secretion protein	7331	6072	8761	5552	5512	6645.6	1392.36	221	241	150	146	148	243	191.5	48.2856	383	931	910	741.333	310.503	1048	378	612	679.333	340.037	-4.65032	-3.31185	-2.84562	4.96705e-09	1.08493e-06	4.66921e-06
RSp0748	tssE	Type VI secretion protein	3812	3065	4310	3378	2488	3410.6	696.731	113	142	78	78	82	63	92.6667	29.2278	177	588	554	439.667	228.11	530	218	335	361	157.617	-4.56555	-3.10439	-2.75853	1.4738e-08	4.79366e-06	1.40568e-05
RSp0749	tssH	Type VI secretion ATPase, ClpV1 family	19685	17083	18267	14045	17536	17323.2	2080.77	725	612	327	363	309	513	474.833	170.128	837	2677	2266	1926.67	965.795	2088	764	1349	1400.33	663.491	-4.71687	-3.29551	-3.19557	2.03605e-08	5.54391e-06	7.39087e-06
RSp0750	vgrG2	putative VGR-related protein	9626	7509	9682	7451	8376	8528.8	1090.72	447	377	227	243	213	369	312.667	97.4508	512	1500	1340	1117.33	530.303	1251	515	867	877.667	368.116	-4.30637	-3.03446	-2.82047	1.46686e-08	3.83496e-06	7.42345e-06
RSp0752		putative transmembrane protein	11429	9060	9588	7320	15232	10525.8	3011.2	1097	1126	578	631	544	2700	1112.67	819.915	1240	1888	1481	1536.33	327.525	1958	1088	1352	1466	446.063	-3.16263	-2.7714	-2.27641	2.24795e-08	8.39052e-07	5.5298e-06
RSp0760		hypothetical protein	2793	1559	1471	843	1432	1619.6	714.304	182	269	147	137	167	126	171.333	51.9564	210	401	382	331	105.219	215	182	300	232.333	60.8797	-2.5494	-2.44794	-2.40222	2.83547e-07	4.57113e-06	5.39201e-06
RSp0761		type VI secretion system OmpA/MotB family protein	3398	3315	2671	2008	3056	2889.6	568.359	365	426	224	187	219	135	259.333	111.812	419	697	684	600	156.885	444	267	340	350.333	88.9513	-2.83605	-2.41129	-2.60783	1.00039e-08	4.78618e-07	2.34278e-07
RSp0762		Type VI secretion system-associated protein	2762	3008	2983	2212	3112	2815.4	360.59	272	341	178	188	177	207	227.167	66.0951	313	773	700	595.333	247.217	461	210	310	327	126.361	-3.08369	-2.35692	-2.58427	1.01033e-07	1.43752e-05	6.79348e-06
RSp0763	tssM	Type VI secretion protein	9331	9578	11448	7971	8416	9348.8	1344.24	802	1008	538	614	642	432	672.667	204.75	1074	2644	2305	2007.67	826.154	1921	948	1291	1386.67	493.504	-3.16409	-2.35372	-2.24125	3.31792e-08	6.21875e-06	1.03552e-05
RSp0764		hypothetical protein	1825	2319	2545	2059	1688	2087.2	350.791	106	247	130	119	137	99	139.667	54.4708	202	494	412	369.333	150.603	361	163	263	262.333	99.0017	-3.30207	-2.63792	-2.4114	6.2851e-08	5.78694e-06	1.49494e-05
RSp0765		hypothetical protein	1075	1011	1117	924	1072	1039.8	74.958	80	102	63	61	46	99	75.1667	22.4091	122	236	225	194.333	62.8835	238	107	211	185.333	69.1689	-3.35988	-2.52556	-2.00033	1.41404e-08	1.97794e-06	1.88617e-05
RSp0767		hypothetical protein	7435	7552	8720	5742	6752	7240.2	1096.35	191	169	82	81	104	90	119.5	48.0864	401	892	938	743.667	297.648	977	337	613	642.333	321.007	-5.35826	-3.44503	-3.08563	3.3553e-09	1.60471e-06	4.7373e-06
RSp0768	vgrG3	Type VI Secretion associated VGR-related protein	4115	4587	9266	6174	3792	5586.8	2251.02	262	220	231	241	261	198	235.5	24.6962	305	1018	928	750.333	388.286	1237	476	836	849.667	380.684	-3.88192	-2.93106	-2.04561	2.83547e-07	3.74767e-05	0.00074519
RSp0773		putative signal peptide protein	4133	2675	4729	3422	2640	3519.8	913.165	487	221	246	242	271	315	297	98.4906	371	612	535	506	123.089	750	278	496	508	236.229	-3.03548	-2.8328	-2.35404	6.4931e-08	1.46205e-06	8.45944e-06
RSp0774		hypothetical protein	579	69	68	34	32	156.4	236.908	29	16	6	9	8	9	12.8333	8.61201	3	11	17	10.3333	7.02377	12	13	7	10.6667	3.21455	-2.33254	-3.46244	-3.11486	0.00413724	0.00142629	0.00268988
RSp0778	lasR	transcriptional activator of quorum sensing autoinducer synthesis transcription regulator protein	824	401	426	303	280	446.8	219.836	29	28	22	17	20	9	20.8333	7.41395	49	62	37	49.3333	12.5033	100	55	22	59	39.1535	-3.61791	-3.36389	-2.62773	4.16228e-08	7.20763e-07	7.20308e-06
RSp0803		signal peptide protein	2283	2301	1867	2353	2088	2178.4	200.997	218	181	135	146	119	117	152.667	39.5811	391	304	233	309.333	79.1349	266	173	226	221.667	46.6512	-3.23969	-2.87264	-2.76858	1.15749e-09	2.86307e-08	4.06781e-08
RSp0808		Putative metallopeptidase protein	1118	127	617	353	608	564.6	369.848	808	1544	1798	1554	1304	3321	1721.5	852.362	2350	3547	3458	3118.33	666.883	1344	861	7834	3346.33	3893.93	2.14369	2.79268	2.86927	0.00327202	0.00136772	0.00115108
RSp0814	mqo	malate:quinone oxidoreductase	298	179	298	143	192	222	71.6624	908	2740	1841	2263	1976	3006	2122.33	742.608	1263	2783	2547	2197.67	818.001	1505	2085	1866	1818.67	292.883	3.71022	3.1711	3.5339	9.33059e-08	1.13445e-06	3.66204e-07
RSp0833	pehC	polygalacturonase transmembrane protein	10882	9951	6907	8667	11592	9599.8	1861.28	3980	6558	3118	2990	3200	5733	4263.17	1521.15	2267	7145	6480	5297.33	2645.33	1446	906	987	1113	291.216	-0.755376	-0.883873	-2.50884	0.0261908	0.0347405	2.3886e-05
RSp0845	ripAN	Type III effector protein	2643	1243	805	1142	1744	1515.4	714.499	563	1183	317	284	264	1242	642.167	455.103	490	505	432	475.667	38.553	188	206	211	201.667	12.0968	-1.06646	-1.70456	-2.36568	0.00780114	0.00144877	0.000120923
RSp0864	hrcU	type III secretion system protein HrcU	134	22	40	340	16	110.4	136.89	437	703	736	552	678	1125	705.167	233.806	479	1441	1354	1091.33	532.077	204	181	123	169.333	41.7413	4.08768	4.35351	2.17404	0.000194653	0.000242986	0.022649
RSp0880	pglA	polygalacturonase precursor (pectinase) signal peptide protein	867	339	808	904	824	748.4	231.923	1067	5456	3695	3695	3485	6075	3912.17	1756.87	1952	6019	5528	4499.67	2219.96	1240	3349	5863	3484	2314.45	2.68003	2.59575	2.71582	4.8475e-05	0.000198072	0.000135446
RSp0881		putative transmembrane protein	1068	397	1405	1440	1032	1068.4	419.371	3070	4671	2826	2274	2524	6912	3712.83	1779.66	1946	5324	5289	4186.33	1940.26	2067	2690	5650	3469	1914.32	2.16487	2.05205	2.28771	5.62053e-05	0.000351491	0.000123173
RSp0883		hypothetical protein	547	296	838	1274	472	685.4	382.774	1898	3065	3305	2854	3559	2583	2877.33	588.057	2415	6451	6446	5104	2328.74	1258	1324	2611	1731	762.816	2.82269	3.19553	2.19178	5.6409e-07	5.84668e-07	2.45151e-05
RSp0924		Glycoside hydrolase, putative chitinase	30986	28688	27971	32873	51168	34337.2	9605.89	1187	677	505	460	413	810	675.333	291.253	1542	1230	1221	1331	182.787	2029	900	1134	1354.33	595.878	-5.20274	-4.63996	-4.09025	3.15894e-09	9.18332e-08	2.79833e-07
RSp0957		hypothetical protein	916	477	260	392	280	465	266.985	10	11	7	8	7	0	7.16667	3.86868	21	16	14	17	3.60555	18	17	7	14	6.08276	-5.09271	-4.82627	-4.57982	4.27615e-10	4.10338e-09	6.83091e-09
RSp0972	narK1	nitrite/nitrate ABC transporter transmembrane protein	428	406	651	501	208	438.8	160.747	181	1023	1284	1170	1123	315	849.333	475.184	1550	1655	1469	1558	93.2577	574	1510	2258	1447.33	843.747	1.69937	1.92201	2.14527	0.00267372	0.00241455	0.00106457
RSp0982		hypothetical protein	9578	5965	3451	5862	4872	5945.6	2268.11	27	17	12	12	12	9	14.8333	6.49359	44	93	76	71	24.8797	167	56	84	102.333	57.7264	-7.97698	-6.32895	-5.378	2.39481e-10	1.05642e-08	3.23836e-08
RSp0983		transcription regulator protein	5306	3642	9343	5509	6472	6054.4	2101.58	47	103	117	87	95	225	112.333	60.0222	201	366	379	315.333	99.2287	264	171	281	238.667	59.2143	-5.48107	-4.18907	-3.96397	2.6899e-10	2.2454e-08	3.4029e-08
RSp0988		hypothetical protein	215	183	287	272	112	213.8	70.8145	60	48	15	17	13	0	25.5	23.1754	65	28	19	37.3333	24.379	28	27	23	26	2.64575	-2.39994	-2.80426	-2.67628	2.97502e-05	5.95341e-05	9.41443e-05
RSp0989		putative Cytochrome C	505	732	650	605	720	642.4	92.7162	127	141	38	44	43	54	74.5	46.5908	177	91	81	116.333	52.7763	73	43	52	56	15.3948	-2.66504	-2.62939	-3.09183	7.28758e-06	7.45624e-05	2.04437e-05
RSp0992		signal peptide protein	439	597	822	701	712	654.2	144.283	137	98	28	35	23	54	62.5	45.584	187	86	72	115	62.7455	117	102	85	101.333	16.0104	-3.03394	-2.73371	-2.29351	3.68977e-05	0.00059743	0.00191135
RSp0993		cytochrome c oxidase subunit transmembrane protein	2000	4733	4444	3717	3736	3726	1061.7	786	632	242	218	203	378	409.833	244.794	832	554	536	640.667	165.944	528	466	336	443.333	97.9864	-2.79902	-2.72624	-2.69765	3.41326e-05	0.000325594	0.000349052
RSp1000	tek2	TEK-like secreted protein	31422	21526	26726	38783	52360	34163.4	11989.5	2206	1140	974	975	802	2151	1374.67	631.995	2332	2004	1811	2049	263.399	3013	1509	1806	2109.33	796.563	-4.21821	-3.86505	-3.29412	1.29222e-08	2.96659e-07	1.28493e-06
RSp1001		conserved signal peptide protein	8397	5774	8553	8895	11288	8581.4	1958.34	258	191	155	140	102	288	189	71.6826	344	297	284	308.333	31.5647	480	155	189	274.667	178.635	-5.1088	-4.74445	-4.42259	3.79437e-09	7.95261e-08	1.53364e-07
RSp1002	tek	TEK secreted protein	141500	119038	144063	184392	225904	162979	42332.2	417	244	206	183	192	378	270	101.684	382	1593	1402	1125.67	651.076	4737	474	1011	2074	2321.8	-8.81541	-6.95928	-5.80118	5.75416e-08	4.57113e-06	2.01857e-05
RSp1003	xpsR	transcription regulator XpsR transcription regulator protein	45086	34665	42131	54368	74176	50085.2	15204.9	67	46	35	24	46	90	51.3333	23.7122	164	457	431	350.667	162.18	2080	157	347	861.333	1059.66	-9.61849	-6.87922	-5.3933	2.94544e-08	4.20059e-06	3.07417e-05
RSp1004		EPS I polysaccharide biosynthesis protein, dTDP-glucose 4,6-dehydratase	28204	34835	41004	38732	77608	44076.6	19363	80	55	24	30	34	27	41.6667	21.7685	145	166	131	147.333	17.6163	1096	125	126	449	560.319	-9.46498	-8.09046	-6.2246	2.66441e-08	1.03429e-06	8.88147e-06
RSp1005		hypothetical protein	5500	1345	2355	3413	1376	2797.8	1732.67	460	188	177	211	184	54	212.333	133.457	437	376	371	394.667	36.7469	368	262	348	326	56.3205	-2.85227	-2.69641	-2.41809	3.72747e-08	7.29738e-07	2.08013e-06
RSp1006		putative eps aminotransferase protein	21511	14859	18247	26779	17464	19772	4580.18	2075	1122	883	989	878	882	1138.17	468.74	2138	2502	2232	2290.67	188.959	2204	1400	1595	1733	419.389	-3.52467	-3.05112	-2.91189	1.57005e-09	5.38466e-08	8.15505e-08
RSp1007		putative acetyl transferase protein	12582	9676	11424	15771	10096	11909.8	2443.18	1188	785	641	710	644	963	821.833	215.497	1507	1918	1524	1649.67	232.539	1857	1307	1363	1509	302.675	-3.35271	-2.81481	-2.37741	5.93563e-10	2.53421e-08	1.16056e-07
RSp1008		glycosyl transferase transmembrane protein	8117	6914	6138	9429	7424	7604.4	1250.14	410	296	227	221	190	441	297.5	105.479	549	676	479	568	99.8649	872	559	593	674.667	171.739	-4.28232	-3.73425	-2.91929	2.42666e-10	6.83091e-09	5.91501e-08
RSp1009		glycosyltransferase	14873	9539	11663	16362	12304	12948.2	2694.82	259	179	118	140	149	126	161.833	52.1207	232	403	412	349	101.425	421	147	203	257	144.762	-5.7181	-5.09821	-5.07702	6.17703e-10	1.5702e-08	1.65368e-08
RSp1010		putative EPS I polysaccharide biosynthesis protein, Heparinase II/III-like	27323	17324	21698	31145	23296	24157.2	5299.38	436	315	223	259	240	135	268	101.007	387	717	647	583.667	173.877	964	268	393	541.667	371.053	-5.80696	-5.24139	-4.91999	1.57005e-09	3.72762e-08	6.30617e-08
RSp1011		putative EPS I polysaccharide biosynthesis protein, dehydrogenase	44023	21404	30317	46723	40560	36605.4	10531.5	759	470	352	357	337	279	425.667	174.695	715	1045	845	868.333	166.233	2023	525	738	1095.33	810.411	-5.76444	-5.2016	-4.50788	2.03566e-09	5.14299e-08	1.6732e-07
RSp1012		putative EPS I polysaccharide biosynthesis protein, acyl transferase protein	4992	2498	6782	8949	5272	5698.6	2380.33	60	61	58	51	43	63	56	7.58947	77	190	137	134.667	56.5361	317	91	142	183.333	118.534	-6.02742	-5.10402	-4.15933	1.41404e-08	6.45556e-07	3.614e-06
RSp1013		putative EPS I polysaccharide biosynthesis protein, Glycosyl transferase, group 1	11758	6800	12235	16954	9168	11383	3801.73	181	124	153	128	128	198	152	31.2858	215	382	376	324.333	94.733	606	214	268	362.667	212.455	-5.68825	-4.9633	-4.29514	1.79254e-09	5.76718e-08	1.95806e-07
RSp1014	epsF	EPS I polysaccharide export inner membrane transmembrane protein	4863	2638	5515	6543	3328	4577.4	1592.68	73	55	74	50	44	126	70.3333	29.8708	86	153	158	132.333	40.2036	265	120	122	169	83.1445	-5.64382	-5.01972	-4.09838	1.88575e-09	4.96967e-08	2.77237e-07
RSp1015	epsE	EPS I polysaccharide export inner membrane transmembrane protein	13642	8187	11817	17197	10656	12299.8	3377.66	107	101	68	76	64	36	75.3333	26.0436	93	282	271	215.333	106.086	482	104	197	261	196.959	-6.62281	-5.69289	-4.97114	6.83091e-09	2.75921e-07	8.55036e-07
RSp1016	wecC	UDP-N-acetyl-D-mannosamine dehydrogenase	37949	24582	25689	37423	36344	32397.4	6665.88	362	241	111	136	124	135	184.833	98.5524	246	631	598	491.667	213.392	1448	253	408	703	649.827	-6.91135	-5.88941	-5.1079	2.00194e-08	8.75816e-07	2.88492e-06
RSp1017	epsC	udp-n-acetylglucosamine 2-epimerase protein	13558	16942	14828	16925	20088	16468.2	2484.73	193	154	108	84	91	108	123	42.0856	139	350	361	283.333	125.117	733	193	186	370.667	313.809	-6.51999	-5.85643	-4.94675	3.32809e-08	1.03527e-06	4.56864e-06
RSp1018	epsB	EPS I polysaccharide export transmembrane protein	23482	27879	24265	20435	26608	24533.8	2892.72	361	316	152	160	173	189	225.167	89.8118	336	700	623	553	191.831	1230	379	462	690.333	469.204	-6.25489	-5.56883	-4.71709	3.47132e-09	1.02152e-07	4.38879e-07
RSp1019	epsP	low molecular weight protein-tyrosine- phosphatase	4462	5913	6831	5697	6216	5823.8	872.755	35	59	36	29	39	81	46.5	19.756	43	147	158	116	63.4586	256	74	107	145.667	96.9656	-6.66513	-5.71986	-4.63997	9.38648e-09	3.38028e-07	2.19003e-06
RSp1020	epsA	EPS I polysaccharide export outer membrane transmembrane protein	12967	12002	19889	14152	16048	15011.6	3116.09	140	156	118	119	139	180	142	23.4862	154	446	458	352.667	172.155	739	276	416	477	237.451	-6.23407	-5.42583	-4.32505	1.63603e-09	5.20007e-08	3.5488e-07
RSp1023	prhG	response regulator transcription regulator protein	10966	13498	9420	9311	13552	11349.4	2091.21	364	205	133	139	146	108	182.5	94.5235	268	865	838	657	337.154	1326	469	530	775	478.154	-5.35419	-4.14521	-3.39829	6.88856e-08	7.67969e-06	4.13447e-05
RSp1024	ripA5, awr5	Type III effector protein, AWR family, AWR protein 5	16532	680	548	3149	608	4303.4	6923.86	736	1032	478	485	327	828	647.667	263.1	486	918	839	747.667	230.027	483	245	238	322	139.474	-0.966229	-1.22512	-2.34005	0.290132	0.283779	0.0474413
RSp1058	adc	acetoacetate decarboxylase	1914	3223	1638	1651	3712	2427.6	971.173	118	134	34	40	32	153	85.1667	55.7653	135	78	88	100.333	30.4357	87	45	62	64.6667	21.1266	-4.63533	-4.59492	-4.66963	1.72757e-07	2.43257e-06	2.23772e-06
RSp1059		3-hydroxybutyrate dehydrogenase	3593	4270	3215	3822	5784	4136.8	996.938	365	349	152	164	148	396	262.333	119.024	409	371	344	374.667	32.6548	318	161	254	244.333	78.9451	-3.63405	-3.44466	-3.49729	3.92815e-08	7.71498e-07	7.07361e-07
RSp1060		putative transmembrane protein	3772	2734	4697	5198	4184	4117	940.899	481	424	354	363	359	261	373.667	74.1125	691	748	752	730.333	34.1223	618	434	553	535	93.3113	-2.79296	-2.38527	-2.26159	1.2244e-09	4.50564e-08	7.54962e-08
RSp1062		ferrisiderophore receptor protein	541	91	220	98	240	238	182.583	27986	13962	5207	7478	6034	10917	11930.7	8517.42	1834	7294	6948	5358.67	3057.35	6689	4997	6809	6165	1013.3	6.27321	4.66635	5.25891	2.55322e-07	9.35721e-06	2.42028e-06
RSp1079		sigma-54 interacting transcription regulator protein	1327	1798	1121	1644	1680	1514	280.415	121	76	54	45	54	90	73.3333	28.6612	131	122	99	117.333	16.5025	82	81	107	90	14.7309	-3.9117	-3.70234	-3.50231	1.20732e-08	1.94255e-07	3.35384e-07
RSp1080		hypothetical protein	1171	1236	1346	1784	1032	1313.8	286.348	83	68	48	33	43	72	57.8333	19.3434	113	123	102	112.667	10.504	71	61	71	67.6667	5.7735	-4.02699	-3.57282	-3.73073	1.63603e-09	4.11023e-08	3.1259e-08
RSp1081		signal peptide protein	582	1057	866	1136	856	899.4	214.802	20	34	19	16	17	9	19.1667	8.23205	25	53	63	47	19.6977	22	13	18	17.6667	4.50925	-4.85153	-4.24555	-4.97128	2.26826e-09	6.07377e-08	2.50369e-08
RSp1082	tadD2	lipoprotein transmembrane	1501	2063	1639	2158	1896	1851.4	277.786	75	77	55	48	47	36	56.3333	16.4154	116	115	122	117.667	3.78594	80	60	96	78.6667	18.037	-4.39329	-3.95909	-3.97682	5.30265e-10	1.17731e-08	1.21369e-08
RSp1083	tadC2	Flp pilus assembly protein TadC	1111	1474	1336	1471	1056	1289.6	197.186	93	96	69	76	65	63	77	14.2969	130	140	131	133.667	5.50757	95	102	113	103.333	9.07377	-3.46051	-3.3002	-3.10408	1.26368e-10	1.63603e-09	2.72982e-09
RSp1084	tadB2	Flp pilus assembly protein TadB	1114	1463	1695	1768	1032	1414.4	332.641	75	49	36	40	30	9	39.8333	21.8304	51	64	60	58.3333	6.65833	58	50	40	49.3333	9.0185	-4.40107	-4.66917	-4.31303	2.03566e-09	1.33583e-08	2.62015e-08
RSp1085	cpaF2	secretion ATPase protein	2816	3285	4414	4335	4224	3814.8	720.309	69	65	28	46	37	9	42.3333	22.7303	105	129	76	103.333	26.5393	124	70	43	79	41.2432	-5.79033	-5.19552	-4.98902	2.63844e-09	6.35448e-08	9.75832e-08
RSp1086	cpaE2	pilus assembly protein	2706	3619	4945	4397	4392	4011.8	869.367	56	76	29	40	32	27	43.3333	19.1799	115	121	112	116	4.58258	103	48	47	66	32.0468	-5.92232	-5.09877	-5.30797	2.6286e-09	8.57961e-08	7.22132e-08
RSp1087	cpaC2	Pilus assembly protein CpaC	2758	3908	4540	4478	4296	3996	734.617	64	78	29	28	41	72	52	22.1179	115	133	109	119	12.49	110	51	35	65.3333	39.5011	-5.909	-5.09309	-5.36631	6.44266e-09	2.33073e-07	1.76863e-07
RSp1090	tadG2	hypothetical protein	3694	5903	7903	8163	6600	6452.6	1800.19	39	72	33	24	17	27	35.3333	19.4799	112	182	123	139	37.6431	358	24	48	143.333	186.294	-6.96867	-5.59599	-5.00807	1.23972e-06	6.55687e-05	0.000215253
RSp1092	flp2	Flp pilus assembly protein, pilin Flp	32838	36376	63807	62652	47160	48566.6	14393.1	494	443	351	302	315	252	359.5	91.627	1262	1770	1725	1585.67	281.205	3617	579	826	1674	1687.21	-6.44293	-4.88672	-4.31614	6.19664e-08	7.48853e-06	2.65553e-05
RSp1093		hypothetical transmembrane protein	281	398	345	277	312	322.6	50.2723	31	29	17	17	21	36	25.1667	7.96032	37	49	45	43.6667	6.1101	47	31	34	37.3333	8.5049	-3.28189	-2.98366	-2.61144	6.83091e-09	1.33563e-07	5.57989e-07
RSp1094		hypothetical transmembrane protein	791	768	857	781	1184	876.2	175.456	59	41	28	38	26	45	39.5	12.0789	63	74	81	72.6667	9.07377	62	56	51	56.3333	5.50757	-3.94809	-3.52961	-3.3175	2.60486e-09	6.02132e-08	1.12312e-07
RSp1098		putative HNS-like transcription regulator protein	3833	1014	3900	3311	1848	2781.2	1287.69	31861	8491	14408	12725	11912	9270	14777.8	8651.69	19750	19361	19068	19393	342.124	19624	15530	23246	19466.7	3860.41	3.10778	2.9679	3.50706	2.62479e-07	1.59599e-06	2.79901e-07
RSp1111		lipase protein	22242	27717	11551	19915	11264	18537.8	7099.28	296	4090	146	130	136	144	823.667	1601.41	455	616	696	589	122.748	4256	189	292	1579	2318.92	-4.71439	-5.0001	-3.37859	0.000862805	0.00304209	0.0258503
RSp1112		transmembrane multidrug efflux system transmembrane protein	24642	32116	6139	8989	13792	17135.6	10945.7	246	1380	126	131	135	297	385.833	492.175	320	270	249	279.667	36.4737	4535	202	216	1651	2497.63	-5.17083	-5.8273	-3.38418	5.49701e-05	0.000244995	0.00789876
RSp1113		transmembrane multidrug-efflux system lipoprotein transmembrane	54417	82140	20607	38047	37200	46482.2	23244.8	910	2415	476	505	455	810	928.5	752.646	1073	817	774	888	161.651	10691	577	591	3953	5835.28	-5.20045	-5.70959	-3.54944	1.84577e-05	0.000105188	0.00317966
RSp1114		putative outer-membrane drug efflux protein	19525	28634	9852	20023	12496	18106	7350.64	319	755	234	280	259	288	355.833	197.617	345	569	549	487.667	123.957	3176	235	296	1235.67	1680.65	-5.08952	-5.1317	-3.55089	9.28219e-06	9.88339e-05	0.00159288
RSp1122		hypothetical protein	3925	10991	4648	3252	1512	4865.6	3616.04	803	1313	541	482	478	1332	824.833	403.582	839	1013	1006	952.667	98.5004	817	605	549	657	141.365	-2.02881	-2.52659	-2.46715	7.72402e-05	8.8501e-05	0.000113544
RSp1123		putative oxidoreductase protein	4613	2064	1741	1367	416	2040.2	1565.3	274	251	228	220	195	144	218.667	45.4562	318	396	407	373.667	48.5215	299	216	280	265	43.4856	-2.13932	-2.56896	-2.54007	0.000162661	0.000192934	0.000205952
RSp1124		putative NADP-dependent zinc-type alcohol dehydrogenase oxidoreductase protein	16156	10365	3290	6757	1856	7684.8	5768.33	760	671	395	420	484	477	534.5	146.908	719	870	787	792	75.6241	936	501	644	693.667	221.712	-2.90603	-3.24756	-2.9528	3.0857e-05	9.26121e-05	0.000186914
RSp1167		hypothetical protein	22141	29552	16543	10893	25216	20869	7316.83	532	395	264	212	233	414	341.667	125.664	866	482	490	612.667	219.43	470	502	501	491	18.1934	-5.43383	-5.23597	-4.97825	1.19187e-09	1.65368e-08	2.34808e-08
RSp1168		hypothetical protein	5255	7711	4261	3279	5096	5120.4	1647.67	149	103	84	75	53	171	105.833	45.4683	246	141	121	169.333	67.1441	172	144	114	143.333	29.0057	-5.23703	-5.12525	-4.78758	2.67754e-09	3.50671e-08	5.91901e-08
RSp1169		hypothetical protein	4346	6335	3382	2685	3392	4028	1418.52	213	111	83	107	72	225	135.167	66.6586	290	181	168	213	67	144	147	159	150	7.93725	-4.56265	-4.43774	-4.35769	8.27301e-09	1.12117e-07	1.2883e-07
RSp1170		putative signal peptide protein	1435	1271	1753	1549	1264	1454.4	205.168	114	120	105	66	62	207	112.333	52.4544	217	200	171	196	23.2594	159	129	188	158.667	29.5014	-3.42971	-2.98629	-2.73878	5.30265e-10	1.60739e-08	3.32809e-08
RSp1175		hypothetical protein	8695	7101	7799	9589	5008	7638.4	1743.19	1272	586	553	585	456	450	650.333	310.564	1752	1283	932	1322.33	411.413	1898	971	1267	1378.67	473.481	-2.96914	-2.66312	-2.03721	1.00039e-08	2.80675e-07	3.87311e-06
RSp1178		composite two-component sensor histidine kinase and response regulator hybrid transcription regulator protein	1954	1544	2001	1124	1384	1601.4	374.992	276	421	195	161	199	252	250.667	93.2366	579	396	364	446.333	116.001	314	206	276	265.333	54.7844	-2.16296	-2.04974	-2.22751	2.62902e-08	4.51489e-07	2.03256e-07
RSp1180		putative hemagglutinin/hemolysin-related protein	65098	100970	50029	42016	98064	71235.4	27134.3	208	253	123	116	112	207	169.833	60.3172	249	404	360	337.667	79.877	462	150	182	264.667	171.643	-8.20915	-7.74447	-7.53382	1.29086e-09	2.21049e-08	2.69069e-08
RSp1181		putative outer membrane efflux transmembrane protein	1984	1872	2666	1570	2616	2141.6	480.702	24	19	17	19	21	18	19.6667	2.50333	21	55	49	41.6667	18.1475	32	27	23	27.3333	4.50925	-6.14925	-5.71031	-5.67089	1.04021e-10	1.44545e-09	1.63603e-09
RSp1182		ABC transporter ATP-binding protein	2253	2288	3317	1975	2128	2392.2	531.354	46	45	36	35	46	9	36.1667	14.2185	69	68	97	78	16.4621	74	56	46	58.6667	14.1892	-5.27452	-5.02386	-4.80823	1.2462e-10	1.57005e-09	2.26118e-09
RSp1183		putative hemolysin-type secretion transmembrane protein	1727	1495	1467	888	1032	1321.8	349.083	37	22	23	27	23	18	25	6.54217	53	63	55	57	5.2915	41	39	39	39.6667	1.1547	-5.04179	-4.70442	-4.64955	6.97825e-11	9.75614e-10	1.15749e-09
RSp1192		transcription regulator protein	106	79	255	163	120	144.6	68.7844	200	199	374	421	406	1512	518.667	496.711	429	696	605	576.667	135.736	814	265	144	407.667	357.058	1.75264	2.24847	2.42972	0.00488324	0.00235114	0.00192561
RSp1206		putative transmembrane cytochrome bd-II oxidase (subunit II) oxidoreductase protein	495	461	599	658	568	556.2	79.2824	93	67	66	41	46	72	64.1667	18.8193	186	83	89	119.333	57.8129	74	82	68	74.6667	7.02377	-2.61615	-2.26608	-2.32363	1.23474e-06	4.58764e-05	3.74683e-05
RSp1227		putative luciferase (monooxygenase) oxidoreductase protein	173	130	235	206	248	198.4	47.9093	237	1690	2499	2233	2229	2115	1833.83	825.537	1051	2460	2143	1884.67	739.17	274	775	753	600.667	283.115	3.57535	3.3863	2.28377	3.25004e-06	1.30112e-05	0.000480507
RSp1274		hypothetical protein	6639	6293	6846	9089	7856	7344.6	1135.43	1399	943	747	731	688	351	809.833	346.521	1368	1622	1313	1434.33	164.834	1347	885	968	1066.67	246.297	-2.48739	-2.3164	-2.17436	6.43251e-08	1.45798e-06	2.82701e-06
RSp1292		putative type-4 fimbrial pilin related signal peptide protein	78	21	203	113	24	87.8	75.058	52	32	71	65	71	9	50	24.964	94	170	142	135.333	38.4361	176	254	150	193.333	54.1233	0.332112	0.977007	2.22665	0.628259	0.206666	0.00824272
RSp1331	tISRso17	isrso17-transposase protein	43	15	636	327	40	212.2	269.237	4	4	248	218	223	18	119.167	121.58	14	423	399	278.667	229.522	515	402	460	459	56.5066	0.197102	1.98843	3.95722	0.887139	0.211521	0.0130226
RSp1332	tISRso1	isrso1-transposase protein	64	20	390	240	72	157.2	154.775	4	6	84	92	70	18	45.6667	40.7022	17	174	151	114	84.788	236	235	212	227.667	13.5769	-0.976664	0.492424	2.50115	0.278482	0.668348	0.0228195
RSp1363		methyl-accepting chemotaxis transducer transmembrane protein	149	144	232	176	128	165.8	40.8436	4235	7133	4896	4909	6157	15507	7139.5	4229.06	1416	7548	6407	5123.67	3261.22	542	522	2636	1233.33	1214.79	5.6178	4.75059	3.14192	6.83091e-09	6.2851e-08	3.78141e-06
RSp1364	kgd	alpha-ketoglutarate decarboxylase	380	159	410	368	288	321	101.173	3706	4714	3680	3941	4528	6282	4475.17	983.231	1157	6098	5414	4223	2677.17	609	293	2154	1018.67	995.842	4.29379	3.77606	2.00846	7.19477e-07	8.24821e-06	0.00168459
RSp1391	fleN	hypothetical protein	469	176	1499	1378	1368	978	609.472	1232	2737	2756	2722	2587	3105	2523.17	655.62	3573	4812	4424	4269.67	633.754	2050	820	6447	3105.67	2958.31	2.22391	3.00611	2.57195	0.000338767	9.18681e-05	0.000299902
RSp1392	flhF	flagellar biosynthesis regulator FlhF	1221	711	4314	3982	4688	2983.2	1867.03	3961	8387	8470	8394	7832	13257	8383.5	2953.68	12659	14585	13631	13625	963.014	6414	3347	19486	9749	8570.79	2.21583	3.06538	2.69467	0.000111826	2.27171e-05	6.4838e-05
RSp1393	flhA	flagellar biosynthesis FlhA transmembrane protein	958	538	2706	2562	2384	1829.6	1004.96	1782	5410	5200	4834	4636	10944	5467.67	2991.41	7477	7420	7029	7308.67	243.87	3331	2937	14859	7042.33	6772.3	2.02349	2.70999	2.69956	0.000129032	3.47519e-05	3.18036e-05
RSp1394	flhB	flagellar biosynthetic FlhB transmembrane protein	257	245	847	757	432	507.6	280.565	373	711	1092	933	830	1062	833.5	266.838	976	1531	1456	1321	301.123	783	569	3291	1547.67	1513.56	1.30263	1.86395	2.19947	0.000218432	3.48201e-05	6.29619e-06
RSp1401	cheZ1	chemotaxis regulator CheZ	306	361	492	383	528	414	92.8897	2313	3579	2886	3149	3659	5859	3574.17	1222.5	1512	5312	4524	3782.67	2005.54	712	486	3469	1555.67	1660.84	3.48133	3.1941	2.2708	2.24759e-07	1.69295e-06	5.77297e-05
RSp1402	che	chemotaxis response regulator transcription regulator protein	166	366	369	286	392	315.8	92.8504	1309	3164	2351	2506	2954	14544	4471.33	4976.52	1118	4664	3791	3191	1847.57	607	405	3002	1338	1444.6	3.51229	3.30295	2.54015	3.58328e-07	1.99068e-06	3.40798e-05
RSp1403	cheB	chemotaxis-specific methylesterase	171	129	320	259	184	212.6	76.1991	1376	2467	2025	2300	2806	3402	2396	688.83	730	3488	3385	2534.33	1563.45	444	215	1791	816.667	851.531	3.97123	3.6142	2.32099	3.27542e-07	2.5647e-06	0.00016718
RSp1404		chemotaxis protein	112	59	165	108	80	104.8	39.9962	440	912	973	975	1137	3501	1323	1092.75	421	1492	1383	1098.67	589.402	246	145	1118	503	534.994	3.66346	3.4267	2.51424	9.70223e-07	5.63274e-06	0.00010219
RSp1405	cheR	chemotaxis protein methyltransferase	164	74	212	169	160	155.8	50.2713	625	1523	1473	1518	1808	5265	2035.33	1632.04	871	2462	2436	1923	911.151	401	207	1712	773.333	818.676	3.72171	3.77911	2.65959	7.07361e-07	1.82604e-06	5.47873e-05
RSp1406	cheD3	methyl-accepting chemotaxis I	175	145	260	198	176	190.8	43.0314	1570	2009	1641	1783	2068	4419	2248.33	1081.4	666	2522	2306	1831.33	1014.97	420	256	1477	717.667	662.695	3.83266	3.21072	2.26183	6.29278e-08	1.16887e-06	3.92249e-05
RSp1407	cheW	chemotaxis protein CheW	390	408	613	567	448	485.2	99.286	3635	6294	5096	5304	6420	11574	6387.17	2732.32	1684	7804	6506	5331.33	3224.67	1119	698	4756	2191	2231.31	4.01582	3.39391	2.53394	1.13513e-07	1.79108e-06	3.35922e-05
RSp1408	cheA	chemotaxis sensor histidine kinase transcription regulator protein	622	507	1104	959	1080	854.4	273.328	5271	6730	6924	7709	9138	21708	9580	6075.01	2732	12651	11256	8879.67	5369.53	1528	1070	5669	2755.67	2533.39	3.66771	3.52377	2.23323	7.52644e-08	3.81749e-07	3.42506e-05
RSp1409	cheY	putative chemotaxis response regulator transcription regulator protein	94	109	235	174	192	160.8	58.7341	843	1808	1656	1715	1990	3690	1950.33	939.838	565	2923	2533	2007	1263.94	360	216	1437	671	667.271	3.90044	3.71937	2.59033	6.5616e-08	3.25729e-07	1.30477e-05
RSp1410	motB	flagellar motor protein MotB	223	227	397	343	312	300.4	75.2649	1687	3231	2728	2882	3235	6291	3342.33	1552.29	1379	4449	4084	3304	1677.06	878	521	2965	1454.67	1320.11	3.75448	3.50604	2.75105	2.0869e-08	1.07465e-07	1.39262e-06
RSp1411	motA	flagellar motor protein MotA	223	189	304	229	184	225.8	48.0489	1481	2945	2386	2361	2943	9639	3625.83	2994.17	1217	3572	3241	2676.67	1274.9	782	420	2856	1352.67	1314.45	3.97236	3.49495	2.87793	7.84026e-08	7.58428e-07	5.93638e-06
RSp1415		hypothetical protein	197	178	344	279	232	246	66.9216	2239	2509	2217	2188	2351	4617	2686.83	952.899	1697	4205	3866	3256	1360.73	716	405	2669	1263.33	1227.23	3.83522	3.76763	2.70278	2.51826e-08	8.03884e-08	2.67012e-06
RSp1417		transmembrane efflux transmembrane protein	5209	1935	4207	7411	3304	4413.2	2063.64	441	299	263	234	222	342	300.167	81.7983	439	409	422	423.333	15.0444	490	286	388	388	102	-3.23516	-3.15366	-2.74603	1.9116e-08	2.61083e-07	9.65127e-07
RSp1418		hydrolase protein	3101	1423	2931	4289	3032	2955.2	1019.12	100	128	77	70	82	90	91.1667	20.8271	121	206	174	167	42.9302	180	72	117	123	54.2494	-4.37113	-3.9193	-3.84493	1.35546e-08	3.7518e-07	4.57299e-07
RSp1419	ralA	Ralfuranone biosynthesis protein	15605	6799	16714	28158	18216	17098.4	7616.09	430	449	348	292	300	396	369.167	66.3036	0	0	0	0	0	1190	450	560	733.333	399.291	-4.82276	-16.4866	-3.70817	9.54914e-08	3.25911e-09	7.68246e-06
RSp1422		putative peptide synthetase protein	7691	6083	9333	8625	6960	7738.4	1292.02	312	290	221	223	243	144	238.833	59.2467	250	602	656	502.667	220.475	359	182	280	273.667	88.6698	-4.34255	-3.96581	-4.23394	1.88623e-09	4.29863e-08	2.62902e-08
RSp1423		putative transmembrane protein	4852	2848	5463	4734	5496	4678.6	1080.24	185	134	118	113	94	81	120.833	36.5153	129	309	264	234	93.675	247	115	160	174	67.1044	-4.60596	-4.24199	-4.12883	5.84994e-09	1.32718e-07	1.72757e-07
RSp1424	ralD	Ralfuranone biosynthesis protein [aminotransferase]	7985	6066	7772	7433	10800	8011.2	1728.69	381	190	180	179	161	270	226.833	84.6201	283	482	393	386	99.6845	506	236	273	338.333	146.377	-4.65468	-4.29887	-3.9745	4.35091e-09	9.53617e-08	1.94668e-07
RSp1425	pvdA	L-ornithine 5-monooxygenase oxidoreductase protein	7850	5614	8966	6531	11392	8070.6	2252.07	391	266	203	206	213	432	285.167	101.346	323	584	555	487.333	143.054	434	269	361	354.667	82.6821	-4.39673	-3.98271	-3.87839	1.40529e-09	3.13004e-08	3.91622e-08
RSp1426		hypothetical protein	2261	1488	3099	2482	4224	2710.8	1023.52	102	80	78	104	94	117	95.8333	14.9989	115	226	181	174	55.8301	168	105	143	138.667	31.7228	-4.24407	-3.68429	-3.4382	2.03566e-09	6.85347e-08	1.28551e-07
RSp1427		hypothetical protein	8067	3322	6000	6524	8216	6425.8	1982.6	265	167	173	195	185	90	179.167	56.194	206	432	414	350.667	125.608	292	177	303	257.333	69.7878	-4.41613	-3.97221	-3.92406	1.63603e-09	4.29863e-08	4.61122e-08
RSp1428		hypothetical protein	7404	3491	6092	6743	6400	6026	1498.62	341	159	168	156	151	135	185	77.1984	195	487	431	371	154.971	280	236	353	289.667	59.096	-4.38634	-3.92372	-3.75735	8.69189e-09	2.78765e-07	3.81877e-07
RSp1429		esterase protein	1935	969	2394	1981	1304	1716.6	571.319	37	38	58	45	59	27	44	12.6174	43	157	126	108.667	58.9435	109	69	98	92	20.664	-4.55639	-3.90494	-3.54475	2.73227e-08	1.23474e-06	2.78012e-06
RSp1430		hypothetical protein	2612	1461	2512	2142	1504	2046.2	543.764	45	63	64	54	59	36	53.5	11.0408	64	170	159	131	58.2838	114	66	97	92.3333	24.3379	-4.56181	-4.0071	-3.91644	2.78323e-09	8.57328e-08	1.05548e-07
RSp1431		putative oxidoreductase signal peptide protein	4744	2605	3265	2879	2840	3266.6	859.164	108	93	84	92	88	81	91	9.50789	132	283	276	230.333	85.2311	172	92	168	144	45.0777	-4.54888	-3.85215	-4.00646	6.27655e-10	2.43084e-08	1.77199e-08
RSp1432		hypothetical protein	3636	1302	1468	1494	1984	1976.8	961.811	101	41	35	49	34	27	47.8333	27.0734	76	134	114	108	29.4618	172	92	149	137.667	41.1866	-4.68264	-4.07788	-3.2837	3.52105e-09	1.23356e-07	8.22347e-07
RSp1433		hypothetical protein	2319	1131	1817	1732	1840	1767.8	423.748	54	32	30	37	39	18	35	11.8659	57	135	98	96.6667	39.0171	148	62	129	113	45.1774	-4.95164	-4.0709	-3.38144	1.03823e-09	4.29863e-08	2.07372e-07
RSp1434		hypothetical protein	7090	4801	5938	4793	6368	5798	1002.22	138	134	71	84	82	135	107.333	31.3794	157	316	288	253.667	84.8783	242	114	203	186.333	65.6074	-5.29665	-4.55138	-4.4555	1.89425e-10	5.65509e-09	6.83091e-09
RSp1435		putative transmembrane protein	3438	2483	3712	2353	2944	2986	588.821	46	51	35	32	35	63	43.6667	11.9944	58	155	148	120.333	54.0956	116	37	71	74.6667	39.6274	-5.66783	-4.72477	-4.84374	1.49582e-09	5.81711e-08	5.14299e-08
RSp1436		putative acetyltransferase protein	1607	1371	2226	1270	2128	1720.4	435.766	15	22	18	30	18	9	18.6667	7.03325	18	77	79	58	34.6554	61	21	31	37.6667	20.8167	-5.78315	-4.87852	-4.80538	2.50369e-08	9.87014e-07	1.28774e-06
RSp1437		hypothetical protein	2095	1337	2555	1670	1936	1918.6	457.298	22	21	18	28	12	18	19.8333	5.30723	23	78	63	54.6667	28.4312	78	16	30	41.3333	32.5167	-5.98901	-5.10331	-4.98382	2.56683e-08	9.8777e-07	1.33468e-06
RSp1438		methionyl-tRNA synthetase	8031	5082	8502	5784	8560	7191.8	1637.53	114	88	44	60	61	54	70.1667	25.9724	121	242	253	205.333	73.2416	321	105	132	186	117.69	-6.08006	-5.10134	-4.76058	2.04651e-09	8.42013e-08	1.55697e-07
RSp1439	cysE1	serine acetyltransferase protein	3334	2147	4540	2863	3928	3362.4	926.559	13	23	21	20	22	9	18	5.65685	37	107	107	83.6667	40.4145	274	67	69	136.667	118.938	-6.79806	-5.24115	-3.9369	2.36166e-08	1.86693e-06	2.12559e-05
RSp1440		hypothetical protein	225	11	38	21	8	60.6	92.6461	1	0	1	1	1	9	2.16667	3.37145	4	12	2	6	5.2915	7	5	4	5.33333	1.52753	-5.04259	-2.97032	-2.80252	0.000294307	0.00727503	0.0100182
RSp1443		putative signal peptide protein	296	527	1721	1241	1272	1011.4	585.363	2322	3086	4524	4648	4929	20727	6706	6943.58	4104	6272	5607	5327.67	1110.66	6736	2450	1468	3551.33	2801.37	2.62878	2.90553	3.17916	0.000564013	0.000796302	0.000669319
RSp1453		putative cytochrome C signal peptide protein	2262	2460	2396	2329	3472	2583.8	501.989	263	265	175	156	137	189	197.5	54.4197	239	383	352	324.667	75.7914	215	206	213	211.333	4.72582	-3.13816	-2.99241	-3.01318	8.36683e-09	1.30862e-07	1.28551e-07
RSp1461		signal peptide protein	963	583	1047	1892	784	1053.8	501.327	14097	22798	14282	12002	12840	13797	14969.3	3930.26	7714	26846	27136	20565.3	11130.5	3591	4622	7245	5152.67	1883.91	4.51392	4.37418	2.99645	2.21667e-08	7.4945e-08	2.96985e-06
RSp1466		putative Secreted Aspartic Protease	512	280	319	960	208	455.8	303.48	3419	5858	6390	5289	5335	8073	5727.33	1525.31	2760	9190	8694	6881.33	3577.78	1505	919	784	1069.33	383.289	4.36913	4.20774	2.14874	7.94137e-07	2.92101e-06	0.00103957
RSp1486		hypothetical protein	1656	2044	1338	840	1808	1537.2	466.385	373	265	165	145	167	216	221.833	85.8939	555	362	324	413.667	123.864	294	235	252	260.333	30.3699	-2.25516	-2.06391	-2.14586	4.84736e-07	1.15878e-05	8.06295e-06
RSp1489		hypothetical protein	820	1157	681	297	432	677.4	337.376	109	106	74	55	69	198	101.833	51.6969	182	196	154	177.333	21.3854	134	156	117	135.667	19.5533	-2.35988	-2.20777	-2.03013	1.47247e-07	2.57854e-06	5.91993e-06
RSp1491		putative transferase protein	1610	1039	1418	726	1032	1165	349.399	92	91	84	70	61	135	88.8333	25.6859	200	201	196	199	2.64575	184	133	142	153	27.2213	-3.26644	-2.70946	-2.51384	3.91865e-10	1.65368e-08	3.22902e-08
RSp1492		hypothetical protein	7858	4680	5924	5167	4752	5676.2	1316.01	179	127	96	97	79	99	112.833	35.9133	434	668	531	544.333	117.568	671	327	436	478	175.804	-5.08654	-3.46795	-3.14206	3.05135e-11	6.10364e-09	1.50801e-08
RSp1493		hypothetical protein	2174	155	47	21	112	501.8	936.28	15	29	2	2	1	36	14.1667	15.2763	12	7	6	8.33333	3.21455	16	12	5	11	5.56776	-4.18247	-5.42361	-4.44705	0.000217143	0.000181656	0.000607866
RSp1501		Electron transport protein SCO1/SenC precursor	3145	4873	1195	2146	656	2403	1675.47	142	291	297	253	253	81	219.5	87.8083	591	415	416	474	101.326	171	239	523	311	186.719	-2.38645	-2.3908	-2.4852	0.0016787	0.00600871	0.00542989
RSp1502		Sulphate-modifying factor-like protein	3931	5102	1826	3279	912	3010	1665.87	159	446	580	504	482	153	387.333	184.49	685	986	832	834.333	150.514	308	410	738	485.333	224.681	-1.98196	-1.93816	-2.1713	0.00340339	0.0112029	0.0064403
RSp1504		hypothetical protein	4349	6201	47	66	48	2142.2	2933.85	9	29	25	17	15	36	21.8333	9.96828	66	28	34	42.6667	20.4287	9	16	15	13.3333	3.78594	-3.73976	-4.9381	-6.23587	0.0401792	0.0235121	0.00984742
RSp1505	norB	nitric oxide reductase subunit B	17677	14626	451	464	272	6698	8697.31	91	108	136	151	115	108	118.167	21.6833	347	221	199	255.667	79.8582	172	143	162	159	14.7309	-2.84789	-4.21295	-4.25262	0.047011	0.020106	0.020142
RSp1509		putative periplasmic substrate-binding transmembrane protein	2883	3448	6617	2782	8744	4894.8	2663.96	2054	2125	1005	1062	770	1665	1446.83	579.237	2562	2676	2333	2523.67	174.684	855	532	730	705.667	162.869	-1.1166	-0.850326	-2.11137	0.0162611	0.109877	0.00115014
RSp1511		hypothetical protein	1773	3924	1644	1816	1864	2204.2	964.871	240	396	149	152	130	693	293.333	219.364	393	308	263	321.333	66.0177	333	216	219	256	66.7008	-2.88489	-2.87122	-2.62632	5.50388e-07	7.07761e-06	1.60324e-05
RSp1518		alanin-rich signal peptide protein	4843	6259	5536	6847	6248	5946.6	772.283	3435	3763	1260	1325	1042	2637	2243.67	1194.81	2052	2663	2747	2487.33	379.342	1074	775	860	903	154.068	-1.0406	-1.32774	-2.2173	0.00567699	0.00454274	0.000100715
RSp1526		hypothetical protein	2446	3483	3272	4379	8592	4434.4	2423.78	31	85	49	45	61	54	54.1667	18.1374	98	130	117	115	16.0935	108	83	50	80.3333	29.0918	-5.68648	-4.8394	-4.71473	2.436e-09	8.83152e-08	1.22969e-07
RSp1527		hypothetical protein	926	960	1481	2235	1520	1424.4	532.326	28	54	34	36	42	9	33.8333	15.0255	69	93	51	71	21.0713	39	46	39	41.3333	4.04145	-4.58543	-4.03072	-4.22173	8.85599e-10	2.33389e-08	1.79556e-08
RSp1529	efe	1-aminocyclopropane-1-carboxylate oxidase (Ethylene-forming enzyme)	1827	1137	1167	950	880	1192.2	375.094	148	437	210	194	184	270	240.5	104.234	220	436	389	348.333	113.597	203	184	220	202.333	18.0093	-1.81403	-1.9628	-2.14679	9.0825e-06	3.63302e-05	1.60929e-05
RSp1530		putative L-ascorbate oxidase (ASCORBASE) oxidoreductase protein	11179	9273	16161	20689	22144	15889.2	5661.15	417	309	226	249	238	432	311.833	91.9509	396	590	561	515.667	104.644	852	365	437	551.333	262.862	-5.16156	-4.68333	-4.03351	6.83091e-09	1.7698e-07	6.93571e-07
RSp1532		lipoprotein	37	25	1016	1028	56	432.4	538.359	133	45	558	585	608	18	324.5	286.876	104	1273	1147	841.333	641.65	614	840	756	736.667	114.234	1.52569	2.90718	3.88949	0.182523	0.0418661	0.00828966
RSp1567	coxP	cytochrome-C oxidase subunit III oxidoreductase protein	454	405	485	348	400	418.4	52.8611	242	191	56	55	56	36	106	87.4323	385	82	56	174.333	182.905	51	51	76	59.3333	14.4338	-1.52192	-1.76822	-2.48041	0.00606602	0.0106173	0.00114558
RSp1568	coxQ	cytochrome oxidase subunit	468	296	321	187	184	291.2	116.746	142	169	42	34	42	27	76	62.4212	247	66	62	125	105.674	66	41	66	57.6667	14.4338	-1.39113	-1.74063	-2.11363	0.000884765	0.000866843	0.000195203
RSp1580		hypothetical protein	1977	1131	1393	1796	1440	1547.4	337.313	55	47	25	41	53	63	47.3333	13.2313	98	260	233	197	86.7929	203	93	103	133	60.8276	-4.58083	-2.83128	-2.89616	6.83091e-09	4.99654e-06	4.08498e-06
RSp1581	katE	catalase hydroperoxidase HpiI oxidoreductase	14393	8789	11723	13641	25208	14750.8	6233.44	1543	10199	3128	3236	3586	7344	4839.33	3253.78	6080	8001	7145	7075.33	962.393	1380	2561	2036	1992.33	591.71	-1.28989	-0.857386	-2.15327	0.00515812	0.0892062	0.0006322
RSp1603		hypothetical protein	7893	15392	10999	11104	19416	12960.8	4487.74	134	332	110	119	91	684	245	232.563	293	373	393	353	52.915	536	133	217	295.333	212.613	-5.85943	-5.11672	-4.72591	9.71815e-08	4.00985e-06	8.95993e-06
RSp1604		hypothetical protein	4782	4026	9856	9927	7392	7196.6	2759.02	112	138	91	94	101	117	108.833	17.4747	174	318	316	269.333	82.5671	280	70	153	167.667	105.765	-5.42667	-4.53813	-4.63689	2.00194e-08	1.03307e-06	9.97952e-07
RSp1605		hemagglutinin-like protein	27375	26857	33967	37056	25872	30225.4	4976.94	688	814	569	469	467	738	624.167	144.838	1115	1614	1473	1400.67	257.244	1104	610	826	846.667	247.648	-5.10554	-4.46925	-4.59763	1.26368e-10	3.15702e-09	2.67754e-09
RSp1606		hypothetical protein	6813	10347	4299	5888	6920	6853.4	2217.45	179	197	85	86	80	135	127	51.6178	244	258	241	247.667	9.07377	187	87	118	130.667	51.1892	-5.28342	-4.84809	-5.21049	2.67754e-09	5.91901e-08	3.54866e-08
RSp1607		hypothetical protein	11056	13964	8894	11839	12208	11592.2	1846.17	435	543	254	239	252	657	396.667	177.086	539	688	662	629.667	79.5885	592	328	381	433.667	139.658	-4.57969	-4.23321	-4.19991	1.20014e-09	2.34808e-08	2.54271e-08
RSp1608		hypothetical protein	4741	7711	2718	2925	6048	4828.6	2114.31	584	829	272	246	248	1062	540.167	346.833	699	570	531	600	87.9261	554	341	439	444.667	106.613	-2.98253	-3.0496	-2.90941	1.07019e-06	1.01838e-05	1.5754e-05
RSp1609		acid sphingomyelinase-like phosphodiesterase transmembrane protein	6769	8632	5657	6665	8280	7200.6	1231.85	864	984	576	534	522	1278	793	304.748	975	956	930	953.667	22.5906	780	610	705	698.333	85.1959	-2.84516	-2.9404	-2.82017	1.09965e-08	8.27476e-08	1.23324e-07
RSp1632	oprB	putative porin B precursor outer (glucose porin) transmembrane protein	3405	6851	4699	3953	9104	5602.4	2355.07	984	1419	495	444	390	2799	1088.5	927.522	1623	1348	1177	1382.67	225.012	850	753	720	774.333	67.5747	-2.38559	-1.97131	-2.24547	2.58262e-05	0.000909396	0.000336104
RSp1634	xylG	xylose transporter ATP-binding subunit	6709	8020	7749	7177	15440	9019	3625.23	1588	1648	936	858	776	1917	1287.17	487.07	2214	1849	1675	1912.67	275.082	1812	1152	1210	1391.33	365.46	-2.35273	-2.1315	-2.01645	4.20914e-06	9.24237e-05	0.000152492
RSp1636		putative oxidoreductase protein	713	682	589	555	632	634.2	64.8359	97	140	60	70	67	90	87.3333	29.446	88	123	106	105.667	17.5024	118	79	89	95.3333	20.2567	-2.37068	-2.66886	-2.23302	7.62278e-09	2.53421e-08	1.33163e-07
RSp1654		hypothetical protein	8230	4698	7482	9189	2960	6511.8	2596.44	142	122	112	89	90	72	104.5	25.5949	209	267	285	253.667	39.7157	571	186	224	327	212.163	-5.19922	-4.67904	-3.82836	3.15702e-09	7.97031e-08	4.70524e-07
RSp1655		hypothetical protein	407	173	186	154	304	244.8	108.017	2	8	1	1	2	0	2.33333	2.87518	5	12	8	8.33333	3.51188	19	5	8	10.6667	7.37111	-5.85743	-4.82867	-4.00023	2.07918e-08	5.13847e-07	2.46552e-06
RSp1656		hypothetical protein	1585	1002	870	635	848	988	358.726	34	42	29	11	15	36	27.8333	12.2868	72	60	60	64	6.9282	105	52	60	72.3333	28.5715	-4.72293	-4.19625	-3.48494	2.45366e-10	4.97209e-09	2.50369e-08
RSp1657		putative cyclopropane-mycolic acid synthase (methyltransferase) protein	1590	766	974	840	784	990.8	344.734	47	42	23	18	16	54	33.3333	16.3177	95	83	86	88	6.245	102	53	72	75.6667	24.7049	-4.57013	-3.64497	-3.33521	2.55787e-11	1.29086e-09	2.6074e-09
RSp1658		thioesterase	854	392	476	353	176	450.2	250.869	17	20	11	9	15	45	19.5	13.1111	34	36	26	32	5.2915	33	19	18	23.3333	8.3865	-4.26504	-4.00935	-3.92214	4.68883e-09	5.57772e-08	7.54123e-08
RSp1659	acpP3	acyl-carrier-protein	670	291	333	209	192	339	193.914	20	23	14	13	21	54	24.1667	15.1449	31	36	48	38.3333	8.73689	44	26	18	29.3333	13.3167	-3.52368	-3.25493	-3.14991	9.18332e-08	1.5997e-06	2.36242e-06
a Values highlighted in red and blue correspond to expression level of log2(fold-change) of ≤ -2 or ≥ 2, respectively, in R. solanacearum ΔphcA, ΔralA and ΔralT mutants, relative to the expression levels of strain OE1-1.
b Values highlighted in yellow correspond to q-values < 0.05 of the expression levels of R. solanacearum ΔphcA, ΔralA and ΔralT, mutants, relative to the expression levels of strain OE1-1.
