# Supplementary material for: Contribution of a Novel TetR/AcrR Family Transcriptional Regulator RalT of Ralstonia pseudosolanacearum Strain OE1‐1 to the Fine‐Tuning of Its Virulence
Source: Microbiologyopen. 2026 Feb 22;15(1):e70229. doi: 10.1002/mbo3.70229 (PMC12928067; doi:10.1002/mbo3.70229)
Supplement: Supplementary file 9 — TABLE S8: RNA‐sequencing data for transcripts of flagellar motility‐related genes in Ralstonia pseudosolanacearum strain OE1‐1, and phcA‐deletion (ΔphcA), ralA‐deletion (ΔralA) and ralT‐deletion (ΔralT) mutants, grown in quarter‐strength M63 medium, and predicted function of proteins encoded the genes. [file MBO3-15-e70229-s001.xlsx]

## Sheet: Sheet2
TABLE S8 | RNA-sequencing data for transcripts of flagellar motility-related genes in Ralstonia pseudosolanacearum strain OE1-1, and phcA-deletion (ΔphcA), ralA-deletion (ΔralA) and ralT-deletion (ΔralT) mutants, grown in quarter-strength M63 medium, and predicted function of proteins encoded the genes.
Gene ID	Gene name	Description	Count values																									log (fold change)a			q-valueb
			OE1-1							ΔphcA								ΔralA					ΔralT
			value 1	value 2	value 3	value 4	value 5	mean	STDEV	value 1	value 2	value 3	value 4	value 5	value 6	mean	STDEV	value 1	value 2	value 3	mean	STDEV	value 1	value 2	value 3	mean	STDEV	ΔphcA	ΔralA	ΔralT	ΔphcA	ΔralA	ΔralT
RSc0742	cheZ2	chemotaxis regulator CheZ	3492	4206	2002	2270	2120	2818	979.054	965	1643	1525	1335	1289	2088	1474.17	379.68	2721	2721	2479	2640.33	139.719	1106	1784	2880	1923.33	895.17	-0.452688	-0.194293	-0.145837	0.186593	0.64465	0.73597
RSc3412	cheD4	putative methyl-accepting chemotaxis I (serine chemoreceptor) transmembrane protein	608	530	605	416	416	515	95.6243	4238	5393	4160	4612	5494	12312	6034.83	3126.51	2280	6466	5275	4673.67	2156.81	1221	783	3429	1811	1418.24	3.78642	3.02623	2.13768	5.14299e-08	1.32095e-06	4.59295e-05
RSp0303	cheD2	methyl-accepting chemotaxis transmembrane protein	604	216	336	226	304	337.2	157.592	2312	3621	3525	3761	4515	6948	4113.67	1559.11	1054	3707	3243	2668	1416.89	546	376	2245	1055.67	1033.49	4.01203	2.96191	1.91853	3.76703e-06	0.000162553	0.00458107
RSp0339	flgN	flagella synthesis protein FLGN	485	391	633	540	344	478.6	115.587	2123	4094	2471	2293	2819	5202	3167	1221.47	2646	3971	3832	3483	728.187	1085	659	3461	1735	1509.86	3.10393	2.82671	2.17545	1.04247e-07	8.89477e-07	1.48679e-05
RSp0340	flgM	negative regulator of flagellin synthesis (anti- sigma-28 factor) protein	1618	1132	1198	1166	1400	1302.8	204.737	3456	5056	2793	2689	3080	4473	3591.17	964.77	4148	5426	4910	4828	642.934	1186	1023	3352	1853.67	1300.15	1.91986	1.84048	0.929089	2.93168e-06	1.94291e-05	0.00657815
RSp0341	flgA	flagellar basal body P-ring biosynthesis protein FlgA	881	268	1677	2262	1656	1348.8	778.297	1758	2108	3496	3444	3261	2403	2745	750.435	4417	6902	6504	5941	1334.74	1964	1484	6388	3278.67	2703.44	1.86609	2.95329	2.26714	0.000107433	6.375e-06	6.77397e-05
RSp0342	flgB	flagellar basal-body rod protein FlgB	803	438	1499	1554	3704	1599.6	1267.34	2036	4303	3958	3493	3311	12582	4947.17	3819.7	6894	7050	6110	6684.67	503.751	3386	2193	10326	5301.67	4391.9	2.08329	2.93319	2.81384	0.000233169	3.91127e-05	5.43898e-05
RSp0343	flgC	flagellar basal-body rod protein FlgC	686	488	1895	1834	3080	1596.6	1049.29	2277	6166	4705	4157	4188	23238	7455.17	7831.84	6173	8584	7509	7422	1207.85	4300	1867	11339	5835.33	4919.11	2.3214	2.96624	2.86807	0.000134367	5.32419e-05	6.85084e-05
RSp0344	flgD	basal-body rod modification protein FlgD	1196	809	2839	2584	4400	2365.6	1431.92	4302	9657	7824	7301	6933	30879	11149.3	9818.53	9139	13432	11307	11292.7	2146.54	5923	2350	15007	7760	6525.4	2.44334	2.90056	2.61161	4.17637e-05	3.09928e-05	7.91748e-05
RSp0345	flgE	flagellar hook protein FlgE	3419	2724	6977	6669	10456	6049	3108.04	17007	27785	20910	19827	19525	38205	23876.5	7898.18	21712	37259	31626	30199	7871.12	15813	6991	39805	20869.7	16981.4	2.55859	2.77393	2.5698	7.55479e-06	1.3073e-05	2.78136e-05
RSp0346	flgF	flagellar basal-body rod protein FlgF	1651	988	2819	2744	3824	2405.2	1104.12	6392	10559	8493	7989	7831	13959	9203.83	2691.48	8068	15205	13218	12163.7	3683.46	6234	2565	15124	7974.33	6457.84	2.50834	2.74865	2.45616	7.36487e-06	1.17902e-05	3.41188e-05
RSp0347	flgG	flagellar basal-body rod protein FlgG	1238	760	2241	2296	3400	1987	1027.51	5524	8491	7357	6979	6761	12294	7901	2355.52	6982	12432	10821	10078.3	2799.87	4933	2069	11575	6192.33	4876.52	2.5963	2.84733	2.45863	5.58648e-06	8.79491e-06	3.52841e-05
RSp0348	flgH	flagellar L-ring protein precursor	578	423	1129	1237	1152	903.8	374.384	1710	4263	3120	3183	3060	5976	3552	1437.99	2807	5361	4748	4305.33	1333.3	1763	882	4845	2496.67	2080.88	2.42303	2.61444	2.17332	4.08134e-06	7.55209e-06	4.61422e-05
RSp0349	flgI	flagellar basal body P-ring protein	621	457	1279	1394	792	908.6	410.202	1736	4183	2783	2809	2671	4500	3113.67	1035.52	2916	4752	4162	3943.33	937.329	1631	857	5168	2552	2298.34	2.31433	2.4109	2.05222	7.99396e-06	2.06547e-05	9.60027e-05
RSp0350	flgJ	flagellar protein flgJ	614	516	1173	1323	488	822.8	394.542	1563	3533	2324	2223	2273	3717	2605.5	838.88	2457	4530	4201	3729.33	1114.08	1587	894	4238	2239.67	1764.95	2.21885	2.33629	1.98892	5.9112e-06	1.29896e-05	6.33035e-05
RSp0351	flgK	flagellar hook-associated protein FlgK	313	372	848	742	528	560.6	231	4507	7856	6274	6776	7824	12042	7546.5	2523.24	3347	9668	9053	7356	3485.49	1200	781	4647	2209.33	2121.45	4.21719	3.88409	2.50134	6.83091e-09	3.72929e-08	3.47164e-06
RSp0352	flgL	flagellar hook-associated protein 3	240	240	646	595	496	443.4	193.351	2885	5322	4614	4921	5707	8307	5292.67	1769.42	1906	7379	6769	5351.33	2999.29	1103	667	4570	2113.33	2138.68	4.06322	3.8337	2.83392	3.26152e-08	1.63636e-07	3.54888e-06
RSp0373	fliR	flagellar biosynthetic fliR transmembrane protein	125	43	238	143	64	122.6	76.6636	124	471	502	417	446	297	376.167	142.286	423	635	614	557.333	116.809	141	178	852	390.333	400.243	2.38903	2.43327	1.98822	0.000159375	0.000364772	0.00177496
RSp0374	fliQ	flagellar biosynthesis protein FliQ	131	68	297	180	136	162.4	85.178	141	613	596	462	533	531	479.333	174.24	479	810	724	671	171.747	196	213	1230	546.333	592.134	2.14071	2.32157	2.05011	0.00010219	0.000162046	0.00046186
RSp0375	fliP	flagellar biosynthesis protein FliP	171	39	299	178	160	169.4	92.1483	111	653	681	574	627	711	559.5	224.667	590	935	835	786.667	177.506	248	216	1475	646.333	717.825	2.31211	2.6173	2.28296	0.000914712	0.000925962	0.0023669
RSp0376	fliO	flagellar FLIO transmembrane protein	142	52	353	273	296	223.2	123.015	142	662	972	899	857	612	690.667	302.742	762	1289	1236	1095.67	290.176	280	246	2010	845.333	1008.77	2.30077	2.99785	2.44988	0.000220398	7.01902e-05	0.000381108
RSp0377	fliN	flagellar motor switch protein FliN	459	300	982	736	952	685.8	300.581	608	3297	2768	2523	2344	10980	3753.33	3655.05	2929	3650	3580	3386.33	397.606	743	809	5544	2365.33	2753	2.34691	2.74629	2.16753	8.04076e-05	6.20754e-05	0.000521842
RSp0378	fliM	flagellar motor switch protein FliM	631	348	1361	1112	1448	980	475.088	790	3611	3448	3054	2908	12159	4328.33	3969.13	5506	4977	4631	5038	440.678	1480	1943	9752	4391.67	4647.95	2.15652	2.96872	2.7315	0.000201745	3.9934e-05	8.16719e-05
RSp0379	fliL	flagellar basal body-associated protein FliL	296	150	336	271	864	383.4	277.476	462	2367	1046	951	1166	2295	1381.17	774.016	3205	2025	1601	2277	831.163	741	904	4528	2057.67	2140.92	2.44787	3.1426	3.16369	0.000756207	0.000276645	0.000288433
RSp0381	motN	transcription regulator protein	1343	1515	1978	1135	2096	1613.4	411.552	2305	2389	1368	1310	1187	2178	1789.5	556.177	2219	2788	2632	2546.33	294.014	1888	2056	2175	2039.67	144.195	0.643122	0.595291	0.858579	0.00911427	0.0335151	0.0041673
RSp0382	fliC	flagellin protein	1779	5836	4238	3236	4832	3984.2	1552.02	53250	188286	65137	70517	87735	267318	122040	86366.3	23230	105656	98102	75662.7	45564.8	6782	5546	34208	15512	16203	5.07438	4.09916	2.45258	4.89824e-08	8.36328e-07	0.000144832
RSp0383	fliD	flagellar hook-associated protein 2	496	568	879	680	448	614.2	171.884	5866	11665	8600	9056	10666	27900	12292.2	7899.91	3928	12912	12111	9650.33	4971.84	1508	902	7159	3189.67	3450.87	4.47638	3.87199	2.61768	4.35443e-08	4.06157e-07	2.33811e-05
RSp0384	fliS	flagellar protein FliS	1099	2642	2999	2407	2040	2237.4	725.848	2295	3699	3249	3287	3631	6957	3853	1601.27	2425	5263	4851	4179.67	1533.49	2118	1940	3459	2505.67	830.394	1.13604	0.941676	0.867798	0.000200881	0.00308597	0.0058093
RSp0385	fliT	flagellar protein FliT	2406	2683	4828	3958	3632	3501.4	981.719	3593	4019	4125	4003	4364	4680	4130.67	367.178	3747	6900	6337	5661.33	1681.59	3504	2977	5092	3857.67	1100.96	0.799689	0.796644	0.832528	0.000249458	0.00104483	0.000750368
RSp0389	fliE	flagellar hook-basal body protein FliE	847	586	1193	1321	1688	1127	426.554	4168	6590	3810	3323	3175	8073	4856.5	2004.95	7204	6878	6224	6768.67	499.064	4265	2302	10480	5682.33	4269.26	2.57724	2.86294	2.96949	6.8206e-06	9.0619e-06	6.64587e-06
RSp0390	fliF	flagellar M-ring transmembrane protein	1092	564	2635	2805	2648	1948.8	1042.19	5913	6659	6429	6041	5703	8451	6532.67	1002.08	11878	10568	9941	10795.7	988.365	5619	3949	16012	8526.67	6536.05	2.49661	3.09221	2.98002	1.03928e-05	5.32531e-06	6.7747e-06
RSp0391	fliG	flagellar motor switch protein G	839	413	1747	1798	1848	1329	660.152	3647	5558	4167	4061	4001	6597	4671.83	1150.64	7821	7324	6626	7257	600.311	3817	1933	9280	5010	3816.02	2.4945	2.98849	2.70147	1.50391e-05	1.01838e-05	2.47575e-05
RSp0392	fliH	flagellar assembly protein H	368	243	1499	1636	624	874	649.609	1466	3445	3254	3175	3213	2403	2826	757.158	2788	5529	5060	4459	1466.01	2134	1105	6054	3097.67	2611.44	2.64343	3.04738	2.76458	2.0409e-05	1.95067e-05	4.31927e-05
RSp0393	fliI	flagellum-specific ATP synthase	484	241	1041	1173	584	704.6	390.736	1530	2945	2364	2379	2460	1602	2213.33	545.344	2822	3725	3603	3383.33	489.941	1287	780	4266	2111	1883.42	2.50738	2.73129	2.23938	5.45459e-06	8.79765e-06	5.63475e-05
RSp0394	fliJ	flagellar protein	287	250	371	370	400	335.6	63.7832	1351	2046	1258	1340	1418	2187	1600	405.752	1958	2215	2141	2104.67	132.296	1176	440	2770	1462	1191.04	2.71857	2.76698	2.61168	7.71154e-07	2.43257e-06	5.20373e-06
RSp0395	fliK	flagellar hook-length control protein	500	436	702	898	664	640	181.797	2045	4143	2578	3033	3205	2349	2892.17	747.49	2417	5259	5125	4267	1603.55	1229	659	3164	1684	1313.02	2.81211	2.89315	2.00938	1.78533e-07	4.97723e-07	2.32261e-05
RSp0507	cheD1	methyl-accepting chemotaxis I	420	284	1256	214	528	540.4	418.034	706	860	820	866	912	2286	1075	597.358	785	1171	1034	996.667	195.689	566	340	1035	647	354.51	1.4844	1.05932	0.819546	0.00101451	0.0222652	0.0669634
RSp1390	fliA	flagellar biosynthesis sigma factor	542	250	1269	1174	1248	896.6	469.826	1629	3164	2789	2644	2631	4077	2822.33	798.059	3922	5150	4726	4599.33	623.722	1350	546	4575	2157	2132.29	2.3338	2.97864	1.95366	6.03129e-05	2.37365e-05	0.000894324
RSp1392	flhF	flagellar biosynthesis regulator FlhF	1221	711	4314	3982	4688	2983.2	1867.03	3961	8387	8470	8394	7832	13257	8383.5	2953.68	12659	14585	13631	13625	963.014	6414	3347	19486	9749	8570.79	2.21583	3.06538	2.69467	0.000111826	2.27171e-05	6.4838e-05
RSp1393	flhA	flagellar biosynthesis FlhA transmembrane protein	958	538	2706	2562	2384	1829.6	1004.96	1782	5410	5200	4834	4636	10944	5467.67	2991.41	7477	7420	7029	7308.67	243.87	3331	2937	14859	7042.33	6772.3	2.02349	2.70999	2.69956	0.000129032	3.47519e-05	3.18036e-05
RSp1394	flhB	flagellar biosynthetic FlhB transmembrane protein	257	245	847	757	432	507.6	280.565	373	711	1092	933	830	1062	833.5	266.838	976	1531	1456	1321	301.123	783	569	3291	1547.67	1513.56	1.30263	1.86395	2.19947	0.000218432	3.48201e-05	6.29619e-06
RSp1401	cheZ1	chemotaxis regulator CheZ	306	361	492	383	528	414	92.8897	2313	3579	2886	3149	3659	5859	3574.17	1222.5	1512	5312	4524	3782.67	2005.54	712	486	3469	1555.67	1660.84	3.48133	3.1941	2.2708	2.24759e-07	1.69295e-06	5.77297e-05
RSp1402	che	chemotaxis response regulator transcription regulator protein	166	366	369	286	392	315.8	92.8504	1309	3164	2351	2506	2954	14544	4471.33	4976.52	1118	4664	3791	3191	1847.57	607	405	3002	1338	1444.6	3.51229	3.30295	2.54015	3.58328e-07	1.99068e-06	3.40798e-05
RSp1403	cheB	chemotaxis-specific methylesterase	171	129	320	259	184	212.6	76.1991	1376	2467	2025	2300	2806	3402	2396	688.83	730	3488	3385	2534.33	1563.45	444	215	1791	816.667	851.531	3.97123	3.6142	2.32099	3.27542e-07	2.5647e-06	0.00016718
RSp1405	cheR	chemotaxis protein methyltransferase	164	74	212	169	160	155.8	50.2713	625	1523	1473	1518	1808	5265	2035.33	1632.04	871	2462	2436	1923	911.151	401	207	1712	773.333	818.676	3.72171	3.77911	2.65959	7.07361e-07	1.82604e-06	5.47873e-05
RSp1406	cheD3	methyl-accepting chemotaxis I	175	145	260	198	176	190.8	43.0314	1570	2009	1641	1783	2068	4419	2248.33	1081.4	666	2522	2306	1831.33	1014.97	420	256	1477	717.667	662.695	3.83266	3.21072	2.26183	6.29278e-08	1.16887e-06	3.92249e-05
RSp1407	cheW	chemotaxis protein CheW	390	408	613	567	448	485.2	99.286	3635	6294	5096	5304	6420	11574	6387.17	2732.32	1684	7804	6506	5331.33	3224.67	1119	698	4756	2191	2231.31	4.01582	3.39391	2.53394	1.13513e-07	1.79108e-06	3.35922e-05
RSp1408	cheA	chemotaxis sensor histidine kinase transcription regulator protein	622	507	1104	959	1080	854.4	273.328	5271	6730	6924	7709	9138	21708	9580	6075.01	2732	12651	11256	8879.67	5369.53	1528	1070	5669	2755.67	2533.39	3.66771	3.52377	2.23323	7.52644e-08	3.81749e-07	3.42506e-05
RSp1409	cheY	putative chemotaxis response regulator transcription regulator protein	94	109	235	174	192	160.8	58.7341	843	1808	1656	1715	1990	3690	1950.33	939.838	565	2923	2533	2007	1263.94	360	216	1437	671	667.271	3.90044	3.71937	2.59033	6.5616e-08	3.25729e-07	1.30477e-05
RSp1410	motB	flagellar motor protein MotB	223	227	397	343	312	300.4	75.2649	1687	3231	2728	2882	3235	6291	3342.33	1552.29	1379	4449	4084	3304	1677.06	878	521	2965	1454.67	1320.11	3.75448	3.50604	2.75105	2.0869e-08	1.07465e-07	1.39262e-06
RSp1411	motA	flagellar motor protein MotA	223	189	304	229	184	225.8	48.0489	1481	2945	2386	2361	2943	9639	3625.83	2994.17	1217	3572	3241	2676.67	1274.9	782	420	2856	1352.67	1314.45	3.97236	3.49495	2.87793	7.84026e-08	7.58428e-07	5.93638e-06
RSp1412	flhC	transcriptional activator FlhC	17861	13167	11867	19198	21568	16732.2	4096.34	24847	22470	14961	14293	13187	76914	27778.7	24536.2	37865	29421	25232	30839.3	6434.82	26378	24845	31563	27595.3	3520.55	0.678042	0.97847	1.40773	0.00858904	0.0022956	0.000112211
RSp1413	flhD	transcriptional activator FlhD	14733	17475	10215	14825	12848	14019.2	2690.03	22219	22861	8915	7694	7231	24021	15490.2	8301.91	29004	15407	13808	19406.3	8350.19	16399	22156	24260	20938.3	4069.5	0.385671	0.321597	1.03825	0.239181	0.421859	0.0124383
a Values highlighted in red and blue correspond to expression level of log2(fold-change) of ≤ -2 or ≥ 2, respectively, in R. pseudosolanacearum ΔphcA, ΔralA and ΔralT mutants, relative to the expression levels of strain OE1-1.
b Values highlighted in yellow correspond to q-values < 0.05 of the expression levels of R. pseudosolanacearum ΔphcA, ΔralA and ΔralT, mutants, relative to the expression levels of strain OE1-1.
