# Supplementary material for: Contribution of a Novel TetR/AcrR Family Transcriptional Regulator RalT of Ralstonia pseudosolanacearum Strain OE1‐1 to the Fine‐Tuning of Its Virulence
Source: Microbiologyopen. 2026 Feb 22;15(1):e70229. doi: 10.1002/mbo3.70229 (PMC12928067; doi:10.1002/mbo3.70229)
Supplement: Supplementary file 10 — TABLE S9: RNA‐sequencing data for transcripts of EPS I production‐related genes in Ralstonia pseudosolanacearum strain OE1‐1, and phcA‐deletion (ΔphcA), ralA‐deletion (ΔralA) and ralT‐deletion (ΔralT) mutants, grown in quarter‐strength M63 medium, and predicted function of proteins encoded the genes. [file MBO3-15-e70229-s006.xlsx]

## Sheet: Sheet2
TABLE S8 | RNA-sequencing data for transcripts of EPS I production-related genes in Ralstonia pseudosolanacearum strain OE1-1, and phcA-deletion (ΔphcA), ralA-deletion (ΔralA) and ralT-deletion (ΔralT) mutants, grown in quarter-strength M63 medium, and predicted function of proteins encoded the genes.
Gene ID	Gene name	Description	Count values																									log (fold change)a			q-valueb
			OE1-1							ΔphcA								ΔralA					ΔralT
			value 1	value 2	value 3	value 4	value 5	mean	STDEV	value 1	value 2	value 3	value 4	value 5	value 6	mean	STDEV	value 1	value 2	value 3	mean	STDEV	value 1	value 2	value 3	mean	STDEV	ΔphcA	ΔralA	ΔralT	ΔphcA	ΔralA	ΔralT
RSp1003	xpsR	transcription regulator XpsR transcription regulator protein	45086	34665	42131	54368	74176	50085.2	15204.9	67	46	35	24	46	90	51.3333	23.7122	164	457	431	350.667	162.18	2080	157	347	861.333	1059.66	-9.61849	-6.87922	-5.3933	2.94544e-08	4.20059e-06	3.07417e-05
RSp1004		EPS I polysaccharide biosynthesis protein, dTDP-glucose 4,6-dehydratase	28204	34835	41004	38732	77608	44076.6	19363	80	55	24	30	34	27	41.6667	21.7685	145	166	131	147.333	17.6163	1096	125	126	449	560.319	-9.46498	-8.09046	-6.2246	2.66441e-08	1.03429e-06	8.88147e-06
RSp1005		hypothetical protein	5500	1345	2355	3413	1376	2797.8	1732.67	460	188	177	211	184	54	212.333	133.457	437	376	371	394.667	36.7469	368	262	348	326	56.3205	-2.85227	-2.69641	-2.41809	3.72747e-08	7.29738e-07	2.08013e-06
RSp1006		putative eps aminotransferase protein	21511	14859	18247	26779	17464	19772	4580.18	2075	1122	883	989	878	882	1138.17	468.74	2138	2502	2232	2290.67	188.959	2204	1400	1595	1733	419.389	-3.52467	-3.05112	-2.91189	1.57005e-09	5.38466e-08	8.15505e-08
RSp1007		putative acetyl transferase protein	12582	9676	11424	15771	10096	11909.8	2443.18	1188	785	641	710	644	963	821.833	215.497	1507	1918	1524	1649.67	232.539	1857	1307	1363	1509	302.675	-3.35271	-2.81481	-2.37741	5.93563e-10	2.53421e-08	1.16056e-07
RSp1008		glycosyl transferase transmembrane protein	8117	6914	6138	9429	7424	7604.4	1250.14	410	296	227	221	190	441	297.5	105.479	549	676	479	568	99.8649	872	559	593	674.667	171.739	-4.28232	-3.73425	-2.91929	2.42666e-10	6.83091e-09	5.91501e-08
RSp1009		glycosyltransferase	14873	9539	11663	16362	12304	12948.2	2694.82	259	179	118	140	149	126	161.833	52.1207	232	403	412	349	101.425	421	147	203	257	144.762	-5.7181	-5.09821	-5.07702	6.17703e-10	1.5702e-08	1.65368e-08
RSp1010		putative EPS I polysaccharide biosynthesis protein, Heparinase II/III-like	27323	17324	21698	31145	23296	24157.2	5299.38	436	315	223	259	240	135	268	101.007	387	717	647	583.667	173.877	964	268	393	541.667	371.053	-5.80696	-5.24139	-4.91999	1.57005e-09	3.72762e-08	6.30617e-08
RSp1011		putative EPS I polysaccharide biosynthesis protein, dehydrogenase	44023	21404	30317	46723	40560	36605.4	10531.5	759	470	352	357	337	279	425.667	174.695	715	1045	845	868.333	166.233	2023	525	738	1095.33	810.411	-5.76444	-5.2016	-4.50788	2.03566e-09	5.14299e-08	1.6732e-07
RSp1012		putative EPS I polysaccharide biosynthesis protein, acyl transferase protein	4992	2498	6782	8949	5272	5698.6	2380.33	60	61	58	51	43	63	56	7.58947	77	190	137	134.667	56.5361	317	91	142	183.333	118.534	-6.02742	-5.10402	-4.15933	1.41404e-08	6.45556e-07	3.614e-06
RSp1013		putative EPS I polysaccharide biosynthesis protein, Glycosyl transferase, group 1	11758	6800	12235	16954	9168	11383	3801.73	181	124	153	128	128	198	152	31.2858	215	382	376	324.333	94.733	606	214	268	362.667	212.455	-5.68825	-4.9633	-4.29514	1.79254e-09	5.76718e-08	1.95806e-07
RSp1014	epsF	EPS I polysaccharide export inner membrane transmembrane protein	4863	2638	5515	6543	3328	4577.4	1592.68	73	55	74	50	44	126	70.3333	29.8708	86	153	158	132.333	40.2036	265	120	122	169	83.1445	-5.64382	-5.01972	-4.09838	1.88575e-09	4.96967e-08	2.77237e-07
RSp1015	epsE	EPS I polysaccharide export inner membrane transmembrane protein	13642	8187	11817	17197	10656	12299.8	3377.66	107	101	68	76	64	36	75.3333	26.0436	93	282	271	215.333	106.086	482	104	197	261	196.959	-6.62281	-5.69289	-4.97114	6.83091e-09	2.75921e-07	8.55036e-07
RSp1016	wecC	UDP-N-acetyl-D-mannosamine dehydrogenase	37949	24582	25689	37423	36344	32397.4	6665.88	362	241	111	136	124	135	184.833	98.5524	246	631	598	491.667	213.392	1448	253	408	703	649.827	-6.91135	-5.88941	-5.1079	2.00194e-08	8.75816e-07	2.88492e-06
RSp1017	epsC	udp-n-acetylglucosamine 2-epimerase protein	13558	16942	14828	16925	20088	16468.2	2484.73	193	154	108	84	91	108	123	42.0856	139	350	361	283.333	125.117	733	193	186	370.667	313.809	-6.51999	-5.85643	-4.94675	3.32809e-08	1.03527e-06	4.56864e-06
RSp1018	epsB	EPS I polysaccharide export transmembrane protein	23482	27879	24265	20435	26608	24533.8	2892.72	361	316	152	160	173	189	225.167	89.8118	336	700	623	553	191.831	1230	379	462	690.333	469.204	-6.25489	-5.56883	-4.71709	3.47132e-09	1.02152e-07	4.38879e-07
RSp1019	epsP	low molecular weight protein-tyrosine- phosphatase	4462	5913	6831	5697	6216	5823.8	872.755	35	59	36	29	39	81	46.5	19.756	43	147	158	116	63.4586	256	74	107	145.667	96.9656	-6.66513	-5.71986	-4.63997	9.38648e-09	3.38028e-07	2.19003e-06
RSp1020	epsA	EPS I polysaccharide export outer membrane transmembrane protein	12967	12002	19889	14152	16048	15011.6	3116.09	140	156	118	119	139	180	142	23.4862	154	446	458	352.667	172.155	739	276	416	477	237.451	-6.23407	-5.42583	-4.32505	1.63603e-09	5.20007e-08	3.5488e-07
a Values highlighted in red and blue correspond to expression level of log2(fold-change) of ≤ -2 or ≥ 2, respectively, in R. pseudosolanacearum ΔphcA, ΔralA and ΔralT mutants, relative to the expression levels of strain OE1-1.
b Values highlighted in yellow correspond to q-values < 0.05 of the expression levels of R. pseudosolanacearum ΔphcA, ΔralA and ΔralT, mutants, relative to the expression levels of strain OE1-1.
